# Supplementary material for: Proteome-wide profiling of protein lysine acetylation in Aspergillus flavus
Source: PLoS One. 2017 Jun 5;12(6):e0178603. doi: 10.1371/journal.pone.0178603 (PMC5459447; doi:10.1371/journal.pone.0178603)
Supplement: S1 Table — (XLS) [file pone.0178603.s007.xls]

## Sheet: PTM-104
Protein	Position	Fasta headers	Localization prob	PEP	delta score	Number of evidences	Modified sequence	Modification (K) Probabilities	Mass error [ppm]	Peptide Score
B8MVZ9	443	Cyclopropane-fatty-acyl-phospholipid synthase, putative	1	0.0237947	39.85	1	_VEAK(ac)YGK_	VEAK(1)YGK	-1.848	66.073
B8MW01	122	Tropomyosin, putative	1	0.00171612	26.598	1	_K(ac)VQALESSR_	K(1)VQALESSR	0.52812	109.66
B8MW01	30	Tropomyosin, putative	1	0.0443375	40.838	1	_VK(ac)TLEQENLAK_	VK(1)TLEQENLAK	-0.37972	48.822
B8MW09	582	Amino acid permease (Gap1), putative	1	0.000926483	78.447	1	_AEQAEWPAWK(ac)K_	AEQAEWPAWK(1)K	-0.17746	85.813
B8MW24	267	Mitochondrial ribosomal protein DAP3, putative	1	0.0124432	61.118	1	_EHAALK(ac)SSVK_	EHAALK(1)SSVK	1.0893	67.08
B8MWA0	30	Pyruvate kinase	1	0.000106631	71.302	1	_LNTEMVPAK(ac)NFR_	LNTEMVPAK(1)NFR	0.36455	93.623
B8MWA0	300	Pyruvate kinase	1	0.0051807	45.138	1	_MMIAK(ac)CNIK_	MMIAK(1)CNIK	-0.57113	78.516
B8MWA0	427	Pyruvate kinase	1	0.00196577	86.424	1	_LLSK(ac)YRPVCPILMVTR_	LLSK(1)YRPVCPILMVTR	0.25552	86.8
B8MWA0	44	Pyruvate kinase	1	0.00379747	70.731	1	_TSIIGTIGPK(ac)TNSVEK_	TSIIGTIGPK(1)TNSVEK	0.017713	81.346
B8MWA0	479	Pyruvate kinase	1	0.0164573	44.33	2	_LK(ac)WAISHGIK_	LK(1)WAISHGIK	-1.1117	62.466
B8MWA0	50	Pyruvate kinase	1	8.26173e-07	119.29	2	_TNSVEK(ac)INALR_	TNSVEK(1)INALR	1.6773	138.25
B8MWB1	450	Kynurenine 3-monooxygenase	1	0.00257475	82.104	2	_YSDVVK(ac)VVHR_	YSDVVK(1)VVHR	1.435	87.568
B8MWB2	283	Methionine aminopeptidase 1	1	0.0411385	40.984	1	_DPGNVIEK(ac)HAK_	DPGNVIEK(1)HAK	-0.48892	46.985
B8MWE2	112	Protein phosphatase 2C, putative	1	0.0428118	38.05	1	_HK(ac)IWVANAGDSR_	HK(1)IWVANAGDSR	-0.14641	43.03
B8MWE2	21	Protein phosphatase 2C, putative	1	0.0339661	46.751	1	_ISMEDAHAAVLDLHAK(ac)YTSPEETSTDPAK_	ISMEDAHAAVLDLHAK(1)YTSPEETSTDPAK	-0.66062	47.175
B8MWE2	60	Protein phosphatase 2C, putative	1	0.0297005	52.588	1	_VALFAGENVHK(ac)IVAK_	VALFAGENVHK(1)IVAK	-0.89513	52.599
B8MWE7	123	60S ribosomal protein L9, putative	1	0.00393998	70.684	1	_NFLGEK(ac)YVR_	NFLGEK(1)YVR	-0.10648	80.688
B8MWE7	17	60S ribosomal protein L9, putative	1	0.000438627	84.703	2	_LPIPENVK(ac)IHIR_	LPIPENVK(1)IHIR	-0.55926	88.021
B8MWE7	84	60S ribosomal protein L9, putative	1	0.0367697	44.124	1	_TIINNLIIGVTK(ac)GFK_	TIINNLIIGVTK(1)GFK	-0.53682	44.998
B8MWG9	249	Nuclear pore complex protein (SonA), putative	1	2.52494e-09	151.04	2	_DSSSNFSFK(ac)CHR_	DSSSNFSFK(1)CHR	-0.24177	153.34
B8MWJ7	77	Cytochrome P450, putative	1	0.0238685	30.406	1	_K(ac)YGPVVR_	K(1)YGPVVR	-2.0235	53.554
B8MWP5	130	40S ribosomal protein S13	1	0.0354504	51.762	1	_YYK(ac)SVGVLPPTWR_	YYK(1)SVGVLPPTWR	-0.027186	55.335
B8MWP5	76	40S ribosomal protein S13	1	0.000520428	72.577	1	_ILK(ac)SSGLAPELPEDLYHLIK_	ILK(1)SSGLAPELPEDLYHLIK	-0.88761	73.722
B8MWP8	156	Transformer-SR ribonucleoprotein, putative	1	1.44028e-05	103.18	1	_TPTPGK(ac)YFGPPK_	TPTPGK(1)YFGPPK	0.36084	113.61
B8MWP8	90	Transformer-SR ribonucleoprotein, putative	1	2.10946e-06	84.261	1	_LFEK(ac)YGDVESCSIMVDPHTK_	LFEK(1)YGDVESCSIMVDPHTK	-2.7939	87.062
B8MWQ4	422	Mitochondrial carrier protein, putative	1	0.00909209	68.236	1	_AIK(ac)LTVNDLVR_	AIK(1)LTVNDLVR	0.51476	69.554
B8MWQ4	592	Mitochondrial carrier protein, putative	1	0.0326951	46.457	1	_TILK(ac)EEGFK_	TILK(1)EEGFK	-0.013781	51.445
B8MWT1	451	Glycerol-3-phosphate dehydrogenase, mitochondrial	1	1.21263e-12	126.84	1	_NHLITVSPSGLLTCAGGK(ac)WTTYR_	NHLITVSPSGLLTCAGGK(1)WTTYR	0.78775	128.88
B8MX19	340	Structure-specific recognition protein, putative	1	0.020901	87.469	1	_K(ac)FFLLPK_	K(1)FFLLPK	0.15098	94.662
B8MX20	288	Septin AspB	1	6.35687e-08	132.68	2	_LHTK(ac)VNLIPVIAK_	LHTK(1)VNLIPVIAK	0.13687	134.61
B8MX61	207	Glutathione S-transferase, putative	1	8.1262e-05	107.67	3	_PAIAK(ac)ALAEK_	PAIAK(1)ALAEK	-0.22672	119.25
B8MX61	34	Glutathione S-transferase, putative	1	2.30983e-12	120.02	1	_VAMLLNELNVPYEYK(ac)YLQFAEIK_	VAMLLNELNVPYEYK(1)YLQFAEIK	0.007234	120.41
B8MX61	48	Glutathione S-transferase, putative	1	4.57788e-05	100.63	1	_SEPFFK(ac)LNPNGR_	SEPFFK(1)LNPNGR	-1.0539	104.07
B8MX73	362	Translation elongation factor eEF-3, putative	1	1.079e-18	149.7	1	_IPEISTAGDISTVAGILK(ac)EILSPK_	IPEISTAGDISTVAGILK(1)EILSPK	0.46423	150.06
B8MX73	813	Translation elongation factor eEF-3, putative	1	0.0104501	62.363	1	_IYK(ac)IDGTPR_	IYK(1)IDGTPR	-0.20592	68.657
B8MX73	961	Translation elongation factor eEF-3, putative	1	0.042105	41.858	1	_DSLGALSK(ac)AIK_	DSLGALSK(1)AIK	0.030335	48.044
B8MX81	215	Pyruvate dehydrogenase complex, dihydrolipoamide acetyltransferase	1	0.024411	48.518	1	_ALALEK(ac)GVPIK_	ALALEK(1)GVPIK	0.063836	59.367
B8MX81	233	Pyruvate dehydrogenase complex, dihydrolipoamide acetyltransferase	1	0.0205724	52.5	1	_GGQITK(ac)EDVEK_	GGQITK(1)EDVEK	0.39232	60.161
B8MX81	302	Pyruvate dehydrogenase complex, dihydrolipoamide acetyltransferase	1	5.63418e-07	114.52	1	_QALNASADGK(ac)YK_	QALNASADGK(1)YK	0.43463	133.15
B8MX81	304	Pyruvate dehydrogenase complex, dihydrolipoamide acetyltransferase	1	0.0390768	44.451	1	_YK(ac)LSVNDFLVK_	YK(1)LSVNDFLVK	0.47907	45.891
B8MX84	121	Malate dehydrogenase, NAD-dependent	1	4.3012e-06	99.775	1	_VAVLGAAGGIGQPLSLLLK(ac)LNPR_	VAVLGAAGGIGQPLSLLLK(1)LNPR	0.074629	102.39
B8MX84	340	Malate dehydrogenase, NAD-dependent	1	0.00693106	76.296	1	_M(ox)AESLLK(ac)AAQGEK_	MAESLLK(1)AAQGEK	1.4133	79.614
B8MX84	380	Malate dehydrogenase, NAD-dependent	1	1.47754e-05	88.549	1	_VELGPNGVEK(ac)ILPVGQVNAYEEK_	VELGPNGVEK(1)ILPVGQVNAYEEK	-0.32631	90.475
B8MX84	408	Malate dehydrogenase, NAD-dependent	1	0.000198328	80.635	1	_NIQK(ac)GIDFVK_	NIQK(1)GIDFVK	0.11717	112.13
B8MX97	201	Proteasome subunit alpha type	1	2.02017e-05	107.77	2	_HATSAK(ac)TFLEK_	HATSAK(1)TFLEK	-2.3066	121.21
B8MX97	98	Proteasome subunit alpha type	1	0.0494539	52.784	1	_VSHTGYK(ac)R_	VSHTGYK(1)R	0.52506	68.224
B8MXA6	31	Importin, putative	1	0.0398818	36.372	1	_TEK(ac)AHAHEFLEK_	TEK(1)AHAHEFLEK	-0.26691	43.713
B8MXA7	69	Small nuclear ribonucleoprotein SmE, putative	1	0.00177605	70.899	1	_LATK(ac)TEEEK_	LATK(1)TEEEK	-0.46784	95.775
B8MXB1	824	Non-repetitive nucleoporin, putative	1	0.00839401	66.875	2	_GHDIAK(ac)ELVK_	GHDIAK(1)ELVK	1.4371	72.096
B8MXD7	46	Putative uncharacterized protein	1	3.74473e-09	157	1	_VSALQTLK(ac)YAR_	VSALQTLK(1)YAR	-0.6266	160.18
B8MXJ9	198	Putative uncharacterized protein	1	0.00734453	45.718	1	_VELIK(ac)SLGR_	VELIK(1)SLGR	0.62754	76.282
B8MXL2	294	Zinc-binding oxidoreductase ToxD, putative	1	0.0247219	47.764	1	_AFAEK(ac)FWTISEK_	AFAEK(1)FWTISEK	2.3319	53.479
B8MXQ3	285	Protein phosphatase PP2A regulatory subunit B	1	1.92749e-11	129	1	_ALCDEHHK(ac)LFEQEEDASSR_	ALCDEHHK(1)LFEQEEDASSR	-0.13613	131.31
B8MXQ5	468	Fumarate reductase Osm1, putative	1	0.0427804	49.546	2	_VAGDSASQHLFQK(ac)LVSGGASSAAQR_	VAGDSASQHLFQK(1)LVSGGASSAAQR	1.4397	49.662
B8MXQ5	88	Fumarate reductase Osm1, putative	1	1.14566e-05	125.29	2	_ARPELIK(ac)VLTYK_	ARPELIK(1)VLTYK	0.20609	130.2
B8MXR5	119	Mitochondrial ATPase subunit ATP4, putative	1	8.94012e-06	122.76	1	_EWAEGQVQK(ac)HK_	EWAEGQVQK(1)HK	-0.2839	123.79
B8MXR5	153	Mitochondrial ATPase subunit ATP4, putative	1	8.70825e-12	125.66	1	_MDNVQELAGVVEVTK(ac)QLFAVSK_	MDNVQELAGVVEVTK(1)QLFAVSK	0.19784	126.04
B8MXS8	264	ATP synthase subunit alpha	1	4.06452e-11	136.55	4	_STVAQLVK(ac)TLEENDAMK_	STVAQLVK(1)TLEENDAMK	-1.437	139.88
B8MXS8	437	ATP synthase subunit alpha	1	8.0267e-08	109.05	1	_QVAGSLK(ac)LFLAQYR_	QVAGSLK(1)LFLAQYR	-0.075252	123.28
B8MXS8	519	ATP synthase subunit alpha	1	7.51429e-07	91.2	1	_ILQWESDFLAHLK(ac)SNNPEIQEAIEK_	ILQWESDFLAHLK(1)SNNPEIQEAIEK	-0.10322	91.416
B8MXS8	537	ATP synthase subunit alpha	1	2.53159e-05	91.326	1	_EGQVSK(ac)ETEASLK_	EGQVSK(1)ETEASLK	-2.0766	105.19
B8MXT0	70	RNA polymerase II subunit 7	1	0.0220036	51.274	1	_VLPSSGQAEYTIK(ac)YR_	VLPSSGQAEYTIK(1)YR	0.39388	55.755
B8MXT1	42	Putative uncharacterized protein	1	4.43509e-06	105.58	2	_VDGAEAVVK(ac)HLAR_	VDGAEAVVK(1)HLAR	0.15794	110.31
B8MXX8	353	Valyl-tRNA synthetase	1	0.0286183	38.094	1	_FAK(ac)HPFVDR_	FAK(1)HPFVDR	-0.69666	53.237
B8MXX8	495	Valyl-tRNA synthetase	0.999994	0.00368257	79.358	1	_GDIVIKPESAEK(ac)SYFR_	GDIVIKPESAEK(1)SYFR	0.34761	82.837
B8MXX8	687	Valyl-tRNA synthetase	1	0.000898139	71.68	1	_EVATATK(ac)YQK_	EVATATK(1)YQK	1.2522	94.692
B8MXX8	741	Valyl-tRNA synthetase	1	0.000184125	91.675	1	_IYQATK(ac)YVLGK_	IYQATK(1)YVLGK	1.2163	96.229
B8MXX8	773	Valyl-tRNA synthetase	1	0.0378944	41.302	2	_WILHK(ac)FNSAAK_	WILHK(1)FNSAAK	0.032851	46.88
B8MY41	55	G protein complex alpha subunit GanA	1	0.0121032	54.27	1	_STIIK(ac)QMR_	STIIK(1)QMR	1.0085	71.501
B8MY51	81	60S ribosomal protein L22, putative	1	0.00474596	68.019	1	_YLK(ac)YLTK_	YLK(1)YLTK	-0.26109	98.523
B8MY54	200	Glutathione peroxidase	1	9.78711e-06	102.47	1	_WNFEK(ac)FLISPDGK_	WNFEK(1)FLISPDGK	0.49306	103.83
B8MY54	228	Glutathione peroxidase	0.999999	0.0258676	63.36	1	_WASTTKPESLEDTIVK(ac)EIEK_	WASTTKPESLEDTIVK(1)EIEK	0.8412	65.855
B8MY65	267	ATP synthase subunit gamma	1	0.0155615	55.894	1	_NAGEMINK(ac)FQILYNR_	NAGEMINK(1)FQILYNR	2.3026	57.788
B8MY76	324	Protein transport protein Sec23, putative	1	0.00690771	74.236	1	_DNIK(ac)YYK_	DNIK(1)YYK	-0.086062	86.472
B8MY77	48	60S ribosomal protein L12	1	0.0310906	48.993	1	_IGEDIAK(ac)NTGDWK_	IGEDIAK(1)NTGDWK	0.80064	60.937
B8MY77	54	60S ribosomal protein L12	1	0.0106353	51.144	1	_NTGDWK(ac)GLR_	NTGDWK(1)GLR	-0.065508	68.657
B8MY77	86	60S ribosomal protein L12	1	0.0202415	47.387	1	_ALK(ac)EPPR_	ALK(1)EPPR	0.75627	68.915
B8MY86	33	60S ribosomal protein L29, putative	1	0.00625581	66.111	1	_YPSLK(ac)GVDPK_	YPSLK(1)GVDPK	0.17068	75.819
B8MY92	164	DUTPase (Dut), putative	1	1.65882e-08	105.52	1	_SGLAAK(ac)HFIDTGAGVIDADYR_	SGLAAK(1)HFIDTGAGVIDADYR	-0.26045	107.56
B8MYC6	68	NADH-quinone oxidoreductase Pst2, putative	1	1.22061e-05	87.376	2	_DHPVIAPEDLK(ac)NYDAVLFGIPTR_	DHPVIAPEDLK(1)NYDAVLFGIPTR	-0.28799	89.721
B8MYD7	169	ARP2/3 complex 34 kDa subunit , putative	1	8.56703e-05	87.551	1	_EEEAIYIK(ac)ASHDR_	EEEAIYIK(1)ASHDR	0.042088	90.412
B8MYD7	278	ARP2/3 complex 34 kDa subunit , putative	1	0.00155033	84.946	1	_ASK(ac)AYIHTR_	ASK(1)AYIHTR	0.34374	97.965
B8MYF2	482	Aspartyl-tRNA synthetase, cytoplasmic	1	0.0115872	56.128	1	_EK(ac)YGTDYYILDK_	EK(1)YGTDYYILDK	0.96917	63.185
B8MYJ0	22	Ras GTPase Rab11, putative	1	9.81995e-07	114.26	1	_VVLIGDSGVGK(ac)SNLLSR_	VVLIGDSGVGK(1)SNLLSR	-1.0586	116.06
B8MYJ5	164	Glycerol 3-phosphate dehydrogenase (GfdA), putative	1	9.82953e-06	95.035	1	_THENVK(ac)YLPGINLPTNLHANPSLEDSVK_	THENVK(1)YLPGINLPTNLHANPSLEDSVK	-0.17142	97.188
B8MYJ6	323	Glycogen debranching enzyme Gdb1, putative	1	0.0189246	54.308	1	_IVDK(ac)WTK_	IVDK(1)WTK	1.0069	68.214
B8MYK0	153	Cytochrome C1/Cyt1, putative	1	4.75244e-05	100.64	1	_AMAEENEYDTEPNDQGEIEK(ac)RPGK_	AMAEENEYDTEPNDQGEIEK(1)RPGK	-0.42465	100.76
B8MYK0	167	Cytochrome C1/Cyt1, putative	1	0.0293428	48.215	2	_LSDYIPAPYK(ac)NEEAAR_	LSDYIPAPYK(1)NEEAAR	-0.47714	50.831
B8MYK0	90	Cytochrome C1/Cyt1, putative	1	0.000210034	73.221	2	_WNK(ac)TFDHAALR_	WNK(1)TFDHAALR	-0.12277	93.345
B8MYK4	320	Eukaryotic translation initiation factor 3 subunit B	1	0.000497446	94.096	1	_WSADEK(ac)YVAR_	WSADEK(1)YVAR	-0.41773	99.973
B8MYK4	623	Eukaryotic translation initiation factor 3 subunit B	1	0.00845027	42.992	1	_FK(ac)QFVWR_	FK(1)QFVWR	0.38496	81.784
B8MYL7	187	Presequence translocase-associated motor subunit Pam17, putative	1	0.0232467	55.239	1	_EK(ac)EFYDR_	EK(1)EFYDR	0.0022356	61.962
B8MYW2	113	TCTP family protein	1	0.0012554	74.361	2	_APEETIK(ac)EFK_	APEETIK(1)EFK	-1.6705	88.596
B8MYW2	116	TCTP family protein	1	0.000113679	83.785	1	_EFK(ac)ENAQTALK_	EFK(1)ENAQTALK	0.77325	103.91
B8MYW2	172	TCTP family protein	1	0.049268	38.894	1	_HGLEEYK(ac)V_	HGLEEYK(1)V	0.02928	47.657
B8MYW2	88	TCTP family protein	0.999999	0.00193281	91.721	2	_LEKDEYK(ac)K_	LEKDEYK(1)K	-0.2196	124.98
B8MYW5	452	Aminotransferase, class III	1	1.08404e-06	122.47	3	_VLEHVFTK(ac)VVK_	VLEHVFTK(1)VVK	-0.92189	134.49
B8MZ48	180	Glutathione oxidoreductase Glr1, putative	1	0.00667439	52.317	2	_IDYGHFK(ac)ELR_	IDYGHFK(1)ELR	-2.4843	70.942
B8MZ48	312	Glutathione oxidoreductase Glr1, putative	1	0.00175017	82.641	2	_KFDPMIQK(ac)TMTER_	KFDPMIQK(1)TMTER	-0.2586	85.837
B8MZ48	477	Glutathione oxidoreductase Glr1, putative	1	5.97001e-05	93.393	1	_YGDDQIK(ac)VYYTK_	YGDDQIK(1)VYYTK	0.98316	99.669
B8MZ48	504	Glutathione oxidoreductase Glr1, putative	1	1.31289e-12	139.94	1	_NPTEFK(ac)LICAGPEEK_	NPTEFK(1)LICAGPEEK	-1.6951	150.39
B8MZ85	124	40S ribosomal protein S22	1	0.00278567	75.594	1	_HVAGK(ac)LLGFFY_	HVAGK(1)LLGFFY	-1.1798	77.662
B8MZ85	36	40S ribosomal protein S22	1	0.0249536	60.346	1	_VIVK(ac)FLSVM(ox)QK_	VIVK(1)FLSVMQK	-1.0672	65.232
B8MZ85	43	40S ribosomal protein S22	1	0.000424629	77.713	3	_FLSVMQK(ac)HGYIGEFEEVDDHR_	FLSVMQK(1)HGYIGEFEEVDDHR	-0.4183	77.959
B8MZ86	497	Importin beta-1 subunit	1	0.00012892	84.766	1	_FAGDVGAQTNPLSK(ac)HFEESVK_	FAGDVGAQTNPLSK(1)HFEESVK	-1.1364	87.352
B8MZA0	293	Oxidoreductase, zinc-binding dehydrogenase family, putative	1	0.0204568	59.842	2	_GFIVGDAGMGDK(ac)YTK_	GFIVGDAGMGDK(1)YTK	-1.2575	60.489
B8MZA0	83	Oxidoreductase, zinc-binding dehydrogenase family, putative	0.999965	0.019819	73.114	1	_SYSPAFAMDKPIDSSSIAK(ac)VLR_	SYSPAFAMDKPIDSSSIAK(1)VLR	1.6081	73.672
B8MZA3	384	Adenylosuccinate synthetase	1	0.00142378	92.035	1	_K(ac)YEDLPDNAR_	K(1)YEDLPDNAR	0.46914	97.734
B8MZD4	30	Homoserine acetyltransferase family protein	1	0.00890921	70.797	1	_LINASIAYK(ac)TFGDPK_	LINASIAYK(1)TFGDPK	0.010606	75.018
B8MZE3	167	Mitochondrial phosphate carrier protein (Mir1), putative	1	1.54768e-06	90.38	2	_ILK(ac)NEGVGAFYSGFGPILFK_	ILK(1)NEGVGAFYSGFGPILFK	1.0748	96.012
B8MZE3	209	Mitochondrial phosphate carrier protein (Mir1), putative	1	6.46797e-05	97.867	1	_GFDK(ac)ETLSDGAK_	GFDK(1)ETLSDGAK	-0.80927	104.24
B8MZF6	85	Heat shock protein Hsp98/Hsp104/ClpA, putative	1	0.0140549	52.585	1	_ALMK(ac)TLVR_	ALMK(1)TLVR	-0.39979	69.825
B8MZH2	30	40S ribosomal protein S5, putative	1	8.37531e-05	90.338	2	_EALAEMGTVK(ac)LFNK_	EALAEMGTVK(1)LFNK	-2.5535	92.65
B8MZH2	34	40S ribosomal protein S5, putative	1	1.04067e-09	119.09	1	_LFNK(ac)WSYEDVEIR_	LFNK(1)WSYEDVEIR	-0.64028	138.02
B8MZM3	401	Sec23/Sec24 family protein	1	0.0273265	47.811	1	_GFLK(ac)GVCK_	GFLK(1)GVCK	-0.14911	58.119
B8MZM3	493	Sec23/Sec24 family protein	1	0.0241987	41.468	1	_IPK(ac)IFSHIK_	IPK(1)IFSHIK	-0.51749	57.347
B8MZQ0	153	Phosphoglycerate mutase, 2,3-bisphosphoglycerate-independent	1	3.25703e-05	93.541	1	_EMEIPK(ac)VFIHFFGDGR_	EMEIPK(1)VFIHFFGDGR	-0.13719	94.007
B8MZQ0	244	Phosphoglycerate mutase, 2,3-bisphosphoglycerate-independent	0.99903	0.0401195	52.074	1	_YEKDETDEFLK(ac)PIIVGGEER_	YEK(0.001)DETDEFLK(0.999)PIIVGGEER	2.0913	56.488
B8MZQ2	418	Serine hydroxymethyltransferase	1	0.000507697	88.303	1	_IAHYIDK(ac)AIK_	IAHYIDK(1)AIK	0.15061	100.88
B8MZQ2	94	Serine hydroxymethyltransferase	1	0.0102327	61.06	1	_ALK(ac)AFNLDPAK_	ALK(1)AFNLDPAK	1.1712	69.342
B8MZV1	14	Coatomer subunit alpha, putative	1	0.00620983	69.722	1	_FESK(ac)SSR_	FESK(1)SSR	0.43196	91.853
B8MZV1	353	Coatomer subunit alpha, putative	1	0.0019929	78.15	1	_HVK(ac)SYDFAK_	HVK(1)SYDFAK	1.5507	92.611
B8MZV1	80	Coatomer subunit alpha, putative	1	0.0315831	48.032	1	_GIDFHPTQPLFVSGGDDYK(ac)IK_	GIDFHPTQPLFVSGGDDYK(1)IK	0.78214	50.255
B8MZV1	943	Coatomer subunit alpha, putative	1	0.0379918	31.098	1	_QVGAVNFAPLK(ac)PR_	QVGAVNFAPLK(1)PR	-3.3318	47.039
B8MZV2	138	Sulfhydryl oxidase	1	0.0360606	38.291	1	_TFLK(ac)IFSR_	TFLK(1)IFSR	-1.2333	46.334
B8MZX7	152	Proteasome regulatory particle subunit (RpnL), putative	1	0.0153913	54.486	2	_SIEDDPCIK(ac)YPVELER_	SIEDDPCIK(1)YPVELER	0.21569	56.121
B8N000	156	Isocitrate dehydrogenase [NADP]	1	0.034118	55.534	1	_K(ac)YGVGVK_	K(1)YGVGVK	-2.1186	83.753
B8N000	180	Isocitrate dehydrogenase [NADP]	1	0.00562707	59.944	1	_K(ac)MWLSPNGTIR_	K(1)MWLSPNGTIR	0.7991	71.153
B8N000	300	Isocitrate dehydrogenase [NADP]	1	0.0108187	63.152	1	_GLPLYMSTK(ac)NTILK_	GLPLYMSTK(1)NTILK	0.7932	65.374
B8N001	116	C1 tetrahydrofolate synthase, putative	1	3.68816e-05	98.041	1	_IDGTQIAK(ac)NIR_	IDGTQIAK(1)NIR	0.38996	113.67
B8N001	755	C1 tetrahydrofolate synthase, putative	1	0.0335957	48.696	1	_LALK(ac)LAGTEPDEDHEAK_	LALK(1)LAGTEPDEDHEAK	0.40744	50.831
B8N002	275	Eukaryotic translation initiation factor 3 subunit I	1	1.48137e-05	98.824	2	_FYHK(ac)VFEDEIGR_	FYHK(1)VFEDEIGR	1.1737	107.17
B8N014	3	Glycine-rich RNA-binding protein, putative	1	2.99425e-15	150.71	3	_(ac)SK(ac)LFIGGLAWHTTDESLR_	SK(1)LFIGGLAWHTTDESLR	3.072	160.47
B8N022	189	Glucose-6-phosphate 1-dehydrogenase	1	0.000609089	77.546	1	_IDHYLGK(ac)EMVK_	IDHYLGK(1)EMVK	-0.043101	87.667
B8N022	222	Glucose-6-phosphate 1-dehydrogenase	1	7.17742e-15	125.52	1	_HHIDNVQITFK(ac)EPFGTEGR_	HHIDNVQITFK(1)EPFGTEGR	1.0722	140.96
B8N022	29	Glucose-6-phosphate 1-dehydrogenase	1	2.39589e-05	104.47	1	_K(ac)TFPALFGLYR_	K(1)TFPALFGLYR	1.2591	115.57
B8N022	294	Glucose-6-phosphate 1-dehydrogenase	1	4.23796e-05	96.473	1	_NVIIGQYGK(ac)SLDGSK_	NVIIGQYGK(1)SLDGSK	-1.3023	101.53
B8N022	304	Glucose-6-phosphate 1-dehydrogenase	1	5.30203e-06	105.28	1	_PAYK(ac)EDETVPQDSR_	PAYK(1)EDETVPQDSR	1.148	106.14
B8N022	363	Glucose-6-phosphate 1-dehydrogenase	1	0.0125821	60.132	1	_DVTSGIFK(ac)DIPR_	DVTSGIFK(1)DIPR	-1.4475	66.004
B8N022	71	Glucose-6-phosphate 1-dehydrogenase	1	0.0174946	59.132	1	_SYIK(ac)TPTK_	SYIK(1)TPTK	-1.0014	66.504
B8N023	94	60S ribosomal protein L35Ae	1	4.40661e-06	106.24	2	_HNLPPK(ac)SFGATVR_	HNLPPK(1)SFGATVR	1.7538	109
B8N031	172	Inorganic diphosphatase, putative	1	8.13789e-05	70.106	1	_QEISK(ac)EEFLNPIK_	QEISK(1)EEFLNPIK	-2.4166	90.861
B8N031	324	Inorganic diphosphatase, putative	1	0.0175394	63.317	1	_K(ac)YALEVIR_	K(1)YALEVIR	-1.4472	86.67
B8N038	493	Aspartyl aminopeptidase	1	1.49647e-05	108.14	1	_HYSNTSK(ac)TIFVD_	HYSNTSK(1)TIFVD	0.052388	110.08
B8N038	60	Aspartyl aminopeptidase	1	0.00228186	70.54	1	_PGGK(ac)YYLTR_	PGGK(1)YYLTR	-0.41365	90.827
B8N048	128	Putative uncharacterized protein	1	0.0196166	52.936	1	_VPTADEQLDK(ac)YR_	VPTADEQLDK(1)YR	1.0521	57.434
B8N054	163	Eukaryotic translation initiation factor 4, putative	1	0.0055264	58.832	1	_VLK(ac)TDHLK_	VLK(1)TDHLK	0.79194	86.136
B8N054	168	Eukaryotic translation initiation factor 4, putative	1	3.72185e-08	109.33	1	_TDHLK(ac)QFILDEADEMLSR_	TDHLK(1)QFILDEADEMLSR	0.50286	113.86
B8N054	307	Eukaryotic translation initiation factor 4, putative	1	0.00145172	83.773	2	_DVIMK(ac)EFR_	DVIMK(1)EFR	0.0056115	111.95
B8N099	155	Oxysterol binding protein (Osh7), putative	1	0.0253543	48.875	1	_MK(ac)YELGDHSYVR_	MK(1)YELGDHSYVR	0.49295	52.071
B8N0C1	30	NmrA family transcriptional regulator, putative	1	0.0318284	49.213	1	_LITVFGATGNQGGSVINHILADPQLHK(ac)EFK_	LITVFGATGNQGGSVINHILADPQLHK(1)EFK	0.7163	49.525
B8N0C2	134	Alpha,alpha-trehalose-phosphate synthase subunit, putative	1	0.0499435	37.245	1	_EANLLFAK(ac)TIAK_	EANLLFAK(1)TIAK	0.68494	41.743
B8N0D0	70	GPR/FUN34 family protein	1	3.40116e-06	96.206	1	_PFGGEFQPGLYK(ac)SVEHR_	PFGGEFQPGLYK(1)SVEHR	0.10547	105
B8N0D5	100	40S ribosomal protein S11	1	6.15597e-07	131.25	3	_REYLHYVPK(ac)YNR_	REYLHYVPK(1)YNR	-0.81753	134.57
B8N0D5	137	40S ribosomal protein S11	1	0.00940712	38.545	1	_PLSK(ac)TVR_	PLSK(1)TVR	-0.65036	84.916
B8N0D5	40	40S ribosomal protein S11	1	0.000401421	87.376	1	_WYK(ac)DVGLGFR_	WYK(1)DVGLGFR	0.73991	103.01
B8N0D5	50	40S ribosomal protein S11	1	2.57642e-07	109.75	1	_TPK(ac)TAIEGTYIDK_	TPK(1)TAIEGTYIDK	-0.6268	124.39
B8N0J5	10	Fatty-acid amide hydrolase, putative	1	0.0330506	51.985	1	_HHQFK(ac)DYPEPR_	HHQFK(1)DYPEPR	-1.0622	55.776
B8N0K5	273	6-phosphofructokinase	1	0.000622908	84.399	1	_QLNK(ac)ITSSK_	QLNK(1)ITSSK	0.02793	113.1
B8N0K5	280	6-phosphofructokinase	1	0.0231531	39.064	1	_IK(ac)DILTNR_	IK(1)DILTNR	0.6011	60.436
B8N0K5	386	6-phosphofructokinase	1	3.37962e-08	117.59	2	_EYHFAYK(ac)NTATPDHPK_	EYHFAYK(1)NTATPDHPK	0.32847	121.13
B8N0K5	493	6-phosphofructokinase	1	0.0283459	48.873	1	_SLPSEDFETTAK(ac)CFEK_	SLPSEDFETTAK(1)CFEK	0.28968	50.178
B8N0P8	170	Histone acetyltransferase subunit (Yaf9), putative	1	0.0502467	76.375	1	_GK(ac)GGK(ac)NTK(ac)QSGQR_	GK(1)GGK(1)NTK(1)QSGQR	1.7824	82.651
B8N0P8	173	Histone acetyltransferase subunit (Yaf9), putative	1	0.0502467	76.375	1	_GK(ac)GGK(ac)NTK(ac)QSGQR_	GK(1)GGK(1)NTK(1)QSGQR	1.7824	82.651
B8N0P8	176	Histone acetyltransferase subunit (Yaf9), putative	1	0.0502467	76.375	1	_GK(ac)GGK(ac)NTK(ac)QSGQR_	GK(1)GGK(1)NTK(1)QSGQR	1.7824	82.651
B8N0Q6	257	Putative uncharacterized protein	1	8.75838e-05	89.292	1	_YDASMTFTK(ac)ENPK_	YDASMTFTK(1)ENPK	0.96114	90.759
B8N0R2	395	ABC multidrug transporter Mdr2	1	0.0511436	51.278	1	_K(ac)IFELGK_	K(1)IFELGK	0.88805	73.665
B8N0U8	320	CaaX farnesyltransferase beta subunit Ram1	1	0.00781119	63.531	1	_YILACCQGK(ac)HGGLR_	YILACCQGK(1)HGGLR	-0.55608	66.393
B8N0W2	177	Aspartate aminotransferase	1	1.25941e-07	148.9	1	_DSGLEVEK(ac)YR_	DSGLEVEK(1)YR	0.18021	158.79
B8N0W2	308	Aspartate aminotransferase	1	0.00014173	94.268	1	_VDSQVK(ac)ILIR_	VDSQVK(1)ILIR	0.39923	113.93
B8N0W2	426	Aspartate aminotransferase	1	0.0102578	64.743	1	_LAESIFK(ac)VTG_	LAESIFK(1)VTG	-0.68466	70.056
B8N0W2	72	Aspartate aminotransferase	1	0.0165104	58.105	1	_GK(ac)PYVLPSVR_	GK(1)PYVLPSVR	1.3842	63.32
B8N0Z8	136	Glycerol dehydrogenase (GldB), putative	1	2.49729e-05	80.869	1	_IGPDGK(ac)YVILK_	IGPDGK(1)YVILK	0.80673	119.74
B8N0Z8	141	Glycerol dehydrogenase (GldB), putative	1	5.95793e-11	131.81	1	_YVILK(ac)ELTENPEPTWR_	YVILK(1)ELTENPEPTWR	-1.1795	133.48
B8N0Z8	268	Aldo/keto reductase, putative	1	0.000604318	79.4	1	_GYVVLPK(ac)SSNPAR_	GYVVLPK(1)SSNPAR	0.069029	88.101
B8N0Z8	38	Glycerol dehydrogenase (GldB), putative	1	3.35914e-14	151.23	1	_GETYQAVTK(ac)ALETGYR_	GETYQAVTK(1)ALETGYR	0.071605	153.94
B8N106	204	Alkaline protease 1	1	0.00181601	80.404	1	_AYNAAGGQHVDSIGHGTHVSGTIAGK(ac)TYGIAK_	AYNAAGGQHVDSIGHGTHVSGTIAGK(1)TYGIAK	-0.12021	80.943
B8N110	9	Glyoxylate reductase	1	0.00504979	59.35	1	_PK(ac)VLLLGK_	PK(1)VLLLGK	0.013259	89.698
B8N170	710	Glutamate carboxypeptidase, putative	1	0.00920846	42.25	1	_VVNDK(ac)YK_	VVNDK(1)YK	0.96471	83.753
B8N179	114	NADH-cytochrome b5 reductase, putative	1	1.84645e-08	129.25	3	_EAVSGVTIASALLTK(ac)FK_	EAVSGVTIASALLTK(1)FK	-0.87537	130.21
B8N179	173	NADH-cytochrome b5 reductase, putative	1	5.8083e-07	123.67	1	_GPLPK(ac)YQWETNK_	GPLPK(1)YQWETNK	0.1159	128.08
B8N179	205	NADH-cytochrome b5 reductase, putative	1	0.0198506	50.176	1	_QIFK(ac)NPDDK_	QIFK(1)NPDDK	0.23903	60.064
B8N179	264	NADH-cytochrome b5 reductase, putative	1	0.00936596	55.872	1	_GYINK(ac)ELLK_	GYINK(1)ELLK	0.69146	70.552
B8N179	268	NADH-cytochrome b5 reductase, putative	1	0.0127436	57.389	1	_ELLK(ac)TVLPEPK_	ELLK(1)TVLPEPK	0.22862	64.121
B8N180	114	Ribosomal L18ae protein family	1	0.000100418	80.252	1	_IFAPNTVVAK(ac)SR_	IFAPNTVVAK(1)SR	-0.41241	97.463
B8N180	168	Ribosomal L18ae protein family	1	2.517e-05	111.79	3	_SGTHNMYK(ac)EFR_	SGTHNMYK(1)EFR	1.0158	115.65
B8N180	217	Ribosomal L18ae protein family	1	0.00218926	86.931	1	_RPYIK(ac)QLLQK_	RPYIK(1)QLLQK	-0.26157	94.309
B8N180	99	Ribosomal L18ae protein family	1	5.79769e-05	91.381	1	_HLPTEANPTPK(ac)LYR_	HLPTEANPTPK(1)LYR	0.21197	97.463
B8N199	41	Dynein light chain type 1, putative	1	1.76137e-06	98.814	2	_YHIEK(ac)DIAQYIK_	YHIEK(1)DIAQYIK	-1.0608	124.51
B8N1D7	23	G-protein complex gamma subunit Ste18	1	0.0029514	75.644	1	_QSVADLK(ac)YR_	QSVADLK(1)YR	-0.90481	83.869
B8N1D8	405	Eukaryotic translation initiation factor 3 subunit A	1	0.0128655	57.761	1	_AVLFK(ac)DALNK_	AVLFK(1)DALNK	1.2734	65.627
B8N1D8	788	Eukaryotic translation initiation factor 3 subunit A	1	0.000873915	49.953	1	_EAVALK(ac)HR_	EAVALK(1)HR	0.30285	122.74
B8N1E9	16	60S ribosomal protein P0	1	0.00196501	57.899	1	_LK(ac)SLLDEYK_	LK(1)SLLDEYK	0.22954	92.538
B8N1E9	64	60S ribosomal protein P0	1	5.49557e-08	118.14	1	_AIK(ac)GFVTDNPEYER_	AIK(1)GFVTDNPEYER	-0.73265	126.71
B8N1F3	124	Protein mitochondrial targeting protein (Mas1), putative	1	0.000307375	78.508	1	_TIHHVHK(ac)VNLEDIYR_	TIHHVHK(1)VNLEDIYR	0.34662	80.746
B8N1F3	142	Protein mitochondrial targeting protein (Mas1), putative	1	4.74648e-06	105.26	1	_LALQK(ac)SVICPGCDGR_	LALQK(1)SVICPGCDGR	-1.98	108.63
B8N1F3	32	Protein mitochondrial targeting protein (Mas1), putative	1	0.0287733	21.422	1	_GALK(ac)YHPDK_	GALK(1)YHPDK	0.50322	55.235
B8N1I1	110	ADP-ribosylation factor 6, putative	1	0.00358386	68.175	2	_SELHK(ac)IINDR_	SELHK(1)IINDR	-0.056966	77.387
B8N1K6	200	Phosphoglucomutase PgmA	1	6.62988e-05	86.599	1	_EIFDFDLIK(ac)EFLNTHK_	EIFDFDLIK(1)EFLNTHK	0.3714	88.421
B8N1K6	207	Phosphoglucomutase PgmA	1	3.66174e-07	121.61	2	_EFLNTHK(ac)DFK_	EFLNTHK(1)DFK	0.35869	147.62
B8N1K6	486	Phosphoglucomutase PgmA	1	0.00148236	74.003	1	_NQGLYAK(ac)FDDGSR_	NQGLYAK(1)FDDGSR	0.79428	77.776
B8N1K6	513	Phosphoglucomutase PgmA	1	0.000114974	83.856	1	_LYIEK(ac)YESDK_	LYIEK(1)YESDK	0.12552	112.85
B8N1K6	543	Phosphoglucomutase PgmA	1	5.87715e-15	145.4	1	_DNVALALSLLNFK(ac)EFIGR_	DNVALALSLLNFK(1)EFIGR	-1.6599	149.52
B8N1K6	70	Phosphoglucomutase PgmA	1	7.67414e-05	94.093	2	_YYNPEAIQK(ac)IAK_	YYNPEAIQK(1)IAK	-0.02542	98.156
B8N1M8	117	Fructose-bisphosphate aldolase, class II	1	1.07461e-10	119.25	2	_K(ac)LLPWLDGLLDEDER_	K(1)LLPWLDGLLDEDER	-0.70083	122.63
B8N1M8	246	Fructose-bisphosphate aldolase, class II	1	0.0163175	76.508	1	_K(ac)HQAYVK_	K(1)HQAYVK	0.7229	101.28
B8N1M8	279	Fructose-bisphosphate aldolase, class II	1	7.40275e-05	90.453	1	_EEYK(ac)EAISYGVVK_	EEYK(1)EAISYGVVK	-0.11968	93.649
B8N1N5	77	Nucleosome binding protein (Nhp6a), putative	1	0.0105264	64.639	2	_RPYEDK(ac)AAADK_	RPYEDK(1)AAADK	-0.12903	84.297
B8N1R2	144	3-oxoacyl-(Acyl-carrier-protein) reductase, putative	1	0.0360803	38.957	1	_AAAK(ac)YFR_	AAAK(1)YFR	-4.1625	57.281
B8N1R8	152	DNA damage response protein (Dap1), putative	1	0.000738068	86.738	1	_FLEK(ac)YLVVGK_	FLEK(1)YLVVGK	-1.9946	95.483
B8N1S6	7	Dolichol-phosphate mannosyltransferase, putative	1	0.0303965	46.085	1	_NK(ac)YTVILPTYNER_	NK(1)YTVILPTYNER	-1.7881	48.527
B8N1T0	597	Vacuolar protein sorting-associated protein 35	1	0.0153559	73.548	1	_K(ac)AYADGNER_	K(1)AYADGNER	-0.41529	76.228
B8N1U3	77	Phosphoglycolate phosphatase, putative	1	6.99133e-09	104.56	1	_ALHPDPATFTAQENHWIDK(ac)YR_	ALHPDPATFTAQENHWIDK(1)YR	0.32386	109.5
B8N1U7	405	Galactokinase	1	7.39045e-09	139.71	1	_ACLAK(ac)ATTLDER_	ACLAK(1)ATTLDER	-0.063538	149.23
B8N1X1	282	Electron transfer flavoprotein-ubiquinone oxidoreductase	1	0.000214221	78.086	1	_ITLLAEGCHGSLTK(ac)QVIK_	ITLLAEGCHGSLTK(1)QVIK	-0.22893	82.755
B8N204	136	Cytosolic large ribosomal subunit protein L7A	0.992812	1.47626e-08	128.3	2	_KPYHVK(ac)YGLNHVVGLVENK_	K(0.007)PYHVK(0.993)YGLNHVVGLVENK	0.86403	130.95
B8N204	228	Cytosolic large ribosomal subunit protein L7A	1	1.58266e-06	123.35	1	_EGYTDK(ac)YEESR_	EGYTDK(1)YEESR	-0.53142	127.87
B8N204	54	Cytosolic large ribosomal subunit protein L7A	1	0.00241199	78.835	1	_FVK(ac)WPEYVR_	FVK(1)WPEYVR	-0.27028	85.533
B8N204	95	Cytosolic large ribosomal subunit protein L7A	1	1.58452e-05	106.83	1	_NSAAQTFK(ac)LLNK_	NSAAQTFK(1)LLNK	0.0088321	110.98
B8N204	99	Cytosolic large ribosomal subunit protein L7A	1	0.000143636	99.838	2	_LLNK(ac)YRPETK_	LLNK(1)YRPETK	0.8378	128.01
B8N211	153	Mitochondrial aconitate hydratase, putative	1	6.94124e-11	104.54	2	_ANEINK(ac)EVYDFLASATAK_	ANEINK(1)EVYDFLASATAK	-0.084521	129.46
B8N211	313	Mitochondrial aconitate hydratase, putative	1	0.020873	54.624	1	_MYDYLK(ac)ATK_	MYDYLK(1)ATK	-0.68025	58.63
B8N211	329	Mitochondrial aconitate hydratase, putative	1	0.00488699	64.536	1	_SYQK(ac)ELR_	SYQK(1)ELR	0.080796	97.798
B8N211	370	Mitochondrial aconitate hydratase, putative	1	0.025909	59.869	2	_FK(ac)EAVEANK_	FK(1)EAVEANK	0.42223	62.813
B8N211	377	Mitochondrial aconitate hydratase, putative	1	1.21778e-09	133.39	1	_EAVEANK(ac)WPEELK_	EAVEANK(1)WPEELK	-0.71909	139.48
B8N211	416	Mitochondrial aconitate hydratase, putative	1	5.17992e-09	124.86	1	_SK(ac)SLFTITPGSEQIR_	SK(1)SLFTITPGSEQIR	0.54215	134.14
B8N211	51	Mitochondrial aconitate hydratase, putative	1	0.0410858	38.757	1	_GNYINYK(ac)K_	GNYINYK(1)K	-1.152	46.129
B8N211	528	Mitochondrial aconitate hydratase, putative	0.991711	0.0312287	61.583	1	_EFK(ac)LKPPTGEGLPAK_	EFK(0.992)LK(0.008)PPTGEGLPAK	0.7808	65.219
B8N211	592	Mitochondrial aconitate hydratase, putative	1	0.00172988	74.394	1	_DATNIPILIK(ac)CQGK_	DATNIPILIK(1)CQGK	0.013821	76.868
B8N211	610	Mitochondrial aconitate hydratase, putative	1	2.97516e-14	150.17	2	_TTTDHISMAGPWLK(ac)YR_	TTTDHISMAGPWLK(1)YR	-0.09741	153.14
B8N211	73	Mitochondrial aconitate hydratase, putative	1	2.80701e-20	146.3	1	_PLTYAEK(ac)ILYSHLDNPHEQDIER_	PLTYAEK(1)ILYSHLDNPHEQDIER	-0.92309	149.32
B8N211	771	Mitochondrial aconitate hydratase, putative	1	3.50453e-05	86.732	1	_LNHTFNESQIEWFK(ac)DGSALNTMAR_	LNHTFNESQIEWFK(1)DGSALNTMAR	-1.0228	86.918
B8N211	95	Mitochondrial aconitate hydratase, putative	1	0.00143861	75.786	2	_GVSYLK(ac)LRPDR_	GVSYLK(1)LRPDR	-0.071769	94.363
B8N225	158	NADH-ubiquinone oxidoreductase 39 kDa subunit, putative	1	7.06377e-06	96.808	1	_IVEAVAK(ac)YDVDR_	IVEAVAK(1)YDVDR	0.51173	119.39
B8N225	373	NADH-ubiquinone oxidoreductase 39 kDa subunit, putative	1	0.0112055	79.021	1	_K(ac)YLHVLDDQ_	K(1)YLHVLDDQ	1.7754	80.688
B8N225	95	NADH-ubiquinone oxidoreductase 39 kDa subunit, putative	1	0.0388892	39.573	1	_HLK(ac)VTGDLGR_	HLK(1)VTGDLGR	0.58659	47.894
B8N226	233	2-heptaprenyl-1,4-naphthoquinone methyltransferase, putative	1	0.000809589	91.028	1	_AISK(ac)TIFIAR_	AISK(1)TIFIAR	-0.20792	96.342
B8N230	117	Dienelactone hydrolase family protein	1	0.0244884	50.464	1	_ADLPAWLPNHQPSHVDPVVESTVK(ac)YVR_	ADLPAWLPNHQPSHVDPVVESTVK(1)YVR	0.12688	50.505
B8N230	223	Dienelactone hydrolase family protein	1	0.00783387	56.942	1	_ADLSNK(ac)HFK_	ADLSNK(1)HFK	0.10632	74.173
B8N234	33	40S ribosomal protein S29, putative	1	0.0107701	74.267	2	_K(ac)YGMNICR_	K(1)YGMNICR	-1.5911	86.794
B8N238	146	HIT domain protein	1	0.00643999	64.956	1	_ALHEELK(ac)SK_	ALHEELK(1)SK	1.1857	77.192
B8N240	78	40S ribosomal protein S10b	1	7.56225e-07	114.88	1	_DFESK(ac)HADIDTK_	DFESK(1)HADIDTK	0.91817	125.53
B8N244	175	Catalase, putative	1	0.0048183	65.423	2	_HMNAYSGHTYK(ac)LTK_	HMNAYSGHTYK(1)LTK	-0.185	68.262
B8N244	184	Catalase, putative	1	0.0096628	57.481	1	_EDGSFK(ac)YVK_	EDGSFK(1)YVK	0.061036	70.056
B8N244	260	Catalase, putative	1	0.000626861	86.055	1	_VWSHK(ac)DYPLR_	VWSHK(1)DYPLR	-1.5637	94.465
B8N248	360	Leucyl-tRNA synthetase	1	0.00259834	78.137	1	_EK(ac)EYYVCTK_	EK(1)EYYVCTK	-0.72802	83.862
B8N248	856	Leucyl-tRNA synthetase	1	0.00370869	62.449	1	_K(ac)HYQNTDFK_	K(1)HYQNTDFK	0.46435	72.638
B8N255	75	EH domain binding protein epsin 2	1	0.0217922	50.875	1	_HVLK(ac)SLK_	HVLK(1)SLK	-0.36356	67.169
B8N268	190	Amine oxidase	1	0.031136	57.777	1	_FSPVFDGLTK(ac)QLVR_	FSPVFDGLTK(1)QLVR	-0.34071	59.705
B8N283	54	Hydrolase, putative	1	0.000520717	55.914	1	_NLIPILATK(ac)YR_	NLIPILATK(1)YR	-0.0038828	89.805
B8N286	187	Hscarg dehydrogenase, putative	1	3.4713e-06	92.452	1	_TSGK(ac)YAWVQPVGPSTPITTIGDHR_	TSGK(1)YAWVQPVGPSTPITTIGDHR	0.95361	97.152
B8N2E0	117	GDP-mannose pyrophosphorylase A	0.958885	0.0357811	51.096	1	_DAILK(ac)GKPER_	DAILK(0.959)GK(0.041)PER	-0.45199	69.721
B8N2E2	109	Lysine--tRNA ligase	1	0.0278183	46.506	1	_QFLK(ac)DYDHLGK_	QFLK(1)DYDHLGK	-0.042351	51.879
B8N2F2	215	Phosphoenolpyruvate carboxykinase AcuF	1	0.00555327	65.061	1	_PSQEELK(ac)HFHPDYVIYNAGSFPANR_	PSQEELK(1)HFHPDYVIYNAGSFPANR	0.319	65.248
B8N2F2	407	Phosphoenolpyruvate carboxykinase AcuF	1	1.90611e-06	87.726	1	_IPCISDK(ac)HPTNIILLTCDAR_	IPCISDK(1)HPTNIILLTCDAR	0.13668	89.011
B8N2F8	165	Proteasome regulatory particle subunit (RpnG), putative	1	0.00309322	72.934	1	_AIESHEALLEK(ac)TTFLGTK_	AIESHEALLEK(1)TTFLGTK	0.52387	73.953
B8N2F8	478	Proteasome regulatory particle subunit (RpnG), putative	1	0.0149688	49.568	1	_LQK(ac)YGQAVR_	LQK(1)YGQAVR	1.7105	64.711
B8N2F9	496	Alanine aminotransferase, putative	1	0.032689	55.027	1	_FHSEFMAK(ac)YK_	FHSEFMAK(1)YK	0.083564	66.758
B8N2H2	210	Proteasome regulatory particle subunit Rpt4, putative	1	0.00401011	58.582	1	_VVSSAIVDK(ac)YIGESAR_	VVSSAIVDK(1)YIGESAR	-0.37366	70.783
B8N2H3	254	Enolase/allergen Asp F 22	1	0.0553546	44.412	1	_IAM(ox)DVASSEFYK(ac)ADVK_	IAMDVASSEFYK(1)ADVK	-0.8394	47.916
B8N2H3	259	Enolase/allergen Asp F 22	1	0.0114329	81.24	3	_K(ac)YDLDFK_	K(1)YDLDFK	-3.0016	95.909
B8N2H3	265	Enolase/allergen Asp F 22	1	0.00059353	87.361	3	_YDLDFK(ac)NPDSDSSK_	YDLDFK(1)NPDSDSSK	-0.39041	89.358
B8N2H3	347	Enolase/allergen Asp F 22	1	2.15042e-09	113.83	1	_ACNALLLK(ac)VNQIGTLTESIQAAK_	ACNALLLK(1)VNQIGTLTESIQAAK	0.50369	115.02
B8N2H3	64	Enolase/allergen Asp F 22	1	0.000754073	80.98	1	_GVLK(ac)AVENVNK_	GVLK(1)AVENVNK	-0.13865	89.266
B8N2H5	119	14-3-3 protein sigma, gamma, zeta, beta/alpha, putative	1	0.00109806	78.319	1	_AETGESK(ac)VFYYK_	AETGESK(1)VFYYK	-0.81364	80.17
B8N2H5	124	14-3-3 protein sigma, gamma, zeta, beta/alpha, putative	1	0.0267392	52.246	1	_VFYYK(ac)MK_	VFYYK(1)MK	-0.041207	58.981
B8N2K3	51	Actin-related protein 2/3 complex subunit 1A, putative	1	0.00933151	56.414	1	_FSLTDELK(ac)GHEK_	FSLTDELK(1)GHEK	-0.40866	67.997
B8N2K9	126	Proteasome subunit beta type	1	9.16091e-06	104.91	2	_NLHTYLSK(ac)VLYK_	NLHTYLSK(1)VLYK	0.72029	114.7
B8N2L0	113	Proteasome component Prs3, putative	1	0.0126858	60.903	1	_MYK(ac)YQHGK_	MYK(1)YQHGK	1.7784	68.383
B8N2L6	220	NAD(+)-isocitrate dehydrogenase subunit I	1	6.22383e-05	99.369	2	_VTCIHK(ac)ANIMK_	VTCIHK(1)ANIMK	-0.43567	108.56
B8N2L6	225	NAD(+)-isocitrate dehydrogenase subunit I	1	3.84964e-07	123.78	2	_ANIMK(ac)LADGLFR_	ANIMK(1)LADGLFR	-0.99539	135.1
B8N2L6	94	NAD(+)-isocitrate dehydrogenase subunit I	1	0.0132352	58.346	1	_ADNVPIEWEQVDVSGVDAGNK(ac)HSEELFK_	ADNVPIEWEQVDVSGVDAGNK(1)HSEELFK	0.53714	58.349
B8N2M1	146	Glucosamine-fructose-6-phosphate aminotransferase	1	4.19986e-06	106.19	1	_FETDTDTECIAK(ac)LTK_	FETDTDTECIAK(1)LTK	-0.686	107.5
B8N2M1	180	Glucosamine-fructose-6-phosphate aminotransferase	1	0.00350522	68.493	1	_ELEGAFGLLIK(ac)SVHYPHEVIAAR_	ELEGAFGLLIK(1)SVHYPHEVIAAR	-0.32203	69.071
B8N2M1	284	Glucosamine-fructose-6-phosphate aminotransferase	1	4.75559e-09	97.73	2	_K(ac)VLYLEDDDIAHVHEGQLNIHR_	K(1)VLYLEDDDIAHVHEGQLNIHR	0.17002	98.543
B8N2M1	530	Glucosamine-fructose-6-phosphate aminotransferase	1	0.000563003	81.384	1	_VSEQFK(ac)EILK_	VSEQFK(1)EILK	1.0429	97.734
B8N2M1	54	Glucosamine-fructose-6-phosphate aminotransferase	1	3.44603e-05	113.8	2	_NEVCAFK(ac)EVGK_	NEVCAFK(1)EVGK	-0.4672	121.24
B8N2Y4	12	Histone H2A	1	2.47874e-14	160.54	4	_PGGK(ac)GK(ac)SIGGK(ac)AGSK(ac)DSAGK_	PGGK(1)GK(1)SIGGK(1)AGSK(1)DSAGK	0.34032	204.9
B8N2Y4	16	Histone H2A	1	1.80662e-08	160.71	2	_PGGK(ac)GK(ac)SIGGK(ac)AGSK(ac)DSAGK_	PGGK(1)GK(1)SIGGK(1)AGSK(1)DSAGK	0.34032	163.95
B8N2Y4	5	Histone H2A	1	2.47874e-14	160.54	4	_PGGK(ac)GK(ac)SIGGK(ac)AGSK(ac)DSAGK_	PGGK(1)GK(1)SIGGK(1)AGSK(1)DSAGK	0.34032	204.9
B8N2Y4	7	Histone H2A	1	2.47874e-14	160.54	5	_PGGK(ac)GK(ac)SIGGK(ac)AGSK(ac)DSAGK_	PGGK(1)GK(1)SIGGK(1)AGSK(1)DSAGK	0.34032	204.9
B8N2Y6	138	Glyceraldehyde-3-phosphate dehydrogenase	1	1.50843e-05	89.438	1	_VIISAPSADAPMFVMGVNNK(ac)EYK_	VIISAPSADAPMFVMGVNNK(1)EYK	0.15847	90.308
B8N2Y6	141	Glyceraldehyde-3-phosphate dehydrogenase	1	9.21329e-06	92.599	1	_EYK(ac)TDINVLSNASCTTNCLAPLAK_	EYK(1)TDINVLSNASCTTNCLAPLAK	-0.88948	93.583
B8N2Y6	194	Glyceraldehyde-3-phosphate dehydrogenase	1	0.00878816	59.859	1	_TVDAPSAK(ac)DWR_	TVDAPSAK(1)DWR	1.2267	69.864
B8N2Z4	171	Cleavage and polyadenylation specific factor 5	1	0.00558054	36.885	1	_K(ac)LYFIQLPK_	K(1)LYFIQLPK	0.69162	91.867
B8N327	356	GPI anchored protein, putative	1	0.000529453	72.638	2	_VNSFNADDHSVHVDK(ac)YTHVK_	VNSFNADDHSVHVDK(1)YTHVK	-0.13579	73.294
B8N327	361	GPI anchored protein, putative	1	0.00225907	71.242	2	_YTHVK(ac)VLPPPHPPHR_	YTHVK(1)VLPPPHPPHR	0.27961	73.386
B8N338	122	Secretory component protein shr3, putative	0.999999	0.0136622	72.311	1	_LVSAGK(ac)YGEDLATSEEDKGQILGR_	LVSAGK(1)YGEDLATSEEDKGQILGR	2.2235	76.21
B8N362	23	AAA family ATPase Pontin, putative	1	0.00119823	79.936	1	_TAAHTHIK(ac)GLGLR_	TAAHTHIK(1)GLGLR	-0.59827	82.774
B8N369	265	Phosphoribosyl diphosphate synthase isoform 4	1	0.000152312	74.026	1	_AIENINK(ac)SCLK_	AIENINK(1)SCLK	0.0058382	99.5
B8N370	211	40S ribosomal protein S6	1	7.71656e-08	129.43	1	_EAANDYAK(ac)LLANR_	EAANDYAK(1)LLANR	-0.98813	133.15
B8N370	51	40S ribosomal protein S6	1	4.97136e-05	101.77	1	_GYLFK(ac)ITGGNDK_	GYLFK(1)ITGGNDK	-0.48692	105.65
B8N391	1066	Nucleoporin SONB, putative	1	6.40463e-05	89.255	1	_SPSPLTSGPLFEK(ac)HVDR_	SPSPLTSGPLFEK(1)HVDR	0.05862	91.518
B8N394	80	Acetyl-coenzyme A synthetase FacA	1	3.5845e-06	103.03	2	_HPTGTHLK(ac)DLDEYK_	HPTGTHLK(1)DLDEYK	0.34194	110.25
B8N394	86	Acetyl-coenzyme A synthetase FacA	1	0.0367846	41.7	1	_DLDEYK(ac)K_	DLDEYK(1)K	1.4676	77.058
B8N3B2	124	Aldo-keto reductase, putative	1	2.29496e-05	95.036	1	_K(ac)HIFDAVDASVSR_	K(1)HIFDAVDASVSR	0.84966	98.676
B8N3B2	78	Aldo-keto reductase, putative	1	0.0108524	35.873	1	_ALTK(ac)YNIPR_	ALTK(1)YNIPR	0.375	67.507
B8N3B8	345	Fructose-1,6-bisphosphatase Fbp1, putative	1	8.04682e-05	89.962	1	_DEVQK(ac)IIDTYNK_	DEVQK(1)IIDTYNK	-0.11944	96.866
B8N3G7	116	Ubiquitin UbiA, putative	1	6.52393e-09	155.64	2	_ALASK(ac)YNCEK_	ALASK(1)YNCEK	-0.28241	163.64
B8N3H7	118	Eukaryotic translation initiation factor eIF-5A	0.998204	0.0103043	77.254	1	_DDGDTKDDVK(ac)VPDSDVGTR_	DDGDTK(0.002)DDVK(0.998)VPDSDVGTR	0.0025586	81.003
B8N3I8	206	Polyadenylate-binding protein	1	0.0222765	45.375	1	_K(ac)VFVGHHISK_	K(1)VFVGHHISK	1.323	51.567
B8N3M3	114	Ribosomal protein L15	1	1.05261e-12	152.47	2	_PTNQGINQLK(ac)YQR_	PTNQGINQLK(1)YQR	0.085877	164.11
B8N3M3	161	Ribosomal protein L15	1	0.00106882	76.497	1	_YFEVILVDPQHK(ac)AIR_	YFEVILVDPQHK(1)AIR	0.062862	77.42
B8N3M8	17	Alcohol dehydrogenase, zinc-containing, putative	1	0.00252147	69.363	1	_YEQPEK(ac)HAVVDVPLPK_	YEQPEK(1)HAVVDVPLPK	0.63263	72.797
B8N3M8	201	Alcohol dehydrogenase, zinc-containing, putative	1	0.0349525	46.901	1	_VVVAAPEGLK(ac)MDLAK_	VVVAAPEGLK(1)MDLAK	0.86283	48.899
B8N3M8	319	Alcohol dehydrogenase, zinc-containing, putative	1	0.000789605	82.236	1	_GIVNK(ac)VFK_	GIVNK(1)VFK	-0.11281	124.83
B8N3P1	253	Aspartic endopeptidase Pep2	1	0.000890642	76.654	1	_DHYTGELVK(ac)IPLR_	DHYTGELVK(1)IPLR	-0.79234	81.709
B8N3P5	292	Eukaryotic translation initiation factor 3 subunit E	1	0.0225446	49.27	1	_AHK(ac)SSSLYQK_	AHK(1)SSSLYQK	-1.2292	58.592
B8N3P5	299	Eukaryotic translation initiation factor 3 subunit E	1	0.0147752	59.282	1	_SSSLYQK(ac)QLK_	SSSLYQK(1)QLK	0.26083	62.869
B8N3P5	66	Eukaryotic translation initiation factor 3 subunit E	1	0.00586009	28.807	1	_AK(ac)YELLK_	AK(1)YELLK	0.024359	93.374
B8N3Q2	514	Proteasome component Prs2, putative	1	9.55766e-05	89.986	2	_YK(ac)YGYEMPCDVLAK_	YK(1)YGYEMPCDVLAK	-0.3159	90.707
B8N3Q4	219	Class V chitinase, putative	1	0.023107	50.682	1	_FYLTIACPAGK(ac)EHYSK_	FYLTIACPAGK(1)EHYSK	0.21999	53.395
B8N3Q5	6	Polyubiquitin UbiD/Ubi4, putative	1	1.39449e-06	125.89	1	_MQIFVK(ac)TLTGK_	MQIFVK(1)TLTGK	0.25827	132.32
B8N3S3	341	Pyruvate decarboxylase PdcA, putative	1	0.0349928	38.321	1	_GVLQK(ac)IVQR_	GVLQK(1)IVQR	-0.21264	49.418
B8N3U7	314	Zinc knuckle splicing factor Zfm1	1	0.015087	82.624	1	_K(ac)YDCPEQR_	K(1)YDCPEQR	0.067889	86.67
B8N3U8	152	Glutathione S-transferase GstA	1	2.85373e-06	108.99	2	_LYGVLDK(ac)HLASSK_	LYGVLDK(1)HLASSK	0.12094	114.7
B8N3U8	90	Glutathione S-transferase GstA	1	0.0435515	52.647	1	_DYK(ac)ISYPK_	DYK(1)ISYPK	0.65807	60.019
B8N3V1	369	Clustered mitochondria protein homolog	1	0.0266779	52.202	1	_LTSK(ac)LFADYNEAAAR_	LTSK(1)LFADYNEAAAR	-0.086008	53.565
B8N3V1	822	Clustered mitochondria protein homolog	1	0.0314953	36.618	2	_AEIEK(ac)HVSTR_	AEIEK(1)HVSTR	-1.017	52.247
B8N3W9	37	Hydroxymethylglutaryl-CoA synthase Erg13, putative	1	0.0278658	50.435	1	_FDGVSEGK(ac)YTIGLGQTK_	FDGVSEGK(1)YTIGLGQTK	-0.0076462	54.764
B8N3Y7	97	Phosphatidylinositol transporter, putative	0.920816	0.0165081	69.429	1	_TFDYK(ac)EKPEVFK_	TFDYK(0.921)EK(0.079)PEVFK	0.39717	71.888
B8N416	478	Phosphoribosyl-AMP cyclohydrolase, putative	1	0.00139751	75.334	1	_EHGDAGVLK(ac)YTHK_	EHGDAGVLK(1)YTHK	1.1948	78.964
B8N442	20	GTP-binding nuclear protein Ran, putative	1	0.000162833	87.796	1	_LVLVGDGGTGK(ac)TTFVK_	LVLVGDGGTGK(1)TTFVK	-0.060354	88.427
B8N442	96	GTP-binding nuclear protein Ran, putative	1	0.000135033	87.094	1	_ITYK(ac)NVPNWHR_	ITYK(1)NVPNWHR	-0.66077	98.04
B8N447	107	Nitrilase family protein (Nit3), putative	1	1.30933e-06	82.974	1	_K(ac)YYNTSLVFSPTGSLIGTHR_	K(1)YYNTSLVFSPTGSLIGTHR	0.97512	87.388
B8N447	6	Nitrilase family protein (Nit3), putative	1	0.00386943	86.372	1	_(ac)AALLK(ac)QPLK_	AALLK(1)QPLK	0.33303	90.709
B8N465	83	Putative uncharacterized protein	1	0.0228345	42.185	1	_LHEK(ac)YQTK_	LHEK(1)YQTK	0.41224	58.955
B8N4A2	127	Proline iminopeptidase	1	0.00922708	53.84	1	_QAEYLK(ac)NFR_	QAEYLK(1)NFR	-0.51932	68.657
B8N4D7	19	Cytochrome b5, putative	1	0.0230265	43.682	1	_K(ac)DLYMVIHDK_	K(1)DLYMVIHDK	-0.20331	48.568
B8N4D7	5	Cytochrome b5, putative	1	4.04848e-11	143.16	2	_(ac)SENK(ac)EFTFQEVSGHNTK_	SENK(1)EFTFQEVSGHNTK	0.20365	143.67
B8N4E8	128	DUF967 domain protein	1	6.77559e-10	113.01	2	_K(ac)HALTSTGGGGAADDFAIHGGAFPVR_	K(1)HALTSTGGGGAADDFAIHGGAFPVR	-0.33929	114.92
B8N4G1	348	PH domain protein	1	0.0162375	54.621	1	_YLHEFK(ac)DDDDFR_	YLHEFK(1)DDDDFR	0.67893	56.205
B8N4H7	155	NAD dependent epimerase/dehydratase, putative	1	3.8292e-05	105.7	2	_TYQSLK(ac)FLEHR_	TYQSLK(1)FLEHR	0.81763	108.56
B8N4I0	267	6-phosphogluconate dehydrogenase, decarboxylating	1	0.000476398	76.74	1	_GTGK(ac)WTAINALDLGMPVTLIGEAVFSR_	GTGK(1)WTAINALDLGMPVTLIGEAVFSR	-2.6144	77.149
B8N4I0	317	6-phosphogluconate dehydrogenase, decarboxylating	1	0.0157032	57.423	1	_ASSLLPGPTPQFTGDK(ac)QAFVDDLEQALYASK_	ASSLLPGPTPQFTGDK(1)QAFVDDLEQALYASK	0.23274	57.602
B8N4I0	375	6-phosphogluconate dehydrogenase, decarboxylating	1	1.20535e-05	110.01	2	_SVFLK(ac)DITNAYR_	SVFLK(1)DITNAYR	0.29358	112.84
B8N4I0	394	6-phosphogluconate dehydrogenase, decarboxylating	1	5.69353e-15	133.76	2	_QNPDLENLLFDK(ac)FFNEAIAK_	QNPDLENLLFDK(1)FFNEAIAK	0.51561	139.38
B8N4L2	271	Thiamine thiazole synthase	1	0.00205772	75.612	1	_GLDMNSAEDAIVK(ac)NTR_	GLDMNSAEDAIVK(1)NTR	-0.89754	77.347
B8N4L2	316	Thiamine thiazole synthase	1	0.0442332	41.794	1	_AAEEALK(ac)VFDER_	AAEEALK(1)VFDER	0.84	50.108
B8N4L2	44	Thiamine thiazole synthase	1	9.3174e-06	94.911	2	_LLDHFGGK(ac)WDEFK_	LLDHFGGK(1)WDEFK	-1.2871	103.66
B8N4L2	49	Thiamine thiazole synthase	1	0.000272113	99.243	1	_WDEFK(ac)FAPIR_	WDEFK(1)FAPIR	1.0955	105.98
B8N4L8	156	Chorismate synthase	1	0.000870951	85.057	1	_VAAGAIAEK(ac)YLR_	VAAGAIAEK(1)YLR	1.0439	86.772
B8N4M7	133	Rho GTPase Rho1	0.984047	1.27399e-08	116.8	1	_TIEELTK(ac)TSQKPVTAEQGEEVR_	TIEELTK(0.984)TSQK(0.016)PVTAEQGEEVR	0.073537	119.38
B8N4M7	155	Rho GTPase Rho1	1	4.87879e-05	98.269	1	_IGAYK(ac)YLECSAR_	IGAYK(1)YLECSAR	-0.64662	102.97
B8N4M7	182	Rho GTPase Rho1	1	0.00151724	74.687	1	_AALLTK(ac)THK_	AALLTK(1)THK	-0.12204	99.815
B8N4N0	126	Casein kinase I, putative	1	5.33161e-05	96.45	1	_VQTIHEK(ac)NLIYR_	VQTIHEK(1)NLIYR	0.18089	100.22
B8N4Q2	10	Histone H3	1	0.00104929	116.96	1	_K(ac)STGGK(ac)APR_	K(1)STGGK(1)APR	0.047589	126.31
B8N4Q2	15	Histone H3	1	0.00104929	116.96	1	_K(ac)STGGK(ac)APR_	K(1)STGGK(1)APR	0.047589	126.31
B8N4Q2	19	Histone H3	1	0.00739882	58.694	1	_K(ac)QLASK(ac)AAR_	K(1)QLASK(1)AAR	-0.45305	96.342
B8N4Q2	24	Histone H3	1	0.00160537	45.852	2	_QLASK(ac)AAR_	QLASK(1)AAR	0.99228	114.64
B8N4Q2	57	Histone H3	1	4.02502e-07	117.48	5	_YQK(ac)STELLIR_	YQK(1)STELLIR	-1.1141	153.34
B8N4Q2	80	Histone H3	1	7.20491e-05	96.109	1	_EIAQDFK(ac)SDLR_	EIAQDFK(1)SDLR	-1.0578	107.34
B8N4Q3	13	Histone H4	1	1.0198e-05	88.678	5	_GLGK(ac)GGAK(ac)R_	GLGK(1)GGAK(1)R	-0.45343	150.26
B8N4Q3	17	Histone H4	1	1.0198e-05	103.18	4	_GLGK(ac)GGAK(ac)R_	GLGK(1)GGAK(1)R	-0.45343	150.26
B8N4Q3	6	Histone H4	1	1.0198e-05	88.678	4	_GK(ac)GGK(ac)GLGK(ac)GGAK(ac)R_	GK(1)GGK(1)GLGK(1)GGAK(1)R	-0.39647	150.26
B8N4Q3	60	Histone H4	1	1.20811e-07	130.4	1	_GVLK(ac)TFLEGVIR_	GVLK(1)TFLEGVIR	-0.52569	141.34
B8N4Q3	9	Histone H4	1	1.0198e-05	88.678	5	_GK(ac)GGK(ac)GLGK(ac)GGAK(ac)R_	GK(1)GGK(1)GLGK(1)GGAK(1)R	-0.39647	150.26
B8N4Q9	1001	Pentafunctional AROM polypeptide	1	0.0174742	45.649	1	_K(ac)PWFQECSNIQYYSQHATGK_	K(1)PWFQECSNIQYYSQHATGK	-0.083609	45.885
B8N4Q9	1207	Pentafunctional AROM polypeptide	1	0.0350635	43.867	1	_ALEYGDIIK(ac)LVGVAK_	ALEYGDIIK(1)LVGVAK	0.7577	47.639
B8N4Q9	1213	Pentafunctional AROM polypeptide	1	0.00261443	72.152	1	_LVGVAK(ac)NLDDNTALR_	LVGVAK(1)NLDDNTALR	0.24113	74.296
B8N4Q9	309	Pentafunctional AROM polypeptide	1	0.00036809	75.502	2	_HLGILK(ac)GVAVAR_	HLGILK(1)GVAVAR	0.40963	93.561
B8N4R2	375	Isoleucyl-tRNA synthetase ,cytoplasmic	0.995188	0.0420609	33.181	1	_AADKPIIK(ac)HLK_	AADK(0.005)PIIK(0.995)HLK	0.61228	59.84
B8N4S4	110	Small nuclear ribonucleoprotein complex protein Nhp2, putative	1	0.0283075	45.835	1	_AAVNK(ac)CLK_	AAVNK(1)CLK	-0.41577	58.119
B8N4T2	269	Transketolase	1	0.00108032	68.006	1	_LQGTGGVHGNPLK(ac)ADDAESVK_	LQGTGGVHGNPLK(1)ADDAESVK	-0.26498	82.406
B8N4T2	318	Transketolase	0.999998	2.0055e-07	108.48	1	_EQEWNQLFEK(ac)YASEYKDEHADLTR_	EQEWNQLFEK(1)YASEYKDEHADLTR	0.60602	108.57
B8N4T2	324	Transketolase	1	1.75151e-08	128.02	2	_YASEYK(ac)DEHADLTR_	YASEYK(1)DEHADLTR	-0.23033	131.96
B8N4T2	517	Transketolase	1	7.33501e-08	112.25	1	_PADGNETSAAYYSALTSK(ac)HTPSILALTR_	PADGNETSAAYYSALTSK(1)HTPSILALTR	0.50192	113.13
B8N4T2	599	Transketolase	1	3.43413e-06	97.717	2	_VVSVPCFEVFDAQDK(ac)DYK_	VVSVPCFEVFDAQDK(1)DYK	-0.69146	98.062
B8N4T2	602	Transketolase	0.987904	0.00111595	82.251	1	_VVSVPCFEVFDAQDKDYK(ac)LK_	VVSVPCFEVFDAQDK(0.012)DYK(0.988)LK	-0.046371	82.609
B8N4T2	643	Transketolase	1	1.97989e-06	107.44	1	_FGASGPYK(ac)QVYEK_	FGASGPYK(1)QVYEK	-0.37573	116.98
B8N4T2	668	Transketolase	1	1.89252e-10	139.08	2	_ALATIDFYK(ac)GHPVR_	ALATIDFYK(1)GHPVR	-0.1649	148.62
B8N4V5	117	Mannose-6-phosphate isomerase	1	0.0357908	39.066	1	_LAEK(ac)LHAR_	LAEK(1)LHAR	-1.4242	48.423
B8N4V7	288	Coatomer subunit epsilon, putative	1	0.000391393	79.039	1	_SAFFDTAAAK(ac)YAPR_	SAFFDTAAAK(1)YAPR	-0.23007	88.075
B8N4W4	173	Short-chain dehydrogenase, putative	1	0.000636034	91.249	1	_GVCK(ac)ELQSR_	GVCK(1)ELQSR	0.26233	111.46
B8N4W4	83	Short-chain dehydrogenase, putative	1	0.000678111	66.466	1	_LFQDALK(ac)DFGK_	LFQDALK(1)DFGK	1.119	81.565
B8N4X5	35	G-protein complex alpha subunit GpaA/FadA	1	1.1446e-07	106.62	1	_NEIK(ac)MLLLGAGESGK_	NEIK(1)MLLLGAGESGK	-2.8948	110.56
B8N4X5	51	G-protein complex alpha subunit GpaA/FadA	1	0.00740175	75.02	1	_STILK(ac)QMK_	STILK(1)QMK	-2.087	82.241
B8N508	239	Vacuolar ATP synthase subunit d, putative	1	0.00928687	92.965	1	_K(ac)LYPEFGK_	K(1)LYPEFGK	1.3294	99.7
B8N508	311	Vacuolar ATP synthase subunit d, putative	1	0.00101449	75.968	1	_EMEMSK(ac)VVFTR_	EMEMSK(1)VVFTR	-2.7826	80.69
B8N513	55	40S ribosomal protein S0	1	0.0176139	70.807	1	_TRPDGVNVINIGK(ac)TWEK_	TRPDGVNVINIGK(1)TWEK	-1.635	71.376
B8N513	59	40S ribosomal protein S0	1	2.62678e-10	136.07	2	_TWEK(ac)ILLAAR_	TWEK(1)ILLAAR	-1.6548	177.78
B8N518	197	Phosphatidate cytidylyltransferase, putative	1	0.00961789	32.833	1	_SETINK(ac)LYVR_	SETINK(1)LYVR	-3.3997	67.334
B8N538	248	T-complex protein 1, gamma subunit (Cct3), putative	1	0.00132804	76.898	1	_VVLLDCPLEYK(ac)K_	VVLLDCPLEYK(1)K	2.2864	78.324
B8N540	283	Dioxygenase, putative	1	0.00372986	68.724	1	_K(ac)VYFAGDTGYR_	K(1)VYFAGDTGYR	-1.0052	77.124
B8N551	548	Clathrin-coated vesiclec protein (Bud7), putative	1	0.0402933	45.161	1	_QQAIEYK(ac)K_	QQAIEYK(1)K	1.7977	56.258
B8N551	597	Clathrin-coated vesiclec protein (Bud7), putative	1	0.000833437	86.316	1	_LYESK(ac)HDTR_	LYESK(1)HDTR	-0.0028671	105.98
B8N562	285	Putative uncharacterized protein	1	1.23186e-09	119.62	1	_TVQLADGTTVGYK(ac)K_	TVQLADGTTVGYK(1)K	-0.091246	139.3
B8N589	39	Ribonuclease H, putative	1	0.0100385	58.693	1	_GSAGK(ac)YYAVK_	GSAGK(1)YYAVK	-1.2181	70.929
B8N5A6	1070	Glutamate synthase Glt1, putative	1	0.0105972	53.871	1	_QLIYDLK(ac)CSNPR_	QLIYDLK(1)CSNPR	-0.45378	64.224
B8N5A6	109	Glutamate synthase Glt1, putative	1	0.000122904	121.16	1	_FFIK(ac)NFAR_	FFIK(1)NFAR	0.26094	135.84
B8N5A6	1541	Glutamate synthase Glt1, putative	1	0.0223464	54.466	2	_ALPHFVK(ac)VLPTDYK_	ALPHFVK(1)VLPTDYK	0.3352	55.335
B8N5A6	1651	Glutamate synthase Glt1, putative	1	6.13173e-07	113.13	1	_LTEDELK(ac)YQSAR_	LTEDELK(1)YQSAR	0.36681	127.56
B8N5A6	1875	Glutamate synthase Glt1, putative	1	0.00246849	67.258	1	_NTK(ac)SLLDSNLADGAYISAK_	NTK(1)SLLDSNLADGAYISAK	1.4368	76.492
B8N5A6	473	Glutamate synthase Glt1, putative	1	0.0244431	50.14	1	_IIDDSELK(ac)YTVSHR_	IIDDSELK(1)YTVSHR	-1.3088	52.527
B8N5B0	244	Molecular chaperone Hsp70	1	9.95791e-10	137.68	2	_LVNHFVNEFK(ac)R_	LVNHFVNEFK(1)R	0.63594	149.94
B8N5B0	522	Molecular chaperone Hsp70	1	1.40033e-06	119.38	3	_MLADAEK(ac)YK_	MLADAEK(1)YK	0.069554	120.9
B8N5B0	524	Molecular chaperone Hsp70	1	0.000928084	77.733	1	_YK(ac)AEDEAEASR_	YK(1)AEDEAEASR	-1.2009	84.169
B8N5B0	569	Molecular chaperone Hsp70	1	1.17907e-08	108.52	1	_VTSK(ac)VDEIIGWLDSNQTATK_	VTSK(1)VDEIIGWLDSNQTATK	1.6061	111.4
B8N5B0	86	Molecular chaperone Hsp70	1	6.02645e-06	94.726	3	_YADAEVQSDMK(ac)HWPFK_	YADAEVQSDMK(1)HWPFK	-0.050303	99.055
B8N5B0	91	Molecular chaperone Hsp70	1	0.0108395	53.219	2	_HWPFK(ac)IVDK_	HWPFK(1)IVDK	1.9174	65.278
B8N5B1	112	Mitochondrial GTP/GDP transporter Ggc1, putative	1	0.00487626	64.556	1	_DYLAK(ac)HHGAEFDNAFGK_	DYLAK(1)HHGAEFDNAFGK	-0.0014177	66.068
B8N5B1	170	Mitochondrial GTP/GDP transporter Ggc1, putative	1	0.0247437	62.654	1	_GLFK(ac)IISDEGM(ox)GLYR_	GLFK(1)IISDEGMGLYR	2.1607	64.52
B8N5B1	92	Mitochondrial GTP/GDP transporter Ggc1, putative	1	2.87752e-06	95.806	1	_FTSLFPGLGYAAGYK(ac)VLQR_	FTSLFPGLGYAAGYK(1)VLQR	-0.36729	97.214
B8N5B1	99	Mitochondrial GTP/GDP transporter Ggc1, putative	1	0.0385419	40.408	1	_IYK(ac)YGGQPFAR_	IYK(1)YGGQPFAR	2.4476	46.844
B8N5B9	182	Adenylate kinase, putative	1	0.0358392	46.147	1	_SYHK(ac)VFNPPK_	SYHK(1)VFNPPK	-0.97859	48.284
B8N5B9	65	Adenylate kinase, putative	1	0.00191622	68.571	2	_DK(ac)YCVCHLATGDMLR_	DK(1)YCVCHLATGDMLR	-1.2101	72.433
B8N5C0	301	26S proteasome regulatory particle subunit Rpn8, putative	1	5.33327e-08	115.08	1	_AITAFHDLIENK(ac)IQNR_	AITAFHDLIENK(1)IQNR	1.4144	117.03
B8N5L3	170	Putative uncharacterized protein	1	0.0148345	58.009	1	_LVPMPK(ac)SAFLNR_	LVPMPK(1)SAFLNR	1.0373	63.091
B8N5M8	44	Putative uncharacterized protein	1	2.48344e-06	103.02	2	_TLK(ac)QYYGIDHQESPR_	TLK(1)QYYGIDHQESPR	-0.15794	109.79
B8N5W1	30	Acetyltransferase, GNAT family, putative	1	5.38828e-12	116.98	2	_ELADYEK(ac)ALHEVEATK_	ELADYEK(1)ALHEVEATK	-1.4299	128.59
B8N5Z4	397	Small oligopeptide transporter, OPT family	1	0.000425659	77.214	2	_ILTPEFTFDDAK(ac)YK_	ILTPEFTFDDAK(1)YK	-0.70894	83.692
B8N5Z6	15	DUF636 domain protein	1	5.77803e-14	124.42	1	_AVTYK(ac)ADVEAPLITAYDHCDDCQR_	AVTYK(1)ADVEAPLITAYDHCDDCQR	-0.23207	126.04
B8N672	199	Methionyl-tRNA synthetase	1	0.00961834	54.774	1	_DTK(ac)HIFLK_	DTK(1)HIFLK	0.89508	76.221
B8N672	204	Methionyl-tRNA synthetase	1	0.0317614	54.232	1	_HIFLK(ac)LDK_	HIFLK(1)LDK	-0.097385	59.931
B8N672	328	Methionyl-tRNA synthetase	1	0.0526613	40.887	1	_WLK(ac)VHHLSTTEYLTYEGGK_	WLK(1)VHHLSTTEYLTYEGGK	0.4222	42.639
B8N672	86	Methionyl-tRNA synthetase	1	0.0306872	40.562	1	_ELCDK(ac)YYALHAEVYK_	ELCDK(1)YYALHAEVYK	0.90603	44.312
B8N676	815	Regulator of nonsense transcripts, putative	1	0.0100404	65.562	1	_AK(ac)YGLAILGNPK_	AK(1)YGLAILGNPK	-0.2917	71.085
B8N691	61	Glycogen phosphorylase GlpV/Gph1, putative	1	2.17197e-24	164.7	1	_K(ac)HSATGFTNQDEFEQELVR_	K(1)HSATGFTNQDEFEQELVR	-0.33707	167.97
B8N6A6	146	60S ribosomal protein L5, putative	1	0.0542541	51.05	1	_RPFK(ac)AFLDVGLAR_	RPFK(1)AFLDVGLAR	-1.2033	53.363
B8N6A6	228	60S ribosomal protein L5, putative	1	8.98489e-10	103.29	1	_GQFHK(ac)YLENEVEAGDIEDLYTEAHK_	GQFHK(1)YLENEVEAGDIEDLYTEAHK	-0.022532	106.12
B8N6A6	43	60S ribosomal protein L5, putative	1	0.00561917	55.338	1	_NK(ac)YNAPK_	NK(1)YNAPK	0.69938	95.541
B8N6A6	48	60S ribosomal protein L5, putative	1	0.000115678	115.45	1	_YNAPK(ac)YR_	YNAPK(1)YR	0.52279	138.85
B8N6C1	118	Isocitrate dehydrogenase, NAD-dependent	1	0.00695679	70.206	1	_NYVALK(ac)GPLATPVGK_	NYVALK(1)GPLATPVGK	-0.89787	70.47
B8N6C1	195	Isocitrate dehydrogenase, NAD-dependent	1	0.00118999	57.297	1	_LITK(ac)EASER_	LITK(1)EASER	-0.85965	101.65
B8N6C1	222	Isocitrate dehydrogenase, NAD-dependent	1	0.00284186	68.361	2	_VVHK(ac)ATIMK_	VVHK(1)ATIMK	-1.6007	86.18
B8N6C1	373	Isocitrate dehydrogenase, NAD-dependent	1	0.010491	61.219	1	_AK(ac)THEYAEAIMK_	AK(1)THEYAEAIMK	-0.72248	67.095
B8N6I0	432	Cofactor for methionyl-and glutamyl-tRNA synthetase, putative	1	6.55719e-05	91.77	1	_LVTQGGVCTVK(ac)SLK_	LVTQGGVCTVK(1)SLK	-0.52038	100.11
B8N6K9	344	Cell wall biogenesis protein/glutathione transferase (Gto1), putative	1	0.0013639	67.232	1	_ETTEFEHIK(ac)FHYTK_	ETTEFEHIK(1)FHYTK	-0.94146	73.834
B8N6U0	129	O-methyltransferase, putative	1	0.00355626	64.512	2	_M(ox)MTFK(ac)NAK_	MMTFK(1)NAK	0.27108	95.741
B8N6U3	169	Acetylglutamate kinase, putative	1	0.00792022	36.736	1	_K(ac)LFLEENLK_	K(1)LFLEENLK	-0.37236	86.18
B8N6U8	127	Mitochondrial processing peptidase beta subunit, putative	1	5.81614e-06	98.011	2	_ENTVYYAK(ac)SFNNDVPK_	ENTVYYAK(1)SFNNDVPK	-1.0954	101.04
B8N6W0	130	Nuclear segregation protein (Bfr1), putative	1	0.0107851	51.382	1	_K(ac)NFAGLDEAQK_	K(1)NFAGLDEAQK	-0.231	68.548
B8N6W0	167	Nuclear segregation protein (Bfr1), putative	1	0.0218368	45.778	1	_ALSDK(ac)YAEIQK_	ALSDK(1)YAEIQK	0.51201	55.04
B8N6W0	173	Nuclear segregation protein (Bfr1), putative	1	0.00141328	62.548	1	_YAEIQK(ac)ELDAIK_	YAEIQK(1)ELDAIK	0.49723	76.357
B8N6W0	206	Nuclear segregation protein (Bfr1), putative	1	3.32162e-06	100.87	1	_LHGEQQQK(ac)WTAIR_	LHGEQQQK(1)WTAIR	0.53142	109
B8N716	220	ThiJ/PfpI family protein	1	0.0138783	66.557	1	_VVVSK(ac)TSDGATLITGQNPASATGVGK_	VVVSK(1)TSDGATLITGQNPASATGVGK	-0.98074	67.655
B8N716	95	ThiJ/PfpI family protein	1	0.00599424	68.148	1	_EQESLWK(ac)NTHK_	EQESLWK(1)NTHK	1.4004	69.864
B8N716	99	ThiJ/PfpI family protein	1	0.0110417	57.93	1	_NTHK(ac)LADFLPR_	NTHK(1)LADFLPR	0.55003	65.295
B8N736	192	3-ketoacyl-CoA ketothiolase (Kat1), putative	1	1.09736e-05	60.993	1	_EVQDK(ac)YAAESYR_	EVQDK(1)YAAESYR	0.23521	113.24
B8N781	66	NADH-ubiquinone oxidoreductase B18 subunit, putative	1	0.00362623	65.136	2	_HSYEK(ac)CQYEEFK_	HSYEK(1)CQYEEFK	-0.11866	67.997
B8N7A3	203	Mitochondrial 2-oxodicarboxylate carrier protein, putative	1	0.0017404	60.231	1	_VEPGNK(ac)TQQTR_	VEPGNK(1)TQQTR	0.20235	78.903
B8N7D0	163	N-acetyltransferase complex ARD1 subunit, putative	1	1.54546e-15	151.43	2	_VETVESK(ac)YYADGEDAYAMR_	VETVESK(1)YYADGEDAYAMR	-0.19184	152.89
B8N7E8	347	Aminotransferase, class V, putative	1	0.0107296	50.268	1	_EAATK(ac)YIR_	EAATK(1)YIR	-0.43415	75.043
B8N7F1	39	Ribosomal protein S23 (S12)	1	0.0284193	55.555	2	_LLGTAYK(ac)SSPFGGASHAK_	LLGTAYK(1)SSPFGGASHAK	-0.84291	57.173
B8N7F1	73	Ribosomal protein S23 (S12)	0.981563	0.00232597	75.512	2	_KCVK(ac)VQLIK_	K(0.018)CVK(0.982)VQLIK	0.92759	107.9
B8N7H4	258	Pyruvate dehydrogenase E1 component alpha subunit, putative	1	0.000681567	92.519	1	_SSALTEYYK(ac)R_	SSALTEYYK(1)R	1.0252	102.52
B8N7H4	76	Pyruvate dehydrogenase E1 component alpha subunit, putative	1	0.000210672	82.519	2	_ELK(ac)QMYHDMVSTR_	ELK(1)QMYHDMVSTR	0.18344	85.837
B8N7T9	371	Phosphoserine aminotransferase	1	0.000128782	85.65	1	_GGNVDEAEK(ac)AFLK_	GGNVDEAEK(1)AFLK	0.74312	92.856
B8N7T9	375	Phosphoserine aminotransferase	1	0.00263101	24.783	1	_AFLK(ac)GAVER_	AFLK(1)GAVER	0.4211	89.047
B8N7U5	315	Coronin	0.999692	0.0269297	60.231	1	_YFELENDKFEYLAEYK(ac)SADPQR_	YFELENDKFEYLAEYK(1)SADPQR	-2.4239	60.735
B8N7Y1	287	Sulfide quinone reductase, putative	1	0.0241155	41.788	1	_K(ac)QFDLLHVVPK_	K(1)QFDLLHVVPK	3.4838	48.044
B8N886	122	Guanine deaminase, putative	1	5.58478e-05	95.39	1	_LSDPIYAK(ac)QLYR_	LSDPIYAK(1)QLYR	1.0766	100.93
B8N8C6	117	F-actin capping protein alpha subunit, putative	1	0.00481067	70.66	2	_SLLK(ac)SLGAHAR_	SLLK(1)SLGAHAR	0.29051	77.358
B8N8D0	250	Fructosyl amine: oxygen oxidoreductase	1	0.0405386	40.006	1	_ALYK(ac)NLPVIFNIEK_	ALYK(1)NLPVIFNIEK	0.3045	41.542
B8N8D0	287	Fructosyl amine: oxygen oxidoreductase	1	0.0294515	48.178	1	_ICDEHPGYTNMVK(ac)SADGHLMSLPFEK_	ICDEHPGYTNMVK(1)SADGHLMSLPFEK	-1.2325	48.18
B8N8D0	366	Fructosyl amine: oxygen oxidoreductase	0.999999	0.0272138	67.576	1	_GFK(ac)YLPSIGNLIVDAIEDKVPEK_	GFK(1)YLPSIGNLIVDAIEDKVPEK	0.72559	67.877
B8N8D6	178	3-hydroxyanthranilate 3,4-dioxygenase	1	0.0101183	60.049	1	_ACGTVAETK(ac)YK_	ACGTVAETK(1)YK	-2.2906	68.536
B8N8F2	541	Mannosyltransferase PMTI	1	0.00990134	62.706	1	_K(ac)YLELQR_	K(1)YLELQR	-1.8172	108.09
B8N8Q9	232	NADH oxidase, putative	1	0.0104801	60.476	1	_TDK(ac)YGGSFENR_	TDK(1)YGGSFENR	-0.30288	66.953
B8N8T4	134	Aldehyde dehydrogenase AldA, putative	1	1.2962e-10	120.18	1	_YYGGWADK(ac)IHGQTIDTNPESLTYTR_	YYGGWADK(1)IHGQTIDTNPESLTYTR	-0.053454	120.42
B8N8T4	14	Aldehyde dehydrogenase AldA, putative	1	1.48858e-05	98.398	1	_(ac)ADLFTTIETPSAK(ac)YEQPLGLFINNEFVK_	ADLFTTIETPSAK(1)YEQPLGLFINNEFVK	1.1684	98.491
B8N8T4	313	Aldehyde dehydrogenase AldA, putative	1	7.32395e-05	90.44	2	_ILVQEGIHDK(ac)FVAR_	ILVQEGIHDK(1)FVAR	-0.21166	95.981
B8N8T4	405	Aldehyde dehydrogenase AldA, putative	1	0.000737655	90.543	2	_EEIFGPVVTIQK(ac)FK_	EEIFGPVVTIQK(1)FK	0.47853	91.276
B8N8T4	485	Aldehyde dehydrogenase AldA, putative	1	5.26801e-15	142.15	2	_ELGSYALENYTQVK(ac)TVHYR_	ELGSYALENYTQVK(1)TVHYR	0.034625	143.67
B8N8T4	87	Aldehyde dehydrogenase AldA, putative	1	9.30889e-05	64.707	1	_LLVK(ac)LADLFER_	LLVK(1)LADLFER	-0.29761	105.2
B8N8U3	117	Mitochondrial import receptor subunit (Tom20), putative	1	0.0332562	49.07	1	_ALK(ac)VYPQPK_	ALK(1)VYPQPK	0.40125	51.415
B8N8V0	864	Bifunctional pyrimidine biosynthesis protein (PyrABCN), putative	1	0.0346557	44.194	1	_TFEEAIQK(ac)AIR_	TFEEAIQK(1)AIR	2.2344	49.081
B8N8X0	221	Isopentenyl-diphosphate delta-isomerase	1	0.0210765	55.127	1	_IHYK(ac)APSDGK_	IHYK(1)APSDGK	0.48017	60.342
B8N8X0	256	Isopentenyl-diphosphate delta-isomerase	1	0.00416605	62.801	1	_DTK(ac)YVSADELK_	DTK(1)YVSADELK	-0.22966	71.632
B8N8Y9	520	NADPH--cytochrome P450 reductase	1	0.0185954	59.353	1	_NK(ac)YDGIHVPVHVR_	NK(1)YDGIHVPVHVR	0.05926	60.161
B8N940	125	Translation elongation factor eEF-1B gamma subunit, putative	1	1.61344e-05	86.923	2	_K(ac)YTAEELEEHLAK_	K(1)YTAEELEEHLAK	1.0088	95.264
B8N940	208	Translation elongation factor eEF-1B gamma subunit, putative	1	0.00124109	72.35	1	_TIESEGVK(ac)QAFGEK_	TIESEGVK(1)QAFGEK	-2.7405	81.632
B8N940	50	Translation elongation factor eEF-1B gamma subunit, putative	1	9.30499e-05	90.076	2	_SPEYLSK(ac)FPMGK_	SPEYLSK(1)FPMGK	0.075737	96.745
B8N980	347	Flavin-binding monooxygenase-like protein	1	0.00131962	72.939	1	_NLPEFK(ac)GVETFQGK_	NLPEFK(1)GVETFQGK	0.41397	79.346
B8N9B4	212	Aminopeptidase	1	0.0277356	50.48	1	_SSYK(ac)TANGETK_	SSYK(1)TANGETK	-0.38192	56.205
B8N9C3	281	Cytochrome c peroxidase Ccp1, putative	1	0.000376472	92.17	1	_LLIDEK(ac)WQPR_	LLIDEK(1)WQPR	0.37285	102.52
B8N9C3	332	Cytochrome c peroxidase Ccp1, putative	1	0.000596107	78.582	1	_DSDAFFK(ac)DFADVYVK_	DSDAFFK(1)DFADVYVK	-0.54374	81.526
B8N9C3	340	Cytochrome c peroxidase Ccp1, putative	1	6.82243e-09	119.5	2	_DFADVYVK(ac)LLELGVPFESKPEDR_	DFADVYVK(1)LLELGVPFESKPEDR	-0.26671	120.32
B8N9C3	88	Cytochrome c peroxidase Ccp1, putative	1	0.00296989	45.655	1	_NFVPTK(ac)EDYQK_	NFVPTK(1)EDYQK	-0.59489	74.611
B8N9C3	93	Cytochrome c peroxidase Ccp1, putative	1	1.99816e-06	111.93	1	_EDYQK(ac)VYDEIAR_	EDYQK(1)VYDEIAR	-2.0256	121.21
B8N9D5	204	Possible apospory-associated protein c	1	0.00155143	64.627	1	_NLESK(ac)TYVDK_	NLESK(1)TYVDK	0.97921	84.479
B8N9G1	315	Aldehyde dehydrogenase, putative	1	9.41894e-09	124.72	1	_ILVHESIYDK(ac)FIELFK_	ILVHESIYDK(1)FIELFK	0.2058	125.5
B8N9G1	374	Aldehyde dehydrogenase, putative	1	0.0433347	48.998	1	_SEGATLVAGGEPYK(ac)NVGDGK_	SEGATLVAGGEPYK(1)NVGDGK	0.74362	50.358
B8N9G1	89	Aldehyde dehydrogenase, putative	1	4.64531e-08	118.33	1	_GALMLK(ac)LADLIEQHR_	GALMLK(1)LADLIEQHR	0.35846	119.72
B8N9G4	202	Mitochondrial peroxiredoxin Prx1, putative	1	0.037434	47.386	1	_LIGLSANGTDSHK(ac)LWIK_	LIGLSANGTDSHK(1)LWIK	-0.86509	47.916
B8N9G4	206	Mitochondrial peroxiredoxin Prx1, putative	1	0.00150573	74.457	1	_LWIK(ac)DIDEVTGSK_	LWIK(1)DIDEVTGSK	-0.58826	76.759
B8N9L3	172	Aldo-keto reductase, putative	1	0.0174016	59.078	1	_GTAVLPK(ac)SVTPSR_	GTAVLPK(1)SVTPSR	-0.038807	64.798
B8N9M6	237	Glycylpeptide N-tetradecanoyltransferase	1	0.0298494	52.492	1	_LTPVLIK(ac)EITR_	LTPVLIK(1)EITR	0.27964	52.576
B8N9Q2	9	60S ribosomal protein L38, putative	1	2.30352e-12	128.46	1	_EISDIK(ac)QFIEICR_	EISDIK(1)QFIEICR	-0.84426	153.39
B8N9R3	164	60S ribosomal protein L11	1	0.000168793	90.751	1	_INQAETIK(ac)WFK_	INQAETIK(1)WFK	-1.1767	95.618
B8N9R6	1033	Pyruvate carboxylase	1	0.0457673	43.948	1	_VFEDYK(ac)K_	VFEDYK(1)K	-0.39399	73.324
B8N9R6	1038	Pyruvate carboxylase	1	0.000967699	71.257	1	_FVQK(ac)FGDLSVLPTR_	FVQK(1)FGDLSVLPTR	1.1039	81.632
B8N9R6	1189	Pyruvate carboxylase	1	0.0372918	41.217	1	_EGDSVDGQDLVCK(ac)IVK_	EGDSVDGQDLVCK(1)IVK	1.8748	45.438
B8N9R6	558	Pyruvate carboxylase	1	0.00261625	92.738	1	_GWK(ac)QILDR_	GWK(1)QILDR	-0.24673	100.02
B8N9R7	1425	Clathrin heavy chain	1	0.00117145	67.317	1	_VMEHLK(ac)LFWSR_	VMEHLK(1)LFWSR	-0.038897	76.073
B8N9R7	301	Clathrin heavy chain	1	0.000812806	72.886	1	_VEGSPLEHK(ac)LFTFAVR_	VEGSPLEHK(1)LFTFAVR	0.080175	79.837
B8N9R7	355	Clathrin heavy chain	1	0.0049837	67.867	1	_K(ac)YDVVYLVTK_	K(1)YDVVYLVTK	2.4795	81.676
B8N9R9	252	Phosphoribosylaminoimidazolecarboxamide formyltransferase/IMP	1	6.45894e-05	88.325	1	_ELK(ac)QALGYPAAASFK_	ELK(1)QALGYPAAASFK	0.12504	99.055
B8N9S3	123	Cyclophilin, putative	0.999991	0.010386	78.645	2	_VPGDKPQQVVK(ac)IVK_	VPGDKPQQVVK(1)IVK	-0.2519	80.96
B8N9S3	126	Cyclophilin, putative	1	0.000124913	91.153	1	_IVK(ac)SGELESEDK_	IVK(1)SGELESEDK	1.7469	94.122
B8N9S3	54	Cyclophilin, putative	1	0.00801107	73.086	1	_FKDENFK(ac)IR_	FKDENFK(1)IR	1.0383	84.817
B8N9T1	114	Translation initiation factor EF-2 gamma subunit, putative	1	0.00515373	54.033	1	_FK(ac)NELER_	FK(1)NELER	1.0143	95.909
B8N9T1	134	Translation initiation factor EF-2 gamma subunit, putative	1	1.71524e-06	123.89	2	_IYK(ac)CDNPECPRPTCFK_	IYK(1)CDNPECPRPTCFK	-0.36085	124.42
B8N9T1	253	Translation initiation factor EF-2 gamma subunit, putative	1	0.0363947	41	1	_EEGALQHYQSILK(ac)FIR_	EEGALQHYQSILK(1)FIR	3.835	42.314
B8N9T8	182	Proteasome subunit beta type	1	0.0127095	61.626	1	_GVLVK(ac)VVTK_	GVLVK(1)VVTK	-0.063364	69.275
B8N9T9	562	Small nucleolar ribonucleoprotein complex subunit, putative	1	0.0265213	48.17	1	_SK(ac)SESAEPEPR_	SK(1)SESAEPEPR	-0.049184	56.205
B8N9U3	17	60S ribosomal protein L36	1	7.89241e-06	115.86	2	_GHK(ac)TTPLNTPK_	GHK(1)TTPLNTPK	0.70753	127.78
B8N9U5	71	Proteasome subunit beta type	1	0.00312937	85.219	2	_YK(ac)VNMYR_	YK(1)VNMYR	-0.088114	108.24
B8N9V1	189	Cobalamin-independent methionine synthase MetH/D	1	0.00262655	69.811	1	_GQTVDPITK(ac)INDLLPVYVELLQK_	GQTVDPITK(1)INDLLPVYVELLQK	-0.75255	69.98
B8N9V1	29	Cobalamin-independent methionine synthase MetH/D	1	0.0481373	36.272	1	_ATEAYWGEK(ac)ISR_	ATEAYWGEK(1)ISR	4.4269	42.941
B8N9V1	309	Cobalamin-independent methionine synthase MetH/D	1	0.0242087	47.74	1	_NIWK(ac)TNFK_	NIWK(1)TNFK	0.49511	57.59
B8N9V1	313	Cobalamin-independent methionine synthase MetH/D	1	0.0264315	46.024	1	_TNFK(ac)AAIEK_	TNFK(1)AAIEK	0.74302	57.149
B8N9V1	318	Cobalamin-independent methionine synthase MetH/D	1	2.00112e-05	104.71	1	_AAIEK(ac)VELAIQK_	AAIEK(1)VELAIQK	-0.24729	110.58
B8N9V1	424	Cobalamin-independent methionine synthase MetH/D	1	0.000267625	41.711	1	_K(ac)SAFPVR_	K(1)SAFPVR	0.522	139.31
B8N9V1	476	Cobalamin-independent methionine synthase MetH/D	1	0.00148498	67.998	1	_GEITPEQYEK(ac)FIEK_	GEITPEQYEK(1)FIEK	-0.13085	75.316
B8N9V1	48	Cobalamin-independent methionine synthase MetH/D	1	0.00567221	72.164	2	_LEHWK(ac)IQK_	LEHWK(1)IQK	-0.10182	82.75
B8N9V1	562	Cobalamin-independent methionine synthase MetH/D	0.825115	0.0366586	58.849	2	_YAVSISK(ac)KPMK_	YAVSISK(0.825)K(0.175)PMK	-0.34764	73.666
B8N9V1	637	Cobalamin-independent methionine synthase MetH/D	1	0.000559929	79.507	2	_EREDYLK(ac)WAVR_	EREDYLK(1)WAVR	0.21169	101.32
B8N9V1	693	Cobalamin-independent methionine synthase MetH/D	1	0.000572401	83.095	2	_LLK(ac)VFIDEAYPR_	LLK(1)VFIDEAYPR	0.69838	85.554
B8N9V1	85	Cobalamin-independent methionine synthase MetH/D	1	6.52016e-06	93.3	2	_YSK(ac)YNLHPVDEYFAMGR_	YSK(1)YNLHPVDEYFAMGR	-1.3124	94.569
B8N9W7	265	KH domain protein	1	0.000730412	75.256	1	_AQVVGQGGAYVK(ac)HIQQR_	AQVVGQGGAYVK(1)HIQQR	1.7608	80.387
B8NA08	181	Outer mitochondrial membrane protein porin	1	0.00102272	60.147	2	_VNLHFK(ac)QPNLHAR_	VNLHFK(1)QPNLHAR	4.3678	80.69
B8NA08	20	Outer mitochondrial membrane protein porin	1	6.25289e-09	112.84	2	_AANDLLNK(ac)DFYHTSAASLEVK_	AANDLLNK(1)DFYHTSAASLEVK	0.70204	114.37
B8NA08	287	Outer mitochondrial membrane protein porin	1	1.54407e-05	100.42	1	_TGNSVGLEVASK(ac)YR_	TGNSVGLEVASK(1)YR	-0.96675	106.14
B8NA08	33	Outer mitochondrial membrane protein porin	1	1.44493e-14	162.26	2	_DFYHTSAASLEVK(ac)SK_	DFYHTSAASLEVK(1)SK	0.21157	165.34
B8NA09	219	Asparagine synthetase	1	0.00148365	70.306	1	_HTLEK(ac)SVR_	HTLEK(1)SVR	0.36284	113.18
B8NA13	5	Putative uncharacterized protein	1	8.5936e-05	99.078	1	_K(ac)EFICLVPDKPGSLQK_	K(1)EFICLVPDKPGSLQK	0.74934	104.2
B8NA18	61	Cytochrome b-c1 complex subunit 7	1	0.00122815	74.396	1	_LPPK(ac)EAYDR_	LPPK(1)EAYDR	0.24351	100.02
B8NA36	29	Glutamate dehydrogenase	1	1.09529e-08	114.73	1	_ELASTLENSTLFQK(ac)NPEYR_	ELASTLENSTLFQK(1)NPEYR	0.70529	117.3
B8NA36	297	Glutamate dehydrogenase	1	0.0214157	50.953	1	_FK(ac)YIPGAR_	FK(1)YIPGAR	0.37768	62.546
B8NA36	407	Glutamate dehydrogenase	1	0.0182315	51.164	1	_LK(ac)GIMEDCFK_	LK(1)GIMEDCFK	-1.621	59.198
B8NA84	56	Branched-chain-amino-acid aminotransferase	1	0.00535112	52.894	1	_LTVTK(ac)TSSPK_	LTVTK(1)TSSPK	0.79349	78.342
B8NA87	23	Dipeptidyl peptidase, putative	1	1.67849e-05	75.008	1	_LEIK(ac)HHFDNLK_	LEIK(1)HHFDNLK	-0.015116	118.9
B8NA87	30	Dipeptidyl peptidase, putative	1	0.0195175	53.763	1	_HHFDNLK(ac)DAK_	HHFDNLK(1)DAK	-0.082341	58.743
B8NAA9	168	Phosphoethanolamine	1	0.00447422	86.034	1	_GHFVK(ac)NVK_	GHFVK(1)NVK	0.22164	91.516
B8NAL4	160	Glyceraldehyde-3-phosphate dehydrogenase	1	2.03634e-05	93.519	1	_TYAGADVVSNASCTTNCLAPLTK(ac)VLHEK_	TYAGADVVSNASCTTNCLAPLTK(1)VLHEK	-0.38601	93.596
B8NAL4	217	Glyceraldehyde-3-phosphate dehydrogenase	1	0.000708464	82.397	1	_AVGK(ac)VIPELQGK_	AVGK(1)VIPELQGK	2.7722	89.301
B8NAS7	128	Fructosyl amine:oxygen oxidoreductase	1	4.08745e-14	130.21	2	_HIQEHEIDSSDAEFIK(ac)LNTAEDFRK_	HIQEHEIDSSDAEFIK(1)LNTAEDFRK	0.65727	130.83
B8NAS7	157	Fructosyl amine:oxygen oxidoreductase	1	0.0251784	53	1	_GWLNK(ac)TGAGWIHAK_	GWLNK(1)TGAGWIHAK	0.34306	55.196
B8NAS7	297	Fructosyl amine:oxygen oxidoreductase	1	0.0104106	60.343	2	_ICDEHPGYCNFVPDPK(ac)HGGEVR_	ICDEHPGYCNFVPDPK(1)HGGEVR	-1.3953	60.635
B8NAS7	34	Fructosyl amine:oxygen oxidoreductase	1	7.31624e-07	96.562	2	_RGYK(ac)NVTVLDPHPVPSPIAAGNDINK_	RGYK(1)NVTVLDPHPVPSPIAAGNDINK	1.1845	99.838
B8NAS7	397	Fructosyl amine:oxygen oxidoreductase	1	0.0035772	73.879	1	_ELK(ac)HALR_	ELK(1)HALR	0.13163	107.43
B8NAS7	413	Fructosyl amine:oxygen oxidoreductase	1	0.000586712	118.68	1	_DWK(ac)DTQNR_	DWK(1)DTQNR	0.78051	124.98
B8NAS7	56	Fructosyl amine:oxygen oxidoreductase	1	1.06414e-05	88.451	3	_NVTVLDPHPVPSPIAAGNDINK(ac)IMEHR_	NVTVLDPHPVPSPIAAGNDINK(1)IMEHR	-0.87716	88.573
B8NAS8	410	MFS transporter, putative	1	0.0125172	58.111	1	_GYK(ac)EPEMR_	GYK(1)EPEMR	-2.7212	69.825
B8NAT6	141	Dihydrolipoyl dehydrogenase	1	0.0166384	56.14	1	_DTSVEGLTK(ac)GIEFLLK_	DTSVEGLTK(1)GIEFLLK	0.7999	60.489
B8NAT6	419	Dihydrolipoyl dehydrogenase	1	0.00129215	107.39	1	_AAGIK(ac)YR_	AAGIK(1)YR	1.463	127.95
B8NAT6	434	Dihydrolipoyl dehydrogenase	1	3.61485e-07	119.93	1	_AK(ac)TNLDTEGQVK_	AK(1)TNLDTEGQVK	-0.29565	136.7
B8NAU0	33	40S ribosomal protein S10a	1	7.49304e-08	112.25	1	_VASLEK(ac)VCSELIER_	VASLEK(1)VCSELIER	-0.38662	123.29
B8NAU0	45	40S ribosomal protein S10a	1	0.0107525	59.787	1	_SK(ac)SLHVK_	SK(1)SLHVK	-0.008812	82.279
B8NAU0	58	40S ribosomal protein S10a	1	0.000574937	76.527	1	_LPTK(ac)TLQISTR_	LPTK(1)TLQISTR	0.42807	90.005
B8NAU0	74	40S ribosomal protein S10a	1	2.11825e-06	111.2	1	_TPNGEGSK(ac)TWDK_	TPNGEGSK(1)TWDK	-0.52264	126.1
B8NB09	98	RNA helicase (Dbp), putative	1	0.0368691	40.041	1	_SFYK(ac)EHPDVANR_	SFYK(1)EHPDVANR	-0.36457	45.183
B8NB18	67	MFS phosphate transporter, putative	1	0.00788397	66.911	1	_FVSSYDAK(ac)EAK_	FVSSYDAK(1)EAK	-0.38636	71.085
B8NB21	18	SAGA complex subunit (Ada2), putative	1	0.0444678	40.189	1	_GTEAGTK(ac)YHCDICSVDVTSTVR_	GTEAGTK(1)YHCDICSVDVTSTVR	-0.57794	40.197
B8NB23	106	Mannitol-1-phosphate dehydrogenase	1	0.018695	54.845	1	_FIAPVIAK(ac)GIDAR_	FIAPVIAK(1)GIDAR	-0.17458	62.287
B8NB23	263	Mannitol-1-phosphate dehydrogenase	1	0.000282544	71.87	1	_VLEETASLIVSK(ac)HEISEQEQK_	VLEETASLIVSK(1)HEISEQEQK	-0.24646	82.635
B8NB25	56	COPI vesicle coat beta' subunit, putative	1	1.13998e-08	102.51	1	_VYNYNTSEK(ac)IASFEAHPDYIR_	VYNYNTSEK(1)IASFEAHPDYIR	-0.12638	104.38
B8NB26	50	NADH-ubiquinone oxidoreductase 299 kDa subunit, putative	1	0.0114014	59.097	1	_LK(ac)AFPESSVYR_	LK(1)AFPESSVYR	0.69051	65.179
B8NB34	290	Uricase	1	9.83657e-06	87.35	1	_NAEVFAPQSDPNGLIK(ac)CTVGR_	NAEVFAPQSDPNGLIK(1)CTVGR	1.9841	88.872
B8NB36	106	40S ribosomal protein Rps16, putative	1	7.98495e-09	136.03	1	_NQLK(ac)QALVQYDR_	NQLK(1)QALVQYDR	1.0954	145.31
B8NB36	47	40S ribosomal protein Rps16, putative	1	0.00637212	67.52	1	_FK(ac)VYEPLLIVGADK_	FK(1)VYEPLLIVGADK	0.54829	68.481
B8NB36	87	40S ribosomal protein Rps16, putative	1	3.51847e-05	98.872	1	_QAIAK(ac)SLVAYYQK_	QAIAK(1)SLVAYYQK	0.35616	101.53
B8NB36	95	40S ribosomal protein Rps16, putative	1	1.46553e-06	111.5	2	_SLVAYYQK(ac)YVDEHSK_	SLVAYYQK(1)YVDEHSK	-0.11998	112.17
B8NB48	318	Eukaryotic translation initiation factor 3 subunit L	1	0.00354798	72.278	2	_EK(ac)YGEQLHR_	EK(1)YGEQLHR	-0.95749	80.688
B8NB58	111	Ketoreductase	1	0.0356052	47.294	1	_GTTGILK(ac)AIK_	GTTGILK(1)AIK	0.03658	53.597
B8NB71	302	Phenylacetyl-CoA ligase, putative	1	0.000816462	72.357	2	_HPIVDK(ac)YDLSSLR_	HPIVDK(1)YDLSSLR	0.53601	83.087
B8NB80	1100	Carbamoyl-phosphate synthase, large subunit	1	0.000266398	77.501	1	_EVFEK(ac)YNIR_	EVFEK(1)YNIR	0.1511	118.5
B8NB80	485	Carbamoyl-phosphate synthase, large subunit	1	0.000521616	61.736	1	_TFEESFQK(ac)AIR_	TFEESFQK(1)AIR	1.4725	87.184
B8NB80	539	Carbamoyl-phosphate synthase, large subunit	1	0.00465153	70.594	2	_VHELTK(ac)IDK_	VHELTK(1)IDK	-1.0739	80.24
B8NB80	542	Carbamoyl-phosphate synthase, large subunit	1	0.0243032	40.05	1	_IDK(ac)WFLYK_	IDK(1)WFLYK	0.65124	56.013
B8NB80	569	Carbamoyl-phosphate synthase, large subunit	1	0.0438772	50.532	1	_EIGSLFGIQK(ac)ETM(ox)LK_	EIGSLFGIQK(1)ETMLK	-0.082738	53.981
B8NB87	150	Mitochondrial Hsp70 chaperone (Ssc70), putative	1	0.00131687	73.525	1	_GQK(ac)YSPSQIGGFILNK_	GQK(1)YSPSQIGGFILNK	1.4295	80.128
B8NB87	390	Mitochondrial Hsp70 chaperone (Ssc70), putative	1	1.72223e-06	113.46	1	_VTESVK(ac)SIFGR_	VTESVK(1)SIFGR	1.146	130.23
B8NB87	587	Mitochondrial Hsp70 chaperone (Ssc70), putative	1	0.00962532	68.072	1	_ALK(ac)EFEDR_	ALK(1)EFEDR	-0.27603	76.064
B8NB89	220	Fatty acid activator Faa4, putative	1	0.0208808	49.702	1	_HIIWNSHFAPK(ac)QADLER_	HIIWNSHFAPK(1)QADLER	0.58731	52.185
B8NB89	638	Fatty acid activator Faa4, putative	1	5.48192e-07	109.58	1	_GIVLK(ac)QLQTAGR_	GIVLK(1)QLQTAGR	-0.1096	133.05
B8NB89	689	Fatty acid activator Faa4, putative	1	6.42496e-09	119.29	2	_IVGHFQK(ac)EIDQAYGK_	IVGHFQK(1)EIDQAYGK	0.77965	132.08
B8NB89	96	Fatty acid activator Faa4, putative	1	0.0409995	39.033	1	_VIDGVEK(ac)EVDK_	VIDGVEK(1)EVDK	1.7507	46.643
B8NBA0	114	ARF GTPase activator (Glo3), putative	1	0.0309737	49.073	1	_YTCNAAVK(ac)YK_	YTCNAAVK(1)YK	0.24852	51.436
B8NBA7	135	Glucose-6-phosphate isomerase	1	4.49401e-09	107.36	1	_SVVEDVNSVLEHMK(ac)EFSEQVR_	SVVEDVNSVLEHMK(1)EFSEQVR	-0.31142	112.36
B8NBA7	147	Glucose-6-phosphate isomerase	1	0.0346764	41.211	1	_SGEWK(ac)GYTDK_	SGEWK(1)GYTDK	-0.029192	50.149
B8NBA7	216	Glucose-6-phosphate isomerase	1	0.00947051	64.15	1	_DSNPETTLFLIASK(ac)TFTTAETTTNANSAK_	DSNPETTLFLIASK(1)TFTTAETTTNANSAK	-0.9022	64.213
B8NBA7	246	Glucose-6-phosphate isomerase	1	1.67263e-11	123.38	2	_DESHIAK(ac)HFVALSTNEAEVTK_	DESHIAK(1)HFVALSTNEAEVTK	-0.30208	126.02
B8NBA7	260	Glucose-6-phosphate isomerase	1	5.57211e-11	124.91	1	_HFVALSTNEAEVTK(ac)FGIDK_	HFVALSTNEAEVTK(1)FGIDK	0.27802	125.23
B8NBA7	30	Glucose-6-phosphate isomerase	1	8.06376e-05	107.41	3	_NIVLK(ac)EAFEK_	NIVLK(1)EAFEK	0.83674	109.79
B8NBA7	425	Glucose-6-phosphate isomerase	1	1.99999e-05	84.652	2	_LIPSDFIMAAESHNPVEGGK(ac)HQR_	LIPSDFIMAAESHNPVEGGK(1)HQR	-0.19928	87.319
B8NBA7	48	Glucose-6-phosphate isomerase	1	0.0045211	62.367	1	_TFK(ac)NTVDNSDILFDFSK_	TFK(1)NTVDNSDILFDFSK	-0.67357	65.423
B8NBA7	91	Glucose-6-phosphate isomerase	1	0.00108868	74.369	1	_DAMFK(ac)GEHINFTEDR_	DAMFK(1)GEHINFTEDR	-0.43567	77.746
B8NBK0	242	Antigenic mitochondrial protein HSP60, putative	1	0.0154399	58.967	1	_GYTSPYFITDTK(ac)SQK_	GYTSPYFITDTK(1)SQK	-0.56447	59.673
B8NBK0	40	Antigenic mitochondrial protein HSP60, putative	1	0.000912075	71.442	1	_ELK(ac)FGVEAR_	ELK(1)FGVEAR	-0.33125	106.88
B8NBK0	51	Antigenic mitochondrial protein HSP60, putative	1	0.00595728	64.509	1	_AQLLK(ac)GVDTLAK_	AQLLK(1)GVDTLAK	-2.1887	74.987
B8NBK0	510	Antigenic mitochondrial protein HSP60, putative	1	4.64232e-09	119.06	1	_LTEEHAK(ac)DFNR_	LTEEHAK(1)DFNR	0.51102	157.03
B8NBK4	30	60S ribosomal protein L30, putative	1	0.0325271	51.345	1	_VTLGYK(ac)STIK_	VTLGYK(1)STIK	0.58179	53.013
B8NBK4	34	60S ribosomal protein L30, putative	1	0.00919054	44.137	1	_STIK(ac)TLR_	STIK(1)TLR	0.8027	84.916
B8NBK4	85	60S ribosomal protein L30, putative	1	1.61158e-11	114.75	2	_APVHHFSGNNIELGTACGK(ac)LFR_	APVHHFSGNNIELGTACGK(1)LFR	1.1329	118.37
B8NBL0	42	Putative uncharacterized protein	1	3.22962e-06	104.77	1	_EAIFATGAGTFPGGK(ac)YTK_	EAIFATGAGTFPGGK(1)YTK	0.37612	106.57
B8NBN0	157	GDSL Lipase/Acylhydrolase family protein	1	2.21194e-06	100.57	1	_TAAFTK(ac)EYAEAVR_	TAAFTK(1)EYAEAVR	0.27165	116.51
B8NBN0	68	GDSL Lipase/Acylhydrolase family protein	1	0.0314924	44.326	1	_VFPK(ac)FFPTPEK_	VFPK(1)FFPTPEK	0.64991	50.275
B8NBQ3	130	Mitochondrial inner membrane nuclease Nuc1, putative	1	6.11347e-14	118.05	1	_K(ac)HSTFYEDTTIPAAFR_	K(1)HSTFYEDTTIPAAFR	-0.50767	136.63
B8NBR1	1517	Acetyl-CoA carboxylase, putative	1	0.000436568	75.004	1	_YK(ac)AHLM(ox)GTQYVYDFPELFR_	YK(1)AHLMGTQYVYDFPELFR	0.12047	75.533
B8NBR1	1631	Acetyl-CoA carboxylase, putative	1	0.00160875	75.643	2	_FFHK(ac)CTELAR_	FFHK(1)CTELAR	-0.036002	81.017
B8NBR1	1788	Acetyl-CoA carboxylase, putative	1	1.2395e-25	171.64	2	_AIQVEGQPIILTGAPAINK(ac)LLGR_	AIQVEGQPIILTGAPAINK(1)LLGR	-0.12257	172.24
B8NBR1	2058	Acetyl-CoA carboxylase, putative	1	5.68264e-05	93.733	2	_GGVLEPEGIVNIK(ac)YR_	GGVLEPEGIVNIK(1)YR	0.37963	98.592
B8NBR1	513	Acetyl-CoA carboxylase, putative	1	5.52348e-05	82.164	1	_HMVIALK(ac)ELSIR_	HMVIALK(1)ELSIR	-0.75059	102.4
B8NBR1	66	Acetyl-CoA carboxylase, putative	1	0.0233093	50.763	1	_K(ac)WAYETFGNER_	K(1)WAYETFGNER	0.27715	55.261
B8NBR1	868	Acetyl-CoA carboxylase, putative	1	0.00327833	43.478	1	_QLQK(ac)TIAR_	QLQK(1)TIAR	1.2664	97.635
B8NBU9	416	Malic enzyme	1	0.000552011	89.327	2	_LAEHK(ac)VYFAR_	LAEHK(1)VYFAR	-0.59287	97.813
B8NBW0	24	60S ribosomal protein L44	1	5.30347e-06	128.64	2	_HTQHK(ac)VTQYK_	HTQHK(1)VTQYK	0.013277	138.76
B8NBX2	216	Ribosomal protein L19	1	5.7499e-06	92.977	2	_IDK(ac)HLYHELYHLSK_	IDK(1)HLYHELYHLSK	0.15897	103.79
B8NBY1	261	Patatin-like serine hydrolase, putative	1	0.0257693	46.611	1	_NVVK(ac)DNYYR_	NVVK(1)DNYYR	0.37525	54.066
B8NBY3	202	Serine hydroxymethyltransferase	1	0.00210946	66.463	1	_ISFISK(ac)YFETLPYR_	ISFISK(1)YFETLPYR	-4.389	69.431
B8NBZ9	101	Cystathionine beta-synthase, putative	1	0.00847786	67.33	1	_GYK(ac)TIITLPEK_	GYK(1)TIITLPEK	0.25018	69.864
B8NC08	466	Leukotriene A4 hydrolase	1	0.0355163	40.524	1	_FIPHYFTK(ac)FK_	FIPHYFTK(1)FK	0.16522	45.829
B8NC08	658	Leukotriene A4 hydrolase	1	0.0295894	50.672	1	_AMVEK(ac)DLFGK_	AMVEK(1)DLFGK	0.13961	54.259
B8NC16	96	Actin-bundling protein Sac6, putative	1	0.0117327	57.424	1	_IDIK(ac)LHPELYR_	IDIK(1)LHPELYR	-0.073454	62.338
B8NC19	149	60S ribosomal protein L18	1	3.86297e-06	102.14	2	_EAVK(ac)HFGFGPHSHK_	EAVK(1)HFGFGPHSHK	0.55904	112.42
B8NC19	45	60S ribosomal protein L18	1	4.70877e-07	128.56	2	_TDSNFNK(ac)VVLR_	TDSNFNK(1)VVLR	0.52733	140.48
B8NCF1	110	Ribosome associated DnaJ chaperone Zuotin, putative	1	0.00898951	61.854	1	_NQDHYAVLGITK(ac)YR_	NQDHYAVLGITK(1)YR	0.28505	64.405
B8NCS4	441	Peroxisomal multifunctional beta-oxidation protein (MFP), putative	1	0.01658	58.365	1	_FGAYK(ac)NIK_	FGAYK(1)NIK	0.99711	67.277
B8NCS4	74	Peroxisomal multifunctional beta-oxidation protein (MFP), putative	1	0.000743139	84.179	1	_TLAIEGAK(ac)YNIK_	TLAIEGAK(1)YNIK	0.14374	86.911
B8NCT6	102	60S ribosomal protein L7	1	0.0183824	67.547	1	_GINK(ac)ISPQPR_	GINK(1)ISPQPR	-0.88339	70.496
B8NCT6	228	60S ribosomal protein L7	1	6.87154e-05	91.055	3	_FK(ac)HFIEGGDYGNREENINALIR_	FK(1)HFIEGGDYGNREENINALIR	0.35591	94.023
B8NCT8	184	Eukaryotic translation initiation factor 3 subunit C	1	0.000201355	99.714	2	_EYATHIEK(ac)YR_	EYATHIEK(1)YR	0.8346	108.47
B8NCT8	248	Eukaryotic translation initiation factor 3 subunit C	1	0.00921383	54.934	1	_TLQYTPESILK(ac)HLR_	TLQYTPESILK(1)HLR	0.43429	63.727
B8NCU9	685	Glycine dehydrogenase	1	0.000326376	75.383	1	_K(ac)YLEAQGESK_	K(1)YLEAQGESK	1.019	113.69
B8NCW4	123	60S ribosomal protein L17	1	8.37235e-06	118.76	1	_CAQGK(ac)QFGVSK_	CAQGK(1)QFGVSK	0.20115	127.17
B8NCW4	164	60S ribosomal protein L17	1	0.000205918	84.17	2	_GLDTGNLVVK(ac)HIQVNQAPK_	GLDTGNLVVK(1)HIQVNQAPK	0.84935	86.005
B8NCW4	62	60S ribosomal protein L17	1	7.8782e-06	108	2	_YAAQDIPAAK(ac)SAR_	YAAQDIPAAK(1)SAR	-0.39157	109.44
B8NCW5	226	Hydroxyisocaproate dehydrogenase, putative	1	0.00135632	78.889	2	_HIIGEK(ac)EFQK_	HIIGEK(1)EFQK	0.25901	86.344
B8NCW5	78	Hydroxyisocaproate dehydrogenase, putative	1	0.00151861	67.299	1	_SLK(ac)YICHNGAGYDNIDVK_	SLK(1)YICHNGAGYDNIDVK	-2.2345	74.618
B8ND04	201	Malate dehydrogenase, NAD-dependent	1	0.000162392	81.469	1	_TTPAIQIPEEK(ac)YDALIHR_	TTPAIQIPEEK(1)YDALIHR	0.12043	82.877
B8ND04	319	Malate dehydrogenase, NAD-dependent	1	0.00529083	69.417	1	_GNIEK(ac)GIDFVK_	GNIEK(1)GIDFVK	-0.10186	75.115
B8ND04	93	Malate dehydrogenase, NAD-dependent	1	0.00781154	60.264	1	_DDLFK(ac)INAGIVR_	DDLFK(1)INAGIVR	-0.66954	68.515
B8ND05	102	60S ribosomal protein L28	1	0.00338201	54.465	1	_IYK(ac)GVADK_	IYK(1)GVADK	-0.57348	98.582
B8ND05	45	60S ribosomal protein L28	1	3.80585e-14	175.46	2	_DPLNLQNK(ac)HSFK_	DPLNLQNK(1)HSFK	-0.14001	180.09
B8ND05	49	60S ribosomal protein L28	1	2.50874e-24	182.17	2	_HSFK(ac)YAGYANTK_	HSFK(1)YAGYANTK	-0.064157	223.03
B8ND10	477	Transcriptional repressor TupA/RocA, putative	1	0.0239828	52.086	1	_DLVSGSLDK(ac)TIK_	DLVSGSLDK(1)TIK	0.1179	58.32
B8ND30	474	Homoaconitase LysF	1	0.0120939	61.075	1	_FMSIGATK(ac)LHDPK_	FMSIGATK(1)LHDPK	-1.8557	66.215
B8ND35	242	NAD-dependent formate dehydrogenase AciA/Fdh	1	0.0293498	47.439	1	_GLFNK(ac)DLISK_	GLFNK(1)DLISK	1.6452	54.486
B8ND35	343	NAD-dependent formate dehydrogenase AciA/Fdh	1	3.1507e-14	180.16	2	_HDYK(ac)NEDLIVR_	HDYK(1)NEDLIVR	0.14309	188.29
B8ND52	191	Actin Act1	1	2.35942e-05	98.644	1	_DLTDYLMK(ac)ILAER_	DLTDYLMK(1)ILAER	0.63929	101.3
B8ND65	75	Nascent polypeptide-associated complex (NAC) subunit, putative	1	0.000128984	96.898	1	_RPK(ac)NILFVINQPDVYR_	RPK(1)NILFVINQPDVYR	0.83241	97.073
B8ND74	400	2-methylcitrate dehydratase, putative	1	0.00604326	36.096	1	_IIDK(ac)QFK_	IIDK(1)QFK	0.48287	91.626
B8ND74	511	2-methylcitrate dehydratase, putative	0.999999	0.00132847	89.145	2	_EEAKPEILAK(ac)YK_	EEAKPEILAK(1)YK	0.1728	95.094
B8ND91	50	Putative uncharacterized protein	1	8.3259e-05	88.986	1	_SK(ac)SESDNAVQVHK_	SK(1)SESDNAVQVHK	-0.29313	94.023
B8NDA6	410	4-aminobutyrate transaminase GatA	1	3.86269e-15	137.61	1	_LNLVEHTAK(ac)TGEYLYSGLQR_	LNLVEHTAK(1)TGEYLYSGLQR	-1.1104	145.19
B8NDA6	425	4-aminobutyrate transaminase GatA	1	0.000675717	75.011	2	_LAEK(ac)YPEHLQNLR_	LAEK(1)YPEHLQNLR	-0.2649	82.069
B8NDA6	64	4-aminobutyrate transaminase GatA	1	1.48989e-07	96.773	1	_AATAELDK(ac)VFDVR_	AATAELDK(1)VFDVR	0.87285	126.1
B8NDA9	66	DUF89 domain protein	1	0.0310121	48.09	1	_LAALK(ac)YELQHNR_	LAALK(1)YELQHNR	-0.14016	49.28
B8NDC1	717	Geranylgeranyl pyrophosphate synthase, putative	1	0.00290584	73.163	1	_ALVK(ac)TLGDIPAPTQE_	ALVK(1)TLGDIPAPTQE	-0.28378	73.775
B8NDF3	48	Nucleoside-diphosphate-sugar epimerase, putative	1	8.36851e-05	93.418	1	_AAQVTSK(ac)YPNVR_	AAQVTSK(1)YPNVR	0.27302	99.5
B8NDQ4	147	Translation elongation factor eEF-1 subunit gamma, putative	1	4.35943e-11	127.65	1	_NISVLEK(ac)HLTANTFLVGER_	NISVLEK(1)HLTANTFLVGER	0.91036	127.97
B8NDQ4	296	Translation elongation factor eEF-1 subunit gamma, putative	1	0.0174951	53.904	1	_AEEYSLWK(ac)VDYK_	AEEYSLWK(1)VDYK	-0.65928	56.569
B8NDQ4	300	Translation elongation factor eEF-1 subunit gamma, putative	1	0.00025499	101.39	1	_VDYK(ac)YNDELK_	VDYK(1)YNDELK	-0.31101	107.11
B8NDW6	535	MFS sugar transporter, putative	1	0.0367333	39.661	1	_PTSYIVK(ac)ENMK_	PTSYIVK(1)ENMK	4.4078	47.712
B8NDY4	12	Ribosomal protein L14	1	5.87501e-05	89.357	1	_IAQWK(ac)LVEIGR_	IAQWK(1)LVEIGR	-0.016001	108.98
B8NDY4	97	Ribosomal protein L14	1	7.85587e-14	145.64	1	_SEIDSK(ac)WAQSSFAQK_	SEIDSK(1)WAQSSFAQK	0.93868	151.41
B8NDZ3	68	RNP domain protein	1	0.0113457	54.996	1	_EFFK(ac)NYK_	EFFK(1)NYK	0.77619	76.847
B8NDZ3	71	RNP domain protein	1	3.209e-05	85.46	1	_NYK(ac)VESVSIPVNPR_	NYK(1)VESVSIPVNPR	1.5592	101.3
B8NE08	128	Ribosome biogenesis ABC transporter Arb1, putative	1	0.00136901	79.817	2	_STLLK(ac)AIAHR_	STLLK(1)AIAHR	0.79169	89.029
B8NE08	437	Ribosome biogenesis ABC transporter Arb1, putative	1	0.0283383	56.701	1	_TALVGPNGVGK(ac)STLLR_	TALVGPNGVGK(1)STLLR	-1.0572	57.525
B8NE08	604	Ribosome biogenesis ABC transporter Arb1, putative	1	0.017232	57.45	1	_WDGTIGQYK(ac)DHLR_	WDGTIGQYK(1)DHLR	0.2102	58.32
B8NE10	139	NAD binding Rossmann fold oxidoreductase, putative	1	0.0294349	48.906	1	_WDADYVTASK(ac)LVK_	WDADYVTASK(1)LVK	0.96697	51.03
B8NE10	55	NAD binding Rossmann fold oxidoreductase, putative	1	0.0208296	78.54	2	_DHPGIK(ac)SYR_	DHPGIK(1)SYR	1.2911	80.362
B8NE10	93	NAD binding Rossmann fold oxidoreductase, putative	0.998553	0.0265177	61.902	1	_LALEHGK(ac)HVVCEKPFTPTTQEADELVALAEK_	LALEHGK(0.999)HVVCEK(0.001)PFTPTTQEADELVALAEK	0.79807	62.213
B8NE10	99	NAD binding Rossmann fold oxidoreductase, putative	1	1.83177e-10	117.12	1	_HVVCEK(ac)PFTPTTQEADELVALAEK_	HVVCEK(1)PFTPTTQEADELVALAEK	-1.2735	117.62
B8NE43	256	Aldehyde dehydrogenase, putative	1	0.000192443	90.525	1	_QILK(ac)TAASTNLK_	QILK(1)TAASTNLK	-0.0434	94.402
B8NE43	313	Aldehyde dehydrogenase, putative	1	0.0367533	47.436	1	_IYVQK(ac)TIYEK_	IYVQK(1)TIYEK	-1.9825	51.286
B8NE45	288	Oxidoreductase, 2OG-Fe(II) oxygenase family, putative	1	0.0415658	36.344	1	_ESAAHIVK(ac)CIPASDDR_	ESAAHIVK(1)CIPASDDR	1.1789	40.693
B8NEA6	108	Ribosomal protein L26	1	0.0197554	71.167	4	_VVISK(ac)LHLDK_	VVISK(1)LHLDK	-0.19086	71.888
B8NEA6	77	Ribosomal protein L26	1	0.000954932	99.082	2	_LK(ac)WVVHVER_	LK(1)WVVHVER	2.223	103.26
B8NEC1	169	Ketol-acid reductoisomerase	1	0.00253052	67.759	1	_GK(ac)TLYFSHGFSPVFK_	GK(1)TLYFSHGFSPVFK	-0.42995	71.98
B8NEC1	182	Ketol-acid reductoisomerase	1	0.00881334	59.771	1	_TLYFSHGFSPVFK(ac)ELTK_	TLYFSHGFSPVFK(1)ELTK	-1.0036	60.062
B8NEC1	366	Ketol-acid reductoisomerase	1	1.55233e-06	120.26	1	_SLDYNSQK(ac)DYR_	SLDYNSQK(1)DYR	0.028851	127.87
B8NEC1	374	Ketol-acid reductoisomerase	0.99997	4.62201e-05	111.16	1	_EKYEK(ac)EMQDIR_	EKYEK(1)EMQDIR	-0.018668	122.39
B8NEF7	306	AMP-binding enzyme, putative	1	0.0337186	47.36	1	_ELK(ac)YIHYAGAPLSAK_	ELK(1)YIHYAGAPLSAK	0.42166	53.193
B8NEF7	359	AMP-binding enzyme, putative	1	0.000350775	71.422	1	_DAWDYLSFQK(ac)HSGAEFQHR_	DAWDYLSFQK(1)HSGAEFQHR	-0.63852	73.294
B8NEF7	415	AMP dependent ligase/synthetase, putative	1	0.00164246	77.745	1	_GLWK(ac)IIGR_	GLWK(1)IIGR	0.45693	111.82
B8NEG1	578	Phenylalanine ammonia-lyase, putative	1	0.000562288	101.06	1	_FPHIVK(ac)TMR_	FPHIVK(1)TMR	-0.21476	111.61
B8NEG2	204	Toxin biosynthesis protein, putative	1	0.0144625	46.597	1	_AVASLTK(ac)GLAK_	AVASLTK(1)GLAK	0.21189	67.385
B8NEG2	37	Toxin biosynthesis protein, putative	1	0.0117324	59.743	1	_IAIK(ac)QYIPNDADR_	IAIK(1)QYIPNDADR	-0.7981	64.798
B8NEG5	133	Single-stranded DNA-binding protein	1	0.00357451	74.06	1	_NLEVLK(ac)RPHNSNETESA_	NLEVLK(1)RPHNSNETESA	0.18166	83.751
B8NEJ0	275	Pyridoxine biosynthesis protein	1	7.5098e-05	65.177	1	_AIVQAVTHYK(ac)DPK_	AIVQAVTHYK(1)DPK	0.057226	94.532
B8NEJ4	411	Protein transport protein Sec61 alpha subunit, putative	1	0.0200393	49.212	1	_EQSMYK(ac)ELK_	EQSMYK(1)ELK	-0.19781	58.699
B8NEN9	444	Mitochondrial outer membrane translocase receptor (TOM70), putative	1	0.0327322	39.899	1	_DYQK(ac)SIDLDR_	DYQK(1)SIDLDR	0.22472	49.448
B8NEN9	583	Mitochondrial outer membrane translocase receptor (TOM70), putative	1	0.000658582	84.928	1	_VSQALK(ac)YFER_	VSQALK(1)YFER	2.1444	95.477
B8NES9	49	Polysaccharide deacetylase family protein	1	0.0227287	40.713	1	_LLK(ac)LFEK_	LLK(1)LFEK	-0.035373	64.734
B8NES9	53	Polysaccharide deacetylase family protein	1	0.0057123	61.463	1	_LFEK(ac)YNIK_	LFEK(1)YNIK	0.15597	83.313
B8NEV1	369	Myo-inositol-phosphate synthase, putative	1	0.00354118	73.151	1	_NLSSQK(ac)QFR_	NLSSQK(1)QFR	-2.0471	81.95
B8NEZ4	159	GTP cyclohydrolase II, putative	1	0.000690812	75.505	1	_ANMK(ac)LAEIGEAVR_	ANMK(1)LAEIGEAVR	-1.7656	86.944
B8NFE8	2019	Polyketide synthase, putative	1	0.00273497	65.981	1	_ELMTQK(ac)YGIPEDHLFNSR_	ELMTQK(1)YGIPEDHLFNSR	0.44093	69.975
B8NFE9	327	Monoxygenase, putative	1	0.00227957	62.383	1	_DLIAK(ac)FPEQLMK_	DLIAK(1)FPEQLMK	1.2248	74.537
B8NFF2	494	Polyketide synthase, putative	1	1.01415e-05	116.88	2	_DVDAFDHK(ac)FFK_	DVDAFDHK(1)FFK	-0.35687	122.55
B8NFF2	897	Polyketide synthase, putative	1	0.0027822	69.01	1	_QSK(ac)STLADLSFNINR_	QSK(1)STLADLSFNINR	2.6338	71.08
B8NFF8	50	Putative uncharacterized protein	1	2.6114e-05	111.58	1	_FYK(ac)CNCTTCQK_	FYK(1)CNCTTCQK	-0.8386	111.86
B8NFQ7	103	Mitochondrial DnaJ chaperone (Tim14), putative	1	0.0410264	34.455	1	_EFLDK(ac)HT_	EFLDK(1)HT	-0.41467	47.443
B8NFQ7	98	Mitochondrial DnaJ chaperone (Tim14), putative	1	0.00186975	66.481	1	_INEAK(ac)EFLDK_	INEAK(1)EFLDK	-1.5077	81.625
B8NFR0	161	Mitochondrial inner membrane AAA protease Yta12, putative	1	0.000239981	86.665	1	_YMAK(ac)YLENYASK_	YMAK(1)YLENYASK	-1.0113	89.193
B8NFR0	755	Mitochondrial inner membrane AAA protease Yta12, putative	0.999996	0.0313142	58.375	1	_LK(ac)YIYYEEDPNQFHKPFSEETAK_	LK(1)YIYYEEDPNQFHKPFSEETAK	-0.89601	58.952
B8NFS9	125	Casein kinase I, putative	1	0.0160943	48.243	1	_IEYIHAK(ac)SFIHR_	IEYIHAK(1)SFIHR	-0.11591	60.161
B8NFS9	48	Casein kinase I, putative	1	0.00160698	55.007	1	_AK(ac)HPQLEYEAR_	AK(1)HPQLEYEAR	-0.46717	77.062
B8NFV7	199	Putative uncharacterized protein	1	0.0137336	47.472	1	_AK(ac)SLDDPAYIK_	AK(1)SLDDPAYIK	-0.26761	63.944
B8NFW5	22	Putative uncharacterized protein	1	0.00462617	65.588	2	_IVMACDEAGQPYK(ac)ETLK_	IVMACDEAGQPYK(1)ETLK	-0.72899	66.022
B8NFX0	108	Secretory pathway gdp dissociation inhibitor	1	0.000912761	83.614	1	_YLEFK(ac)QIAGSYVQQGK_	YLEFK(1)QIAGSYVQQGK	1.2704	85.742
B8NFX0	178	Secretory pathway gdp dissociation inhibitor	1	0.00230893	68.652	1	_EDDPSTHQGLNIAQCTMK(ac)EVYDK_	EDDPSTHQGLNIAQCTMK(1)EVYDK	-0.72687	69.27
B8NFX0	32	Secretory pathway gdp dissociation inhibitor	1	0.0260333	45.561	1	_GNK(ac)VLHIDR_	GNK(1)VLHIDR	0.13564	56.725
B8NFX0	327	Secretory pathway gdp dissociation inhibitor	1	0.00120201	74.786	2	_AICILK(ac)HPIDK_	AICILK(1)HPIDK	0.70022	78.903
B8NG77	130	V-type ATPase F subunit, putative	1	0.00280485	66.064	1	_TETSTIEK(ac)AFQNFTQER_	TETSTIEK(1)AFQNFTQER	1.6427	69.61
B8NGA3	114	Very-long-chain 3-oxoacyl-CoA reductase	1	0.0225001	53.56	1	_LTTLSDEITSK(ac)YASVQTK_	LTTLSDEITSK(1)YASVQTK	-0.90345	55.688
B8NGA3	121	Very-long-chain 3-oxoacyl-CoA reductase	1	0.00258659	58.559	1	_YASVQTK(ac)TLAMDFAR_	YASVQTK(1)TLAMDFAR	-1.6813	71.98
B8NGA5	68	Galactose-1-phosphate uridylyltransferase	1	0.0079056	66.816	1	_AQGDANPK(ac)YEK_	AQGDANPK(1)YEK	1.0681	71.632
B8NGD4	120	60S ribosomal protein L3	1	0.0108743	64.321	1	_FYK(ac)NWYK_	FYK(1)NWYK	-0.1782	76.035
B8NGD4	132	60S ribosomal protein L3	1	0.00858336	61.27	2	_AFTK(ac)YAK_	AFTK(1)YAK	0.086921	76.134
B8NGD4	135	60S ribosomal protein L3	1	0.000397083	84.739	1	_YAK(ac)QHAEESGASITR_	YAK(1)QHAEESGASITR	0.48899	85.493
B8NGD4	282	60S ribosomal protein L3	1	0.000729095	95.655	2	_TSCNHK(ac)VYR_	TSCNHK(1)VYR	-0.74826	107.57
B8NGD4	358	60S ribosomal protein L3	1	2.22126e-05	80.509	1	_IELK(ac)WVDTSSEFGHGAFQTPEEK_	IELK(1)WVDTSSEFGHGAFQTPEEK	-1.7156	82.177
B8NGD9	210	Pyruvate dehydrogenase kinase	1	0.0407429	44.749	1	_AVVETHGADK(ac)EAFPVTK_	AVVETHGADK(1)EAFPVTK	1.6526	45.221
B8NGG2	603	Protein transport protein (SEC31), putative	1	0.00412103	62.202	1	_AQEHYFSK(ac)QTESPNYVR_	AQEHYFSK(1)QTESPNYVR	-0.99596	64.385
B8NGG5	46	Cytochrome c oxidase polypeptide vib	1	0.000232934	73.929	1	_HCWQNYVDYHK(ac)CVTAK_	HCWQNYVDYHK(1)CVTAK	-0.39188	75.376
B8NGH4	241	Pyrimidine 5'-nucleotidase, putative	1	7.66294e-06	96.556	1	_YFVDDSGLNCK(ac)HAAAR_	YFVDDSGLNCK(1)HAAAR	-0.34128	98.943
B8NGL0	111	Alcohol dehydrogenase, putative	1	8.64297e-05	90.268	1	_DSPDGPEDPK(ac)GYR_	DSPDGPEDPK(1)GYR	0.41497	93.348
B8NGL0	245	Alcohol dehydrogenase, putative	1	3.13088e-05	91.977	1	_K(ac)AFDAIIDGAGGDSVEK_	K(1)AFDAIIDGAGGDSVEK	-4.3693	95.205
B8NGL6	398	V-type ATPase, B subunit, putative	1	1.33162e-15	159.92	2	_DHSDVSNQLYAK(ac)YAIGR_	DHSDVSNQLYAK(1)YAIGR	0.021669	160.79
B8NGN0	108	Cytochrome c	1	0.00706477	75.653	1	_NDLITYLK(ac)ESTA_	NDLITYLK(1)ESTA	0.00074254	79.283
B8NGN0	17	Cytochrome c	1	0.00189848	86.469	1	_GAK(ac)LFQTR_	GAK(1)LFQTR	0.055147	109.11
B8NGN0	88	Cytochrome c	1	0.00734453	67.427	2	_YIPGTK(ac)MAFGGLK_	YIPGTK(1)MAFGGLK	0.27666	71.806
B8NGN7	261	Translation elongation factor EF-2 subunit, putative	0.999951	0.0321649	59.662	1	_WTTK(ac)STDADGKPLER_	WTTK(1)STDADGKPLER	-0.37776	62.104
B8NGN7	318	Translation elongation factor EF-2 subunit, putative	1	0.0140025	44.571	1	_EYEGK(ac)LLLK_	EYEGK(1)LLLK	0.067577	64.711
B8NGN7	322	Translation elongation factor EF-2 subunit, putative	1	0.00136181	64.241	2	_LLLK(ac)TIMR_	LLLK(1)TIMR	-0.14973	114.28
B8NGN7	371	Translation elongation factor EF-2 subunit, putative	1	0.0237675	53.19	1	_AETLYEGPHDDEAFNAIK(ac)DCK_	AETLYEGPHDDEAFNAIK(1)DCK	0.02606	53.359
B8NGN7	576	Translation elongation factor EF-2 subunit, putative	1	8.33451e-05	88.556	2	_ESVSGK(ac)SSMTALSK_	ESVSGK(1)SSMTALSK	-0.069653	99.927
B8NGP4	289	Putative uncharacterized protein	1	0.0238739	54.565	1	_EPESPK(ac)YR_	EPESPK(1)YR	-0.526	58.981
B8NGR8	240	Putative uncharacterized protein	1	0.00165597	79.544	1	_TTEAIIK(ac)VCK_	TTEAIIK(1)VCK	0.4557	83.883
B8NGS8	377	Arginyl-tRNA synthetase	1	0.00362241	62.621	1	_DLSIQK(ac)YR_	DLSIQK(1)YR	-0.28516	94.114
B8NGT0	125	NADH-cytochrome b5 reductase	1	0.000362391	81.252	1	_AYPQGNISK(ac)YLTTLK_	AYPQGNISK(1)YLTTLK	2.196	84.508
B8NGT2	105	Chromosome segregation protein SudA, putative	1	0.00182185	86.462	1	_TIGMK(ac)K(ac)DEYTLDR_	TIGMK(1)K(1)DEYTLDR	-0.18554	92.939
B8NGT2	106	Chromosome segregation protein SudA, putative	1	0.00182185	86.462	1	_TIGMK(ac)K(ac)DEYTLDR_	TIGMK(1)K(1)DEYTLDR	-0.18554	92.939
B8NGT2	777	Chromosome segregation protein SudA, putative	1	9.81729e-06	97.896	1	_SPFQK(ac)ALTNDEEAR_	SPFQK(1)ALTNDEEAR	-0.0031265	103.79
B8NH30	56	Thioredoxin	1	4.66455e-06	105.03	1	_LSEEYTGAK(ac)FYK_	LSEEYTGAK(1)FYK	0.63992	120.57
B8NH30	59	Thioredoxin	1	8.47587e-07	102.73	1	_FYK(ac)IDVDDLSEVAGELGVR_	FYK(1)IDVDDLSEVAGELGVR	-0.54236	104.84
B8NH30	84	Thioredoxin	1	1.29348e-05	105.81	1	_AMPTFLFFK(ac)DGK_	AMPTFLFFK(1)DGK	-0.7196	112.5
B8NH43	305	Quinone oxidoreductase, putative	1	1.30671e-06	92.633	2	_IHK(ac)VYPLEQAAQAHTDLEGR_	IHK(1)VYPLEQAAQAHTDLEGR	-0.12873	94.958
B8NH51	10	Putative uncharacterized protein	0.999994	0.0370019	62.424	1	_LVSFK(ac)YGEIPVGAIKPR_	LVSFK(1)YGEIPVGAIKPR	-1.0926	62.469
B8NH55	303	37S ribosomal protein S5	1	4.96336e-08	125.63	1	_SEESADAITQSK(ac)YR_	SEESADAITQSK(1)YR	0.32733	128.95
B8NH55	406	37S ribosomal protein S5	1	0.0199629	36.523	1	_K(ac)VYYSGR_	K(1)VYYSGR	0.21394	53.754
B8NH60	270	Arp2/3 complex subunit (Arp3), putative	1	0.00751341	64.638	1	_LLK(ac)HTVTSPNGR_	LLK(1)HTVTSPNGR	-0.23047	71.806
B8NH60	410	Arp2/3 complex subunit (Arp3), putative	1	0.0149485	54.856	1	_SYCHTK(ac)AEYDEIGPSIVR_	SYCHTK(1)AEYDEIGPSIVR	0.44278	56.347
B8NH67	675	Pre-mRNA splicing factor RNA helicase (Prp43), putative	1	0.0142446	52.451	1	_SK(ac)YTTIK_	SK(1)YTTIK	-0.15079	74.301
B8NHB5	68	Putative uncharacterized protein	1	0.0339749	50.385	1	_DFLADFYK(ac)ADFDR_	DFLADFYK(1)ADFDR	-1.4178	52.5
B8NHB9	522	Carnitine acetyl transferase	1	0.00662771	60.811	1	_TALASHSK(ac)YTAEASDGR_	TALASHSK(1)YTAEASDGR	2.2929	66.893
B8NHE8	119	Putative uncharacterized protein	1	0.00831325	60.423	1	_EAHFHLDNTPTHSYMK(ac)YLYK_	EAHFHLDNTPTHSYMK(1)YLYK	-0.36803	60.738
B8NHE8	123	Putative uncharacterized protein	1	0.00987471	64.761	1	_YLYK(ac)YPQK_	YLYK(1)YPQK	0.0096065	73.248
B8NHE8	228	Putative uncharacterized protein	1	0.0120669	57.377	1	_VAPLTAK(ac)SYHK_	VAPLTAK(1)SYHK	0.19145	66.267
B8NHE8	281	Putative uncharacterized protein	1	0.0301005	45.657	1	_SENDQPYVK(ac)DAFHR_	SENDQPYVK(1)DAFHR	0.08109	47.037
B8NHF8	138	Pterin-4-alpha-carbinolamine dehydratase, putative	1	0.0122594	43.487	1	_K(ac)HHPTITVR_	K(1)HHPTITVR	0.42985	60.064
B8NHH4	199	Vesicular-fusion protein sec17	1	0.0099796	48.869	1	_WSVK(ac)DYFLK_	WSVK(1)DYFLK	1.2076	66.683
B8NHI9	284	Aromatic aminotransferase Aro8, putative	1	0.00346466	47.095	1	_AVYK(ac)VAQK_	AVYK(1)VAQK	0.14231	97.798
B8NHI9	349	Aromatic aminotransferase Aro8, putative	1	0.00174593	46.708	1	_LESFSK(ac)VLAPGSR_	LESFSK(1)VLAPGSR	0.56048	77.192
B8NHI9	426	Aromatic aminotransferase Aro8, putative	1	0.00146549	71.992	3	_DSMMHACEK(ac)YLPR_	DSMMHACEK(1)YLPR	1.0422	73.927
B8NHI9	495	Aromatic aminotransferase Aro8, putative	1	0.000595806	83.043	1	_AQGASEEK(ac)LFFR_	AQGASEEK(1)LFFR	-0.29119	87.216
B8NHI9	81	Aromatic aminotransferase Aro8, putative	1	0.0182786	40.025	1	_GAAK(ac)YLK_	GAAK(1)YLK	-0.32802	72.138
B8NHK5	24	Calcium/calmodulin-dependent protein kinase, putative	1	0.0137335	35.483	1	_QLYK(ac)FGR_	QLYK(1)FGR	-0.17499	73.616
B8NHK7	375	NADH-ubiquinone oxidoreductase 49 kDa subunit, putative	1	0.000615282	73.238	1	_VEDYK(ac)LSPPPR_	VEDYK(1)LSPPPR	0.63946	88.338
B8NHQ0	60	Histone H4	1	9.92419e-06	105.77	1	_GVLK(ac)SFLESVIR_	GVLK(1)SFLESVIR	-0.82085	117.03
B8NHT9	897	Putative uncharacterized protein	1	0.00016244	81.752	2	_IPFK(ac)NENIYAEHHAADGSK_	IPFK(1)NENIYAEHHAADGSK	-0.91413	85.087
B8NHW6	267	Putative uncharacterized protein	1	0.00905361	65.248	1	_YLLYK(ac)DVNR_	YLLYK(1)DVNR	0.23102	68.657
B8NI19	1714	Nonribosomal peptide synthase, putative	1	0.0174036	50.09	1	_VYK(ac)TGDLVR_	VYK(1)TGDLVR	-0.43236	63.184
B8NI19	1800	Nonribosomal peptide synthase, putative	1	0.026807	47.841	1	_GYSEK(ac)DHLGDTVLR_	GYSEK(1)DHLGDTVLR	0.19002	52.599
B8NI19	819	Nonribosomal peptide synthase, putative	1	0.0422275	37.001	1	_HGIENK(ac)HSETIR_	HGIENK(1)HSETIR	-0.10171	42.466
B8NI19	985	Nonribosomal peptide synthase, putative	1	4.27204e-06	129.02	1	_HRPMGIGK(ac)ALMR_	HRPMGIGK(1)ALMR	-0.68501	136.81
B8NI20	72	Phenol 2-monooxygenase, putative	1	0.00379012	67.5	1	_ETIHAK(ac)YVLGCDGAR_	ETIHAK(1)YVLGCDGAR	0.15078	68.751
B8NI22	296	Gibberellin 2-oxidase, putative	1	0.010699	56.852	1	_VNITPEGK(ac)HVEDAVVPER_	VNITPEGK(1)HVEDAVVPER	0.31606	61.87
B8NI24	113	O-methyltransferase, putative	1	4.55512e-08	120.54	1	_IVSIEIDPK(ac)SAEVAK_	IVSIEIDPK(1)SAEVAK	-0.033259	122.63
B8NI25	123	Fructosyl amino acid oxidase, putative	1	0.0098093	53.532	1	_ALESINYVK(ac)HAYAQSYER_	ALESINYVK(1)HAYAQSYER	-0.88714	59.342
B8NI25	297	Fructosyl amino acid oxidase, putative	1	0.000129111	83.857	1	_K(ac)IFAIGPDNQGFLK_	K(1)IFAIGPDNQGFLK	0.2941	92.65
B8NI45	210	Putative uncharacterized protein	1	0.00840231	69.718	1	_VIK(ac)QLHK_	VIK(1)QLHK	-0.22498	85.359
B8NI45	214	Putative uncharacterized protein	1	0.0197905	55.025	1	_QLHK(ac)TDGIPVR_	QLHK(1)TDGIPVR	0.12904	59.198
B8NI45	37	Putative uncharacterized protein	1	0.00878725	53.678	1	_TAVVFDSK(ac)SYR_	TAVVFDSK(1)SYR	0.96555	69.216
B8NIA0	200	Fucose-specific lectin FleA	1	4.74439e-06	89.621	1	_AYDPHTGWYK(ac)ELTTIFDK_	AYDPHTGWYK(1)ELTTIFDK	-0.66345	93.371
B8NIF2	200	Putative uncharacterized protein	1	0.00220055	66.1	1	_HYAK(ac)THNISYDPYTR_	HYAK(1)THNISYDPYTR	0.26059	70.197
B8NIH7	189	Alternative NADH-dehydrogenase	1	0.00124541	66.96	1	_FYEAEATK(ac)IDYEK_	FYEAEATK(1)IDYEK	-0.019311	76.759
B8NIH7	243	Alternative NADH-dehydrogenase	1	2.34535e-05	96.9	1	_EHSCFLK(ac)EVGDAQK_	EHSCFLK(1)EVGDAQK	-0.31087	101.2
B8NIH7	359	Alternative NADH-dehydrogenase	1	0.00522816	83.863	1	_NVTDK(ac)YIEAEVTKPDGTK_	NVTDK(1)YIEAEVTKPDGTK	0.54384	84.208
B8NIL3	106	Ribosomal protein	1	8.42128e-06	102.71	1	_K(ac)YDAFLASDGLIK_	K(1)YDAFLASDGLIK	-0.81865	108.58
B8NIL3	118	Ribosomal protein	1	1.76582e-06	122.67	1	_KYDAFLASDGLIK(ac)QIPR_	KYDAFLASDGLIK(1)QIPR	0.39162	123.14
B8NIL7	36	ADP-ribosylation factor, putative	1	0.0299732	43.466	1	_TTILYK(ac)LK_	TTILYK(1)LK	0.621	53.968
B8NIP0	71	Putative uncharacterized protein	1	0.0401887	43.807	1	_GDSGFSPALDAEFVGVGNDYIHADADGK(ac)HLR_	GDSGFSPALDAEFVGVGNDYIHADADGK(1)HLR	0.068118	44.452
B8NIP7	527	Cell wall biogenesis protein phosphatase Ssd1, putative	1	3.51273e-07	125	1	_DFVEK(ac)HQDYANR_	DFVEK(1)HQDYANR	-0.17354	131.69
B8NIP7	894	Cell wall biogenesis protein phosphatase Ssd1, putative	1	0.00184106	68.581	1	_AK(ac)YYVASSVQDEQR_	AK(1)YYVASSVQDEQR	-0.11202	74.296
B8NIQ5	21	60S ribosomal protein L6	1	1.36737e-05	101.15	1	_AQK(ac)WYPVDDESQPK_	AQK(1)WYPVDDESQPK	-1.228	101.3
B8NIQ5	69	60S ribosomal protein L6	1	4.52506e-05	89.868	1	_VVLLK(ac)HLDQGVLLVTGPFK_	VVLLK(1)HLDQGVLLVTGPFK	1.1331	91.276
B8NIQ5	83	60S ribosomal protein L6	1	0.0553546	42.953	1	_HLDQGVLLVTGPFK(ac)INGVPLR_	HLDQGVLLVTGPFK(1)INGVPLR	-0.42287	43.823
B8NIQ9	49	Phosphoglycerate kinase	1	0.0245631	55.262	1	_IVGALPTIK(ac)YAIENGAK_	IVGALPTIK(1)YAIENGAK	-0.15864	57.525
B8NIQ9	75	Phosphoglycerate kinase	0.999987	0.000279873	96.657	2	_ANPK(ac)YSLKPVATELEK_	ANPK(1)YSLKPVATELEK	0.83413	97.235
B8NIR3	93	RNase L inhibitor of the ABC superfamily, putative	1	0.022955	50.362	1	_YSANSFK(ac)LHR_	YSANSFK(1)LHR	-3.0479	56.548
B8NIT1	151	Adenosylhomocysteinase	1	2.83499e-07	94.771	1	_YPEQLK(ac)DCYGLSEETTTGVHHLYK_	YPEQLK(1)DCYGLSEETTTGVHHLYK	0.55218	95.153
B8NIT1	169	Adenosylhomocysteinase	1	1.15931e-08	105.44	2	_DCYGLSEETTTGVHHLYK(ac)MMK_	DCYGLSEETTTGVHHLYK(1)MMK	-1.8315	105.79
B8NIT1	191	Adenosylhomocysteinase	1	6.15981e-05	93.694	1	_SK(ac)FDNLYGCR_	SK(1)FDNLYGCR	-0.53477	121.61
B8NIT1	288	Adenosylhomocysteinase	1	0.000939811	74.508	2	_DILVGK(ac)HFEVM(ox)R_	DILVGK(1)HFEVMR	-0.054226	81.565
B8NIT1	386	Adenosylhomocysteinase	1	0.000436358	73.716	1	_K(ac)YVEFGTTGK_	K(1)YVEFGTTGK	-0.40519	111.27
B8NIT1	443	Adenosylhomocysteinase	1	0.0148647	56.49	1	_LTPVQAEYLGLPAEGPYK(ac)ADHYR_	LTPVQAEYLGLPAEGPYK(1)ADHYR	1.2352	58.758
B8NIT1	9	Adenosylhomocysteinase	1	3.24867e-06	102.26	1	_(ac)AAPAHQFK(ac)VADISLAAFGR_	AAPAHQFK(1)VADISLAAFGR	-1.2392	105.9
B8NIU9	316	Eukaryotic translation initiation factor 3 subunit H	1	0.0344997	40.963	1	_LFK(ac)LPQEPSR_	LFK(1)LPQEPSR	0.12432	45.307
B8NIV7	123	Glycerol dehydrogenase Gcy1, putative	1	0.0168075	52.151	1	_SK(ac)HLPDWDFIK_	SK(1)HLPDWDFIK	-0.35179	58.098
B8NIV7	161	Glycerol dehydrogenase Gcy1, putative	1	8.94431e-05	87.101	1	_NLEK(ac)LLNDPSTK_	NLEK(1)LLNDPSTK	0.32264	97.631
B8NIV7	247	Glycerol dehydrogenase Gcy1, putative	1	0.0322848	45.501	1	_GWSVIPK(ac)SVSK_	GWSVIPK(1)SVSK	-0.61212	53.367
B8NIW4	11	Obg-like ATPase 1	1	0.000152098	97.516	1	_AVVQEK(ac)VLLGR_	AVVQEK(1)VLLGR	-0.092336	101.39
B8NIW4	168	Obg-like ATPase 1	1	0.0329564	39.428	1	_ALEGLTK(ac)QTK_	ALEGLTK(1)QTK	0.50832	53.237
B8NIW7	231	Hsc70 cochaperone (SGT), putative	1	0.0160286	52.635	1	_FDLADFHGAK(ac)EAYEK_	FDLADFHGAK(1)EAYEK	0.43644	59.15
B8NJ02	139	Vacuolar ATP synthase subunit G, putative	1	0.000513738	88.534	1	_KFEAEHSSGYK(ac)K_	KFEAEHSSGYK(1)K	-0.13857	101.72
B8NJ04	71	Putative uncharacterized protein	1	0.0115994	59.818	1	_TEIEVHK(ac)ILYK_	TEIEVHK(1)ILYK	-0.40346	63.091
B8NJ12	236	Ran-binding protein (RanBP10), putative	1	0.0123131	57.538	1	_YTGPVNK(ac)HDHEAAAVR_	YTGPVNK(1)HDHEAAAVR	-0.2634	62.709
B8NJ15	69	40S ribosomal protein S24	1	0.0373007	49.073	1	_TQYGGGK(ac)STGFALVYDSQEALK_	TQYGGGK(1)STGFALVYDSQEALK	-1.2318	49.497
B8NJ18	205	UDP-N-acetylglucosamine pyrophosphorylase	1	4.52452e-15	159.97	1	_KPTEEFFEQHK(ac)YFGLDK_	KPTEEFFEQHK(1)YFGLDK	-0.30417	166.57
B8NJ18	347	UDP-N-acetylglucosamine pyrophosphorylase	1	0.0389477	39.811	1	_QPDVLK(ac)FR_	QPDVLK(1)FR	0.55633	53.968
B8NJ18	46	UDP-N-acetylglucosamine pyrophosphorylase	1	2.38571e-11	118.37	1	_YTDAGQGHVFK(ac)FVDQLNQVEK_	YTDAGQGHVFK(1)FVDQLNQVEK	-0.74321	119.27
B8NJ19	175	Zinc knuckle nucleic acid binding protein, putative	1	0.0455579	46.336	1	_VCYK(ac)CAQAGHISR_	VCYK(1)CAQAGHISR	-0.32967	50.108
B8NJ39	354	Alcohol dehydrogenase, zinc-containing	1	0.000812302	79.2	1	_VVVK(ac)VIDEAR_	VVVK(1)VIDEAR	-0.33188	96.113
B8NJ85	87	Thioredoxin	1	0.00094095	79.332	1	_DGQQIK(ac)ELTIR_	DGQQIK(1)ELTIR	-0.12928	83.194
B8NJB2	230	Neutral protease 2 homolog AFLA_065450	1	9.42153e-10	139.02	1	_FQEYFK(ac)TTSSSTR_	FQEYFK(1)TTSSSTR	-0.302	142.1
B8NJB2	71	Neutral protease 2 homolog AFLA_065450	1	0.00422707	69.33	1	_DAAPVQK(ac)VSLFR_	DAAPVQK(1)VSLFR	1.2242	74.987
B8NJI5	121	NADH-ubiquinone oxidoreductase 19 kDa subunit, putative	0.999999	0.00738366	76.578	1	_KPEM(ox)ELNK(ac)CVFDK_	KPEMELNK(1)CVFDK	0.11184	86.498
B8NJL2	172	Putative uncharacterized protein	1	0.000383218	77.42	1	_EIK(ac)PFELYEIETK_	EIK(1)PFELYEIETK	-0.86484	84.173
B8NJL4	387	Protein sey1	1	0.0292466	41.343	1	_YHK(ac)GVYQR_	YHK(1)GVYQR	0.70834	52.937
B8NJL5	298	Elongation factor Tu	1	0.0139595	51.67	1	_TK(ac)VTDIETFK_	TK(1)VTDIETFK	-2.0793	63.401
B8NJM4	52	Glycine cleavage system H protein	1	0.00170567	64.503	1	_K(ac)YTESHEWIELAADGK_	K(1)YTESHEWIELAADGK	-1.3023	66.022
B8NJQ2	75	Tubulin beta, putative	1	0.0202361	52.941	1	_MNVYFNEASGNK(ac)YVPR_	MNVYFNEASGNK(1)YVPR	-2.1706	55.011
B8NJS0	144	Vacuolar ATP synthase subunit c	1	0.000102413	107.18	1	_SK(ac)YSQYNQVK_	SK(1)YSQYNQVK	1.0029	115.78
B8NJS0	257	Vacuolar ATP synthase subunit c	0.999977	0.0249268	63.741	1	_EFK(ac)YVEGGKEEER_	EFK(1)YVEGGKEEER	-0.0058783	66.215
B8NJS0	344	Vacuolar ATP synthase subunit c	1	1.05107e-06	106.14	1	_HNLDEK(ac)YSYLAGNAFGR_	HNLDEK(1)YSYLAGNAFGR	0.033289	110.12
B8NJU1	298	S-adenosylmethionine synthase	1	9.0415e-05	87.288	1	_WVAK(ac)SLVNAGLAR_	WVAK(1)SLVNAGLAR	0.38774	93.766
B8NJU1	357	S-adenosylmethionine synthase	1	1.56939e-06	119.72	2	_PGVIVK(ac)ELDLAK_	PGVIVK(1)ELDLAK	0.36314	120.08
B8NJU1	76	S-adenosylmethionine synthase	1	0.00414679	65.679	1	_AQLDYQK(ac)VIR_	AQLDYQK(1)VIR	1.8327	76.228
B8NJU1	92	S-adenosylmethionine synthase	1	2.68583e-06	100.73	1	_GAIQDIGYDSSEK(ac)GFDYK_	GAIQDIGYDSSEK(1)GFDYK	0.43111	103.88
B8NJV8	104	60S ribosomal protein L35	1	0.0060295	65.499	1	_HEASLK(ac)TER_	HEASLK(1)TER	-0.82289	77.662
B8NJV8	20	60S ribosomal protein L35	1	2.3732e-12	105.44	1	_NKDDLTK(ac)QLEELK_	NKDDLTK(1)QLEELK	0.063453	172.43
B8NJV8	78	60S ribosomal protein L35	1	0.00544012	86.176	1	_K(ac)YLPLDLRPK_	K(1)YLPLDLRPK	-0.079373	88.056
B8NJV8	98	60S ribosomal protein L35	1	0.0141451	48.37	1	_LTK(ac)HEASLK_	LTK(1)HEASLK	-0.040625	66.19
B8NK29	423	Acetamidase, putative	1	0.00702765	65.687	1	_SSAETWK(ac)LVAK_	SSAETWK(1)LVAK	0.77974	72.817
B8NK29	522	Acetamidase, putative	1	0.0196565	58.762	1	_GLGANNAIAQGAWK(ac)HYDAAK_	GLGANNAIAQGAWK(1)HYDAAK	0.071209	61.276
B8NK50	173	UTP-glucose-1-phosphate uridylyltransferase Ugp1, putative	1	6.58746e-12	132.51	2	_K(ac)YQGHNVDILTFNQSR_	K(1)YQGHNVDILTFNQSR	0.93688	134.25
B8NK50	308	UTP-glucose-1-phosphate uridylyltransferase Ugp1, putative	1	3.79134e-07	117.67	2	_EHVNEFK(ac)SIK_	EHVNEFK(1)SIK	0.46243	148.28
B8NK50	375	UTP-glucose-1-phosphate uridylyltransferase Ugp1, putative	1	5.4735e-08	131.73	1	_HFK(ac)NGHGVNVPR_	HFK(1)NGHGVNVPR	-0.33947	142.08
B8NK50	400	UTP-glucose-1-phosphate uridylyltransferase Ugp1, putative	1	5.73718e-08	123.59	2	_TCSDLLLVK(ac)SDLYR_	TCSDLLLVK(1)SDLYR	-0.0017715	125.22
B8NK50	438	UTP-glucose-1-phosphate uridylyltransferase Ugp1, putative	1	2.60479e-08	133.1	3	_VSDFQK(ac)HIPSIPR_	VSDFQK(1)HIPSIPR	0.019915	136.6
B8NK51	1030	Membrane bound C2 domain protein (Vp115), putative	1	0.0282561	68.705	1	_ELEFSK(ac)ITLR_	ELEFSK(1)ITLR	0.4786	69.721
B8NK51	1370	Membrane bound C2 domain protein (Vp115), putative	1	0.0305135	39.761	1	_VIVK(ac)ALGPK_	VIVK(1)ALGPK	-0.12432	56.432
B8NK52	16	Heat shock protein (Sti1), putative	1	0.00940342	39.167	1	_AFSAK(ac)DYPTAIDK_	AFSAK(1)DYPTAIDK	1.1363	68.972
B8NK52	271	Heat shock protein (Sti1), putative	1	0.0202021	45.491	1	_K(ac)QFDEAVQHYEK_	K(1)QFDEAVQHYEK	0.332	48.532
B8NK52	332	Heat shock protein (Sti1), putative	1	0.00167394	96.391	1	_TMAK(ac)SYTR_	TMAK(1)SYTR	0.42552	111.06
B8NK53	77	DNA-directed RNA polymerase III subunit Rpc34, putative	1	0.0191296	52.223	1	_LAWK(ac)IISR_	LAWK(1)IISR	1.209	63.816
B8NK59	1130	DNA-directed RNA polymerase	1	0.00780798	58.342	1	_HMVDDK(ac)IHAR_	HMVDDK(1)IHAR	-1.1241	70.389
B8NKB3	114	Cytochrome P450 alkane hydroxylase, putative	1	0.032536	44.71	1	_FK(ac)DYGLGNR_	FK(1)DYGLGNR	0.37844	51.445
B8NKF3	286	Ubiquitin carboxyl-terminal hydrolase	1	0.0372621	45.474	1	_EAGEQPTPSSDVFYK(ac)LDCHIGK_	EAGEQPTPSSDVFYK(1)LDCHIGK	-0.47585	45.737
B8NKF9	27	60S ribosomal protein L24a	1	0.0146249	45.801	1	_GDSK(ac)IFR_	GDSK(1)IFR	-0.0050625	73.975
B8NKG1	135	Fumarate hydratase, putative	1	1.94086e-05	89.757	1	_MPEGVVK(ac)AFGILK_	MPEGVVK(1)AFGILK	0.37173	93.649
B8NKG1	268	Fumarate hydratase, putative	1	0.009792	53.513	1	_VENFEK(ac)IIK_	VENFEK(1)IIK	0.68265	68.657
B8NKG1	473	Fumarate hydratase, putative	1	0.00012528	82.731	1	_SFEK(ac)NLVHGLEANEPR_	SFEK(1)NLVHGLEANEPR	-0.21193	86.367
B8NKH6	151	ATP dependent RNA helicase (Sub2), putative	1	0.00516941	66.928	1	_FSK(ac)YLPDVK_	FSK(1)YLPDVK	0.93076	82.261
B8NKH6	66	ATP dependent RNA helicase (Sub2), putative	1	0.00343651	73.796	1	_DFLLK(ac)GELLR_	DFLLK(1)GELLR	1.4775	78.136
B8NKN3	123	Peptidyl-prolyl cis-trans isomerase	1	0.00243066	72.92	2	_GNGTGGK(ac)SIYGEK_	GNGTGGK(1)SIYGEK	0.4793	78.814
B8NKN3	129	Peptidyl-prolyl cis-trans isomerase	1	1.46974e-07	118.49	2	_SIYGEK(ac)FPDENFK_	SIYGEK(1)FPDENFK	-0.69301	122.97
B8NKN3	136	Peptidyl-prolyl cis-trans isomerase	1	0.00122613	92.58	2	_FPDENFK(ac)FK_	FPDENFK(1)FK	-1.0631	98.044
B8NKN3	78	Peptidyl-prolyl cis-trans isomerase	1	0.00271288	67.028	1	_INFNLYEDDVPK(ac)TSK_	INFNLYEDDVPK(1)TSK	0.10828	69.331
B8NKN3	90	Peptidyl-prolyl cis-trans isomerase	1	7.21741e-06	100.43	2	_ELCTGK(ac)HGFGYK_	ELCTGK(1)HGFGYK	0.62993	118.77
B8NKP5	332	Protein kinase c	1	0.00253156	69.331	1	_YAAGMQCADCK(ac)YTCHR_	YAAGMQCADCK(1)YTCHR	-0.14417	69.331
B8NKP5	649	Protein kinase c	1	0.000695554	76.124	1	_K(ac)EFIIENDEVESTK_	K(1)EFIIENDEVESTK	1.3458	77.746
B8NKR8	310	Ran-specific GTPase-activating protein 1, putative	1	0.000479421	77.782	1	_AIQTFK(ac)NPPFR_	AIQTFK(1)NPPFR	0.14166	90.05
B8NKR8	352	Ran-specific GTPase-activating protein 1, putative	1	0.000584378	89.793	1	_YESK(ac)HVITFK_	YESK(1)HVITFK	-0.054073	96.229
B8NKR8	382	Ran-specific GTPase-activating protein 1, putative	1	0.0295931	51.693	1	_ESGPVPGDENGVK(ac)SK_	ESGPVPGDENGVK(1)SK	-2.331	55.011
B8NKS0	63	G-protein complex beta subunit SfaD	1	0.0223785	34.728	1	_TLK(ac)GHLAK_	TLK(1)GHLAK	0.075055	63.673
B8NKS2	372	Oxidoreductase, 2OG-Fe(II) oxygenase family, putative	1	0.0338043	45.557	1	_LAATYK(ac)FDK_	LAATYK(1)FDK	0.82925	50.452
B8NKS4	220	Disulfide isomerase (TigA), putative	1	0.0346491	43.564	1	_EQGVTGYPTIK(ac)FFPK_	EQGVTGYPTIK(1)FFPK	-0.50376	45.084
B8NKS4	299	Disulfide isomerase (TigA), putative	1	0.011111	61.683	1	_GLQDK(ac)YAQYYVK_	GLQDK(1)YAQYYVK	4.7864	64.441
B8NKS4	315	Disulfide isomerase (TigA), putative	1	0.000370042	43.86	1	_LSQNK(ac)EYADK_	LSQNK(1)EYADK	0.69452	105.2
B8NKX3	770	Ubiquitin ligase subunit CulD, putative	1	2.62965e-05	109.5	1	_TLQSLACAK(ac)YR_	TLQSLACAK(1)YR	0.97062	116.55
B8NL20	265	Putative uncharacterized protein	1	8.53574e-12	120.16	1	_K(ac)YILTHGSYTILGSFDR_	K(1)YILTHGSYTILGSFDR	0.0068995	132.79
B8NL20	334	Putative uncharacterized protein	1	0.00173479	85.684	1	_LK(ac)TTSEFR_	LK(1)TTSEFR	0.45766	109.71
B8NL20	55	Putative uncharacterized protein	1	0.00695501	64.562	2	_LHK(ac)GPHYPR_	LHK(1)GPHYPR	0.048596	74.92
B8NL21	50	Protein RDR1, putative	1	0.025996	47.624	1	_YEYQCTFK(ac)PHPR_	YEYQCTFK(1)PHPR	-0.30247	48.568
B8NL80	1285	Fatty acid synthase beta subunit, putative	1	0.00592371	72.625	1	_IK(ac)EFYYR_	IK(1)EFYYR	-0.7561	89.296
B8NL80	1970	Fatty acid synthase beta subunit, putative	1	0.000111345	88.126	1	_AHLVK(ac)IIHECVK_	AHLVK(1)IIHECVK	-0.3202	92.19
B8NL80	882	Fatty acid synthase beta subunit, putative	1	7.55741e-05	87.067	1	_GVLFWHEMDQK(ac)IFK_	GVLFWHEMDQK(1)IFK	0.72209	92.039
B8NL81	1041	Fatty acid synthase alpha subunit FasA	1	0.0288049	45.257	1	_GK(ac)SYSGWVDAK_	GK(1)SYSGWVDAK	0.38744	55.261
B8NL81	1066	Fatty acid synthase alpha subunit FasA	1	0.00788029	58.674	1	_YEK(ac)YILEHSGIR_	YEK(1)YILEHSGIR	-0.38071	66.989
B8NL81	1590	Fatty acid synthase alpha subunit FasA	1	0.0032744	71.871	1	_NADNVDK(ac)VLEK_	NADNVDK(1)VLEK	0.17121	77.185
B8NL81	343	Fatty acid synthase alpha subunit FasA	1	0.00661236	74.144	1	_YLK(ac)MDLR_	YLK(1)MDLR	0.0019082	87.181
B8NL81	504	Fatty acid synthase alpha subunit FasA	1	0.0189158	51.035	1	_GNIGYK(ac)EVPR_	GNIGYK(1)EVPR	0.37609	61.344
B8NL81	64	Fatty acid synthase alpha subunit FasA	1	0.0343596	39.541	1	_TLASK(ac)YEAYDAATSVQR_	TLASK(1)YEAYDAATSVQR	1.0994	49.537
B8NL81	758	Fatty acid synthase alpha subunit FasA	1	0.0023114	65.984	1	_EIDSIDSK(ac)SELAHR_	EIDSIDSK(1)SELAHR	0.96839	71.879
B8NL81	930	Fatty acid synthase alpha subunit FasA	1	3.57837e-06	120.16	1	_QAVIK(ac)ETAIENK_	QAVIK(1)ETAIENK	-0.054788	123.95
B8NL85	276	Pyruvate dehydrogenase E1 beta subunit PdbA, putative	1	9.25301e-08	127.5	1	_EK(ac)YGVDAEVINLR_	EK(1)YGVDAEVINLR	0.82178	130.2
B8NLA6	111	U2 auxiliary factor small subunit, putative	1	0.0199756	47.464	1	_FK(ac)YEEDAQK_	FK(1)YEEDAQK	1.2242	58.699
B8NLF1	160	Elongation factor 1-alpha	1	3.64577e-06	146.42	2	_MDTCK(ac)WSQDR_	MDTCK(1)WSQDR	-0.42115	146.57
B8NLF1	171	Elongation factor 1-alpha	1	1.82888e-08	119.47	3	_YNEIVK(ac)ETSNFIK_	YNEIVK(1)ETSNFIK	1.1571	135.94
B8NLF1	254	Elongation factor 1-alpha	1	3.40024e-08	111.29	1	_LPLQDVYK(ac)ISGIGTVPVGR_	LPLQDVYK(1)ISGIGTVPVGR	-0.56601	112.91
B8NLF1	31	Elongation factor 1-alpha	1	5.4804e-06	100.72	2	_STTTGHLIYK(ac)CGGIDQR_	STTTGHLIYK(1)CGGIDQR	0.15884	101.3
B8NLF1	377	Elongation factor 1-alpha	1	0.0105934	51.132	1	_FAELLEK(ac)IDR_	FAELLEK(1)IDR	-0.71339	64.64
B8NLF1	402	Elongation factor 1-alpha	1	8.05708e-05	91.909	3	_SGDAAIVK(ac)MIPSK_	SGDAAIVK(1)MIPSK	0.012805	97.203
B8NLF1	42	Elongation factor 1-alpha	1	0.0116291	38.862	1	_TIEK(ac)FEK_	TIEK(1)FEK	0.025235	65.246
B8NLF1	438	Elongation factor 1-alpha	1	5.48616e-08	116.82	2	_QTVAVGVIK(ac)SVEK_	QTVAVGVIK(1)SVEK	0.47742	137.62
B8NLF1	85	Elongation factor 1-alpha	1	1.43223e-08	124.18	2	_FQTSK(ac)YEVTVIDAPGHR_	FQTSK(1)YEVTVIDAPGHR	-0.96779	125.98
B8NLH9	118	Allergen Asp F3	1	2.77817e-11	137.32	2	_NDDILFLSDPDAK(ac)FSK_	NDDILFLSDPDAK(1)FSK	0.17296	143.28
B8NLH9	121	Allergen Asp F3	1	6.31665e-10	137.79	3	_FSK(ac)SLGWADEEGR_	FSK(1)SLGWADEEGR	0.83575	148.52
B8NLH9	166	Allergen Asp F3	1	0.0231133	51.27	1	_AETVIK(ac)HL_	AETVIK(1)HL	-0.26689	61.962
B8NLH9	70	Allergen Asp F3	1	8.06136e-07	95.201	2	_VILFALPGAFTPVCSANHVPEYK(ac)EK_	VILFALPGAFTPVCSANHVPEYK(1)EK	0.29919	95.926
B8NLJ1	89	ARP2/3 complex 20 kDa subunit (P20-ARC), putative	1	0.0331534	44.861	1	_QADEIEHILVHK(ac)FTR_	QADEIEHILVHK(1)FTR	-0.49746	46.892
B8NLJ7	326	Phenylalanyl-tRNA synthetase beta chain cytoplasmic	1	0.015658	56.719	1	_EVHENGK(ac)YGSIGYR_	EVHENGK(1)YGSIGYR	0.99025	60.937
B8NLJ7	488	Phenylalanyl-tRNA synthetase beta chain cytoplasmic	1	0.0313708	51.399	1	_PTMIK(ac)YGVSNIR_	PTMIK(1)YGVSNIR	0.10055	60.196
B8NLM9	105	14-3-3 family protein ArtA, putative	1	0.00280009	59.025	1	_ICDDILEVLDK(ac)HLIPSAQSGESK_	ICDDILEVLDK(1)HLIPSAQSGESK	-0.29594	59.359
B8NLM9	117	14-3-3 family protein ArtA, putative	1	1.88587e-08	123.39	2	_HLIPSAQSGESK(ac)VFYHK_	HLIPSAQSGESK(1)VFYHK	-0.19011	125.5
B8NLM9	82	14-3-3 family protein ArtA, putative	1	8.01699e-10	141.28	1	_GNESQVTLIK(ac)EYR_	GNESQVTLIK(1)EYR	-0.94657	145
B8NLR0	43	Hydroxymethylbilane synthase, putative	1	0.00175622	100.58	1	_K(ac)VYPNYEFK_	K(1)VYPNYEFK	-0.29233	105.2
B8NLT5	220	Hydroxyacylglutathione hydrolase, putative	1	0.0215015	51.095	1	_FTIGDEK(ac)LHNVFMR_	FTIGDEK(1)LHNVFMR	-1.7501	54.09
B8NLX5	60	Putative uncharacterized protein	1	0.0348665	45.128	1	_GPALTEHAANK(ac)HSK_	GPALTEHAANK(1)HSK	-0.35038	48.899
B8NM00	49	Peptidyl-prolyl cis-trans isomerase	1	0.0171167	59.676	2	_GFGYK(ac)GSSFHR_	GFGYK(1)GSSFHR	-1.9349	61.344
B8NM07	104	Triosephosphate isomerase	1	8.74036e-06	108.19	1	_VILK(ac)ETDEFIAR_	VILK(1)ETDEFIAR	0.42137	116.24
B8NM07	146	Triosephosphate isomerase	1	3.3584e-10	127.96	2	_TIEVVTK(ac)QLNAAAK_	TIEVVTK(1)QLNAAAK	0.52823	146.79
B8NM07	157	Triosephosphate isomerase	1	0.0363945	37.793	1	_ELTK(ac)EQWSK_	ELTK(1)EQWSK	-0.87015	45.158
B8NM10	166	U1 small nuclear ribonucleoprotein 70 kDa	1	0.0301997	41.582	1	_AAYK(ac)ETDGIR_	AAYK(1)ETDGIR	-0.12209	54.198
B8NM53	358	Glucose-methanol-choline (Gmc) oxidoreductase, putative	1	0.000535354	85.315	1	_LDK(ac)VTSSEEFQTLPEEEKK_	LDK(1)VTSSEEFQTLPEEEKK	-0.30305	86.539
B8NMA3	59	Putative uncharacterized protein	1	0.0296648	50.996	1	_NWNIPK(ac)TLAK_	NWNIPK(1)TLAK	-0.80765	53.08
B8NMC7	114	Hsp90 binding co-chaperone (Sba1), putative	1	0.00969336	56.735	1	_VHFLK(ac)TDFDK_	VHFLK(1)TDFDK	0.58148	66.56
B8NMV8	126	Pathogenesis associated protein Cap20, putative	1	5.77919e-11	129.11	2	_VVGEVK(ac)SHVFDTYGSEYK_	VVGEVK(1)SHVFDTYGSEYK	0.50056	130.56
B8NMV8	138	Pathogenesis associated protein Cap20, putative	1	5.25737e-09	128.7	2	_SHVFDTYGSEYK(ac)K_	SHVFDTYGSEYK(1)K	0.26189	131.66
B8NMV9	101	60S ribosomal protein L27	1	3.84365e-08	113.34	1	_GSVTNDTFK(ac)EVSQR_	GSVTNDTFK(1)EVSQR	-0.76594	131.35
B8NNB5	228	Cop9 signalosome complex subunit, putative	1	0.0136185	54.836	1	_QAQK(ac)YASPR_	QAQK(1)YASPR	-1.3604	66.056
B8NNC4	464	N-acetylglucosamine-phosphate mutase	1	0.0414778	36.953	1	_SIFK(ac)AYDAER_	SIFK(1)AYDAER	1.2788	50.354
B8NNC6	164	Histone H4 arginine methyltransferase RmtA	1	0.00976725	66.39	1	_YLVPGGK(ac)IFPDK_	YLVPGGK(1)IFPDK	1.1945	69.229
B8NNF4	66	Acyl carrier protein	1	0.0105273	56.945	1	_IVNLLK(ac)NFDK_	IVNLLK(1)NFDK	0.79676	66.267
B8NNG4	290	T-complex protein 1, eta subunit, putative	1	0.0199916	54.296	1	_LEAIYK(ac)TGAK_	LEAIYK(1)TGAK	0.32856	61.577
B8NNR0	455	NADH-ubiquinone oxidoreductase 64 kDa subunit, putative	1	3.14295e-10	122.31	2	_LDAQNNK(ac)HALETDSHLR_	LDAQNNK(1)HALETDSHLR	0.27967	128.59
B8NNR7	318	Histone acetyltransferase (Esa1), putative	1	7.67652e-12	105.19	2	_LFLDHK(ac)TLYYDVDPFLFYCMATR_	LFLDHK(1)TLYYDVDPFLFYCMATR	-1.6819	105.72
B8NNW8	314	Steroid alpha reductase family protein	1	0.0463349	38.005	1	_EFGDK(ac)YK_	EFGDK(1)YK	0.0067243	44.767
B8NP70	144	Delta-1-pyrroline-5-carboxylate dehydrogenase PrnC	1	0.00868209	60.633	1	_AADLISTK(ac)YR_	AADLISTK(1)YR	-1.1862	70.942
B8NP70	313	Delta-1-pyrroline-5-carboxylate dehydrogenase PrnC	1	0.00368515	75.063	1	_VAEGK(ac)YR_	VAEGK(1)YR	0.78301	107.67
B8NP70	334	Delta-1-pyrroline-5-carboxylate dehydrogenase PrnC	1	0.00823075	65.331	1	_NFHLIHK(ac)SADIR_	NFHLIHK(1)SADIR	0.42348	67.997
B8NP70	44	Delta-1-pyrroline-5-carboxylate dehydrogenase PrnC	1	0.000131072	81.584	1	_IDNEPNK(ac)HYAPGSPDR_	IDNEPNK(1)HYAPGSPDR	-1.056	86.488
B8NP75	66	NADH-ubiquinone oxidoreductase 304 kDa subunit	1	4.0672e-06	102.08	1	_APIVNPADK(ac)YQDK_	APIVNPADK(1)YQDK	-0.092684	109.44
B8NP97	176	Proteasome subunit alpha type	0.999295	5.09423e-10	129.92	1	_ATSVGANNASAQSLLK(ac)QDYKEDCDLK_	ATSVGANNASAQSLLK(0.999)QDYK(0.001)EDCDLK	-0.3996	132.36
B8NP97	180	Proteasome subunit alpha type	1	0.000117402	106.14	1	_QDYK(ac)EDCDLK_	QDYK(1)EDCDLK	0.25018	111.86
B8NP97	198	Proteasome subunit alpha type	1	0.00586407	70.33	1	_VLSK(ac)TMDSTK_	VLSK(1)TMDSTK	0.46031	76.332
B8NPA7	330	3'(2'),5'-bisphosphate nucleotidase	1	0.000101385	83.429	1	_LDSQAK(ac)YCSIAR_	LDSQAK(1)YCSIAR	-1.3783	94.688
B8NPC0	159	Agmatinase, putative	1	0.000784458	85.317	1	_SPITPADSK(ac)YGTK_	SPITPADSK(1)YGTK	3.4251	86.944
B8NPD5	112	Hexokinase Kxk, putative	1	0.000677667	77.87	1	_GAFDITQSK(ac)YR_	GAFDITQSK(1)YR	-0.086223	87.713
B8NPD5	422	Hexokinase Kxk, putative	1	0.000709125	77.776	1	_NIESCHVGADGSVFTK(ac)YPHFK_	NIESCHVGADGSVFTK(1)YPHFK	-0.43891	78.708
B8NPD5	50	Hexokinase Kxk, putative	1	2.13311e-07	117.01	2	_QIADHFVK(ac)ELEK_	QIADHFVK(1)ELEK	0.0528	136.3
B8NPE5	105	Actin cortical patch component, putative	1	0.0174672	39.594	1	_ILEK(ac)YQTR_	ILEK(1)YQTR	0.21872	63.816
B8NPE5	208	Actin cortical patch component, putative	1	0.0187946	54.111	2	_QYTEHK(ac)AHTTVAR_	QYTEHK(1)AHTTVAR	-0.9959	58.098
B8NPF4	281	Chromatin remodeling and histone acetyltransferase complexes subunit	1	2.57741e-13	164.09	1	_TAVDAGQPSQAK(ac)YK_	TAVDAGQPSQAK(1)YK	0.41696	169.46
B8NPF9	322	Protein disulfide-isomerase	1	0.0408666	36.929	1	_NAK(ac)YPYDQSK_	NAK(1)YPYDQSK	2.0182	43.306
B8NPF9	67	Protein disulfide-isomerase	1	0.0149674	58.532	1	_ALAPK(ac)YEQAATELK_	ALAPK(1)YEQAATELK	0.57716	63.29
B8NPG7	106	Glutamine amidotransferase:cyclase	1	0.00276515	66.599	1	_VYVNGPEDTK(ac)HHTIR_	VYVNGPEDTK(1)HHTIR	-3.1585	71.08
B8NPK5	188	Alcohol dehydrogenase, putative	1	0.0035294	67.794	1	_HHDLVK(ac)SLGASHAFDYR_	HHDLVK(1)SLGASHAFDYR	0.23401	70.41
B8NPM9	265	Acetolactate synthase	1	0.0395437	44.587	1	_LLTK(ac)SISHVAK_	LLTK(1)SISHVAK	-0.92476	48.701
B8NPQ8	106	Isochorismatase family hydrolase, putative	1	0.000616421	59.642	1	_IVTK(ac)NFPSSFAK_	IVTK(1)NFPSSFAK	-0.63225	88.021
B8NPV2	134	Putative uncharacterized protein	1	0.00120782	60.358	2	_SIIEK(ac)YHETAK_	SIIEK(1)YHETAK	-0.20092	78.548
B8NPV3	13	60S ribosomal protein L37a	1	0.000827545	83.925	1	_VGITGK(ac)YGTR_	VGITGK(1)YGTR	0.787	97.734
B8NPW4	26	Curved DNA-binding protein (42 kDa protein)	1	0.0237344	49.404	1	_YK(ac)TAATISHK_	YK(1)TAATISHK	0.13882	58.511
B8NPW6	152	Lectin family integral membrane protein, putative	1	6.16899e-06	101.09	1	_GFLNDGTTDYK(ac)SHR_	GFLNDGTTDYK(1)SHR	0.84752	104.41
B8NQ19	1206	Phospholipase D (PLD), putative	1	0.0183178	50.38	1	_K(ac)VFHSVPDDCVR_	K(1)VFHSVPDDCVR	-1.1649	51.463
B8NQ64	180	Vacuolar dynamin-like GTPase VpsA, putative	1	0.0100056	43.738	1	_DIEK(ac)QIR_	DIEK(1)QIR	0.73564	81.297
B8NQ65	202	Vacuolar ATP synthase catalytic subunit A, putative	1	3.73381e-06	99.152	2	_AIFHQSK(ac)GIYIPR_	AIFHQSK(1)GIYIPR	-0.592	109
B8NQ65	680	Vacuolar ATP synthase catalytic subunit A, putative	1	7.8681e-09	122.52	2	_FEVPENQQEVSEK(ac)YEK_	FEVPENQQEVSEK(1)YEK	-0.47599	126.16
B8NQ72	297	Farnesyl-pyrophosphate synthetase	1	0.0167836	39.202	1	_ALYK(ac)ELDLEK_	ALYK(1)ELDLEK	-1.2758	60.598
B8NQ74	325	Thiamine biosynthesis protein (Nmt1), putative	1	0.0109512	61.208	1	_MAELQK(ac)EVACEGGFK_	MAELQK(1)EVACEGGFK	-0.70929	63.682
B8NQA5	68	Antibiotic biosynthesis monooxygenase family protein	1	0.00797996	65.102	1	_YVNQAALDK(ac)HR_	YVNQAALDK(1)HR	0.65086	69.276
B8NQD0	332	Putative uncharacterized protein	1	0.0038668	38.375	1	_LLEWK(ac)GR_	LLEWK(1)GR	0.056264	104.45
B8NQD0	381	HypA-like protein, putative	1	0.000130821	113.63	2	_DDGHIGK(ac)LVR_	DDGHIGK(1)LVR	-1.3247	115.78
B8NQD2	323	Glutamine dependent NAD+ synthetase, putative	1	0.00011628	74.924	1	_AVSEGNEQVIK(ac)DVR_	AVSEGNEQVIK(1)DVR	0.062425	92.939
B8NQF0	140	Nucleoside diphosphate kinase	0.999985	0.00267083	79.584	1	_EIALWFKPEELQK(ac)YK_	EIALWFKPEELQK(1)YK	-0.44703	80.507
B8NQF0	142	Nucleoside diphosphate kinase	1	8.65408e-09	137.13	1	_YK(ac)HSQFDWIYEK_	YK(1)HSQFDWIYEK	-0.41807	140.31
B8NQH0	328	CRAL/TRIO domain protein	1	0.000926428	99.539	1	_VFLSK(ac)NTTR_	VFLSK(1)NTTR	0.38443	106.2
B8NQH9	235	Lipase, putative	1	0.0522974	39.967	1	_LYEHAPALPAAK(ac)MIWYR_	LYEHAPALPAAK(1)MIWYR	0.12554	42.095
B8NQJ3	491	Vacuolar aspartyl aminopeptidase Lap4, putative	1	0.0334019	52.525	1	_ATTGSLDPGLGVK(ac)LFK_	ATTGSLDPGLGVK(1)LFK	-1.2523	53.395
B8NQJ3	76	Vacuolar aspartyl aminopeptidase Lap4, putative	1	0.00044639	90.08	1	_QLESQGYK(ac)R_	QLESQGYK(1)R	-0.22656	119.75
B8NQJ3	93	Vacuolar aspartyl aminopeptidase Lap4, putative	1	0.00829241	68.408	1	_GGK(ac)YYVTR_	GGK(1)YYVTR	-0.062712	80.455
B8NQL3	421	NTF2 and RRM domain protein	1	5.71993e-07	106.77	2	_VDATLLK(ac)QTLSR_	VDATLLK(1)QTLSR	0.87902	131.06
B8NQL4	195	Molecular chaperone and allergen Mod-E/Hsp90/Hsp1	1	1.74324e-05	82.316	1	_K(ac)HSEFISYPIYLHVLK_	K(1)HSEFISYPIYLHVLK	-0.71177	83.806
B8NQL4	334	Molecular chaperone and allergen Mod-E/Hsp90/Hsp1	1	0.00551862	76.436	1	_NNIK(ac)LYVR_	NNIK(1)LYVR	-0.51941	84.568
B8NQL4	461	Molecular chaperone and allergen Mod-E/Hsp90/Hsp1	1	0.00241247	67.909	2	_MPEHQK(ac)QIYYITGESIK_	MPEHQK(1)QIYYITGESIK	-0.12262	69.94
B8NQL4	476	Molecular chaperone and allergen Mod-E/Hsp90/Hsp1	1	0.000108192	76.39	1	_AVAK(ac)SPFLDSLK_	AVAK(1)SPFLDSLK	-0.1663	96.82
B8NQL4	610	Molecular chaperone and allergen Mod-E/Hsp90/Hsp1	1	0.0356494	45.867	1	_TFEISPK(ac)SAIIK_	TFEISPK(1)SAIIK	-0.031384	49.097
B8NQL4	615	Molecular chaperone and allergen Mod-E/Hsp90/Hsp1	1	0.0281234	50.448	1	_SAIIK(ac)ELK_	SAIIK(1)ELK	-0.20311	57.55
B8NQL8	115	Ubiquinol-cytochrome C reductase complex core protein 2, putative	1	1.24637e-09	135.58	4	_PGATSK(ac)YHGGEQR_	PGATSK(1)YHGGEQR	-0.7601	139.3
B8NQL8	240	Ubiquinol-cytochrome C reductase complex core protein 2, putative	1	0.000653151	79.995	1	_AIALAK(ac)FR_	AIALAK(1)FR	-1.3354	127.84
B8NQL8	95	Ubiquinol-cytochrome C reductase complex core protein 2, putative	1	3.9003e-06	99.207	2	_WVGQFFK(ac)ELPSSGSSSQYQLRPGATSK_	WVGQFFK(1)ELPSSGSSSQYQLRPGATSK	-0.56396	101.04
B8NQL9	260	Mitochondrial DNA replication protein (Yhm2), putative	1	0.0278796	50.403	1	_NLTVGK(ac)TFK_	NLTVGK(1)TFK	0.25162	56.404
B8NQL9	272	Mitochondrial DNA replication protein (Yhm2), putative	1	1.02332e-07	116.72	1	_YIYETNGLK(ac)GLYR_	YIYETNGLK(1)GLYR	1.1106	127.17
B8NQL9	305	Mitochondrial DNA replication protein (Yhm2), putative	1	9.30836e-12	138.66	2	_EAVEK(ac)LTGDQVTAK_	EAVEK(1)LTGDQVTAK	-0.22709	156.24
B8NQM7	245	Aldo-keto reductase, putative	1	0.00023191	88.25	1	_ENFAK(ac)NLELVR_	ENFAK(1)NLELVR	0.91684	93.623
B8NQM7	85	Aldo-keto reductase, putative	1	7.50841e-06	106.9	1	_EHIFLATK(ac)FANR_	EHIFLATK(1)FANR	-0.71286	117.25
B8NQM9	274	Putative uncharacterized protein	1	7.41967e-09	111.36	1	_TK(ac)WENIELDDADEGQQQSHK_	TK(1)WENIELDDADEGQQQSHK	-1.0227	111.66
B8NQS9	138	Putative uncharacterized protein	1	1.07718e-05	104.82	3	_RFEK(ac)SAEVDGLR_	RFEK(1)SAEVDGLR	0.1927	131.35
B8NQU3	127	Cell division control protein Cdc48	1	5.44224e-08	110.82	1	_HGDVITVHPCPDIK(ac)YAK_	HGDVITVHPCPDIK(1)YAK	0.66744	117.48
B8NQU3	249	Cell division control protein Cdc48	1	4.98167e-09	146.1	1	_HPQLFK(ac)SIGIKPPR_	HPQLFK(1)SIGIKPPR	0.31583	150.22
B8NQU3	521	Cell division control protein Cdc48	1	4.33459e-08	109.95	1	_ELIESVQYPVDHPEK(ac)YQK_	ELIESVQYPVDHPEK(1)YQK	-1.1402	111.22
B8NQW4	27	60S ribosomal protein L32	1	0.000337136	98.537	1	_FK(ac)CVPESWR_	FK(1)CVPESWR	-1.1639	114.4
B8NQW4	48	60S ribosomal protein L32	1	0.00205288	68.655	1	_FK(ac)SNIPMPSIGYGSNK_	FK(1)SNIPMPSIGYGSNK	2.5405	77.221
B8NQW4	6	60S ribosomal protein L32	1	0.0180776	55.467	1	_K(ac)HVPIVK_	K(1)HVPIVK	0.052431	100.19
B8NQW4	65	60S ribosomal protein L32	1	0.041313	36.332	1	_TK(ac)HMMPSGHK_	TK(1)HMMPSGHK	0.071552	43.306
B8NQW4	73	60S ribosomal protein L32	1	5.26611e-06	101.81	3	_HMMPSGHK(ac)AFLVQNPK_	HMMPSGHK(1)AFLVQNPK	-0.87192	103.88
B8NQW9	452	Dihydroxy acid dehydratase, putative	1	0.00192413	68.507	1	_SAIMK(ac)TCVISEPFR_	SAIMK(1)TCVISEPFR	-0.78695	73.802
B8NQX0	280	DnaJ domain protein (Mas5), putative	1	0.0258844	51.497	1	_VVVK(ac)HLDGR_	VVVK(1)HLDGR	-1.5276	57.532
B8NQY6	334	Mitochondrial cytochrome b2, putative	1	0.0381077	59.395	1	_M(ox)PIVLK(ac)GVQR_	MPIVLK(1)GVQR	-0.065194	61.161
B8NQY6	47	Mitochondrial cytochrome b2, putative	1	0.0298185	36.126	1	_IILK(ac)YAGK_	IILK(1)YAGK	0.089614	64.207
B8NR08	223	Cysteine synthase (O-acetylserine (Thiol)-lyase) (Csase)	1	0.0338979	38.408	1	_YLK(ac)TASDGR_	YLK(1)TASDGR	0.060338	51.445
B8NR11	3	GNAT family acetyltransferase, putative	1	0.000137256	94.372	1	_(ac)AK(ac)SSPEHQFEVR_	AK(1)SSPEHQFEVR	-0.11157	97.69
B8NR18	50	Putative uncharacterized protein	1	0.00770618	66.503	1	_MTK(ac)YEICEK_	MTK(1)YEICEK	-0.75097	71.03
B8NR95	335	Aromatic amino acid aminotransferase, putative	1	0.00399822	65.25	1	_LDTFSK(ac)TIAPGCR_	LDTFSK(1)TIAPGCR	0.82675	72.705
B8NR98	105	60S ribosomal protein L4, putative	1	0.00206877	81.947	1	_MFAPTK(ac)VWR_	MFAPTK(1)VWR	-1.6635	90.906
B8NR98	174	60S ribosomal protein L4, putative	1	3.76089e-06	111	2	_AAVTLLK(ac)ALGAGDDLVK_	AAVTLLK(1)ALGAGDDLVK	-1.4581	111.22
B8NR98	184	60S ribosomal protein L4, putative	1	0.0175622	62.924	1	_ALGAGDDLVK(ac)VAK_	ALGAGDDLVK(1)VAK	0.057073	66.004
B8NR98	330	60S ribosomal protein L4, putative	1	0.0112546	51.49	2	_NK(ac)QVMLR_	NK(1)QVMLR	-0.17851	81.297
B8NR98	363	60S ribosomal protein L4, putative	0.999163	0.018107	73.051	1	_GVESEKPEAPSK(ac)EFLSTLHEN_	GVESEK(0.001)PEAPSK(0.999)EFLSTLHEN	-0.10815	73.675
B8NRA6	267	Septin	1	0.00288586	57.481	1	_QYAWGVAEVENEDHCDFK(ac)K_	QYAWGVAEVENEDHCDFK(1)K	0.52663	57.616
B8NRA6	85	Septin	1	0.0082074	68.819	1	_AELEEK(ac)FFK_	AELEEK(1)FFK	0.68376	71.451
B8NRD5	112	Citrate synthase	1	0.0162659	59.316	1	_GYTIPECQK(ac)LLPK_	GYTIPECQK(1)LLPK	0.86216	60.161
B8NRD5	224	Citrate synthase	1	0.0118708	59.625	1	_LPTIAAK(ac)IYR_	LPTIAAK(1)IYR	-0.9091	65.627
B8NRE0	637	AMP-binding enzyme, putative	1	0.00265195	36.296	1	_AVLK(ac)DLER_	AVLK(1)DLER	0.12717	101.54
B8NRE5	116	Secretion related GTPase SrgB/Ypt1	1	1.93187e-08	129.97	1	_YATEGVNK(ac)LLVGNK_	YATEGVNK(1)LLVGNK	0.69667	136.24
B8NRE7	121	Aminopeptidase, putative	0.999994	0.00657842	56.387	1	_SK(ac)YKPVAK_	SK(1)YKPVAK	-0.70324	102.07
B8NRE7	186	Aminopeptidase, putative	1	0.00165568	72.414	1	_GQTALSNMPVK(ac)SER_	GQTALSNMPVK(1)SER	0.27514	78.69
B8NRE7	531	Aminopeptidase, putative	1	0.000174933	85.181	1	_ALVAK(ac)TDTIHGVGQNSFYK_	ALVAK(1)TDTIHGVGQNSFYK	-1.2426	86.8
B8NRE7	640	Aminopeptidase, putative	1	1.00483e-06	102.94	1	_SVFSQNESVAAGLK(ac)EFALR_	SVFSQNESVAAGLK(1)EFALR	0.6381	105.91
B8NRF2	250	NADH-ubiquinone oxidoreductase, subunit G, putative	1	7.42529e-12	127.89	1	_ARPWELK(ac)HTESIDIHDALGSNIR_	ARPWELK(1)HTESIDIHDALGSNIR	-0.44803	128.07
B8NRF2	339	NADH-ubiquinone oxidoreductase, subunit G, putative	1	0.025111	49.671	1	_LQLK(ac)ENEFK_	LQLK(1)ENEFK	-1.0283	55.084
B8NRF2	70	NADH-ubiquinone oxidoreductase, subunit G, putative	1	0.00200621	67.757	1	_YCYHEK(ac)LMIAGNCR_	YCYHEK(1)LMIAGNCR	-1.0823	68.972
B8NRH1	17	Membrane biogenesis protein (Yop1), putative	1	0.0114156	62.307	1	_AQHAIAQLDK(ac)ELSK_	AQHAIAQLDK(1)ELSK	0.016615	65.565
B8NRH1	21	Membrane biogenesis protein (Yop1), putative	1	0.00121902	66.731	1	_ELSK(ac)YPVLNNLER_	ELSK(1)YPVLNNLER	0.88658	77.776
B8NRH6	46	60S ribosomal protein L8, putative	1	0.000648003	81.816	2	_GVVK(ac)EIIHDPGR_	GVVK(1)EIIHDPGR	0.86971	88.092
B8NRH6	60	60S ribosomal protein L8, putative	1	0.04018	45.417	1	_GAPLAK(ac)VQFR_	GAPLAK(1)VQFR	2.9997	46.406
B8NRH6	70	60S ribosomal protein L8, putative	1	2.96903e-07	93.945	1	_FK(ac)HVTETFIANEGMYTGQFIYAGK_	FK(1)HVTETFIANEGMYTGQFIYAGK	-0.55037	95.926
B8NRH9	143	Adenosine kinase, putative	1	3.32581e-06	98.785	1	_SMCTHLAAANEYK(ac)LEHLK_	SMCTHLAAANEYK(1)LEHLK	-0.63221	99.092
B8NRH9	148	Adenosine kinase, putative	1	0.00227736	68.806	1	_LEHLK(ac)QPQIWSLVEK_	LEHLK(1)QPQIWSLVEK	-0.18683	70.197
B8NRH9	229	Adenosine kinase, putative	1	0.000205478	76.897	1	_AYSK(ac)SHQWDTDDVVEIAK_	AYSK(1)SHQWDTDDVVEIAK	0.01002	80.316
B8NRH9	92	Adenosine kinase, putative	1	0.0204792	48.406	1	_DK(ac)YADILK_	DK(1)YADILK	0.64949	63.076
B8NRH9	98	Adenosine kinase, putative	1	0.00120841	75.763	2	_YADILK(ac)DTCTK_	YADILK(1)DTCTK	0.049349	78.324
B8NRN2	68	Short-chain dehydrogenase/reductase family protein, putative	1	0.0103999	56.945	1	_VETFK(ac)CDVSK_	VETFK(1)CDVSK	0.55583	66.267
B8NRN4	291	Malate synthase	1	0.0124481	25.894	2	_K(ac)HPNFVLPDR_	K(1)HPNFVLPDR	-0.69271	63.624
B8NRN4	319	Malate synthase	1	0.000194886	81.77	1	_LLIK(ac)TCHR_	LLIK(1)TCHR	-0.71494	133.12
B8NRN4	501	Malate synthase	1	0.000539247	100.52	1	_GNK(ac)YQLAAR_	GNK(1)YQLAAR	0.22998	114.64
B8NRN4	71	Malate synthase	1	0.00822064	62.147	1	_GHLLDFLPETK(ac)HIR_	GHLLDFLPETK(1)HIR	0.82189	65.043
B8NRS8	105	Mitochondrial ADP,ATP carrier protein (Ant), putative	1	0.00138533	82.933	2	_DTYK(ac)SMFAYK_	DTYK(1)SMFAYK	0.011056	85.355
B8NRS8	154	Mitochondrial ADP,ATP carrier protein (Ant), putative	1	0.00287379	45.897	1	_LANDAK(ac)SAK_	LANDAK(1)SAK	-0.21948	88.495
B8NRS8	172	Mitochondrial ADP,ATP carrier protein (Ant), putative	1	0.00676703	61.371	1	_QFNGLVDVYK(ac)K_	QFNGLVDVYK(1)K	1.0212	67.749
B8NRS8	258	Mitochondrial ADP,ATP carrier protein (Ant), putative	1	0.000394605	89.123	2	_M(ox)MMTSGEAVK(ac)YNSSFDAFR_	MMMTSGEAVK(1)YNSSFDAFR	0.0064034	89.468
B8NRS8	272	Mitochondrial ADP,ATP carrier protein (Ant), putative	1	0.00786084	57.788	1	_QIVAK(ac)EGVK_	QIVAK(1)EGVK	1.2909	76.228
B8NRS8	280	Mitochondrial ADP,ATP carrier protein (Ant), putative	1	0.0309458	45.968	1	_SLFK(ac)GAGANILR_	SLFK(1)GAGANILR	-0.60732	54.343
B8NRS8	59	Mitochondrial ADP,ATP carrier protein (Ant), putative	1	2.84339e-17	167.56	2	_K(ac)YNGIMDCFR_	K(1)YNGIMDCFR	-0.065694	196.27
B8NRT9	80	40S ribosomal protein S12	1	7.22954e-06	79.99	1	_QAHMCVLNEGCEEEAYK(ac)K_	QAHMCVLNEGCEEEAYK(1)K	0.3188	80.508
B8NRT9	91	40S ribosomal protein S12	1	0.0248139	51.747	1	_LVIALCSEHK(ac)IPLIK_	LVIALCSEHK(1)IPLIK	-0.8794	53.3
B8NRV2	435	Phenylalanyl-tRNA synthetase, beta subunit	1	0.0316797	48.655	1	_DDGNTAVK(ac)LANPK_	DDGNTAVK(1)LANPK	1.4584	53.034
B8NRV2	457	Phenylalanyl-tRNA synthetase, beta subunit	1	0.044383	39.6	1	_TSLLPGLLK(ac)TIR_	TSLLPGLLK(1)TIR	1.1112	41.227
B8NRV3	168	40S ribosomal protein S3, putative	1	0.0337701	56.561	1	_FTDGFM(ox)IHSGQPAK(ac)EFIDSATR_	FTDGFMIHSGQPAK(1)EFIDSATR	-1.7309	56.882
B8NRV3	81	40S ribosomal protein S3, putative	1	0.0411019	37.618	1	_FK(ac)FPENSVSLYAAK_	FK(1)FPENSVSLYAAK	0.52146	40.278
B8NS16	556	Gamma-glutamyltranspeptidase	1	0.0109192	38.307	1	_VLK(ac)GWER_	VLK(1)GWER	0.0065734	79.809
B8NS24	179	Threonyl-tRNA synthetase, putative	1	0.0393077	39.843	1	_ETDWPALDK(ac)HANR_	ETDWPALDK(1)HANR	0.13621	42.317
B8NS24	211	Threonyl-tRNA synthetase, putative	1	0.0046484	61.09	2	_YK(ac)LHYIDK_	YK(1)LHYIDK	0.10631	86.898
B8NS24	217	Threonyl-tRNA synthetase, putative	1	0.0296798	41.772	1	_LHYIDK(ac)LVTGEK_	LHYIDK(1)LVTGEK	0.033721	51.135
B8NS30	281	Succinyl-CoA:3-ketoacid-coenzyme A transferase (ScoT), putative	1	0.0172796	43.706	1	_NIEK(ac)YTFAK_	NIEK(1)YTFAK	0.79764	61.765
B8NS36	115	RNA recognition motif (Rrm) domain containing protein, putative	1	0.0366825	44.239	1	_VYVGNLSYDVK(ac)WHHLK_	VYVGNLSYDVK(1)WHHLK	-0.042767	45.54
B8NS36	120	RNA recognition motif (Rrm) domain containing protein, putative	1	0.00180957	77.519	1	_WHHLK(ac)DFMR_	WHHLK(1)DFMR	0.29709	90.15
B8NS71	212	Hscarg dehydrogenase, putative	1	0.000149389	87.776	1	_FIGAILAEPDK(ac)YEGK_	FIGAILAEPDK(1)YEGK	0.39591	89.624
B8NSD4	109	40S ribosomal protein S1	1	0.000638867	75.122	1	_NCLTNFHGLDFTTDK(ac)LR_	NCLTNFHGLDFTTDK(1)LR	-1.0264	75.548
B8NSD9	188	D-3-phosphoglycerate dehydrogenase	1	0.0299402	31.352	1	_VSNK(ac)CWEIR_	VSNK(1)CWEIR	0.15167	50.452
B8NSE2	236	Nucleosome assembly protein Nap1, putative	1	0.0278454	42.123	2	_TISK(ac)TYYYK_	TISK(1)TYYYK	-0.13711	51.445
B8NSF1	112	60S ribosomal protein L23	1	0.00915928	60.598	1	_K(ac)LYDVDTVK_	K(1)LYDVDTVK	1.0658	85.355
B8NSF1	47	60S ribosomal protein L23	1	0.00666047	64.816	1	_PK(ac)TLELSR_	PK(1)TLELSR	-0.36468	83.948
B8NSF1	72	60S ribosomal protein L23	1	0.0118345	58.022	1	_LDSHK(ac)VILYPLNTESAMK_	LDSHK(1)VILYPLNTESAMK	-1.3798	59.585
B8NSG4	117	Ubiquitin ligase subunit HrtA, putative	1	0.00720457	63.859	1	_DWEFQK(ac)YGR_	DWEFQK(1)YGR	0.3558	71.425
B8NSN2	412	NCS1 allantoate transporter	1	7.9751e-05	104.55	1	_K(ac)YDTLALYQR_	K(1)YDTLALYQR	0.090998	117.52
B8NSP1	241	Dienelactone hydrolase family protein	1	0.000889987	81.689	1	_GYK(ac)TVLEFLHK_	GYK(1)TVLEFLHK	-0.14149	83.182
B8NSP1	249	Dienelactone hydrolase family protein	1	0.0185359	54.367	1	_TVLEFLHK(ac)HA_	TVLEFLHK(1)HA	-0.43477	60.102
B8NSP9	136	Ribosomal protein L16a	1	0.0219749	78.892	1	_K(ac)YCTVGR_	K(1)YCTVGR	-0.71528	93.561
B8NSP9	150	Ribosomal protein L16a	1	0.00109787	73.896	2	_LSHEVGWK(ac)YQDVVAR_	LSHEVGWK(1)YQDVVAR	-0.29194	78.244
B8NSP9	165	Ribosomal protein L16a	1	0.00192168	83.441	1	_VK(ac)SSAYYER_	VK(1)SSAYYER	0.74501	93.096
B8NSP9	26	Ribosomal protein L16a	1	7.95941e-05	97.358	1	_LASTVAK(ac)QLLNGQK_	LASTVAK(1)QLLNGQK	-1.6951	98.942
B8NSP9	54	Ribosomal protein L16a	1	0.0128106	51.226	1	_LK(ac)YHAYLR_	LK(1)YHAYLR	0.4626	67.897
B8NSS6	218	Conserved lysine-rich protein, putative	1	3.33011e-06	99.743	1	_EAITSSEGYK(ac)AELEK_	EAITSSEGYK(1)AELEK	0.34411	112.24
B8NSS6	91	Conserved lysine-rich protein, putative	1	0.00296886	82.255	1	_APGLVK(ac)SLR_	APGLVK(1)SLR	-0.28641	87.149
B8NSS8	346	Amidohydrolase family protein	1	1.38014e-07	129.42	1	_HEEFEAHSK(ac)WAK_	HEEFEAHSK(1)WAK	-0.9361	136.96
B8NSX8	138	Histidyl-tRNA synthetase, mitochondrial	1	0.0136625	61.396	1	_EILAGK(ac)YGEDSK_	EILAGK(1)YGEDSK	-0.98429	65.809
B8NT00	108	Glutamine synthetase	1	6.31052e-11	120.45	1	_LGDNILVLCETWDSDGTPNK(ac)YNHR_	LGDNILVLCETWDSDGTPNK(1)YNHR	-0.60297	121.33
B8NT00	15	Glutamine synthetase	1	7.4868e-09	112.4	1	_(ac)SESTTISNTENLMK(ac)YMNLDQR_	SESTTISNTENLMK(1)YMNLDQR	-0.056001	115.42
B8NT00	305	Glutamine synthetase	1	3.12652e-11	142.85	2	_HETGSIDK(ac)FSYGVADR_	HETGSIDK(1)FSYGVADR	0.30472	143.67
B8NT00	328	Glutamine synthetase	1	0.00584574	59.843	1	_DGK(ac)GYFEDR_	DGK(1)GYFEDR	1.3608	77.662
B8NT05	145	G-protein complex beta subunit CpcB	1	2.42637e-06	102.36	1	_FTITDK(ac)GHTDWVSCVR_	FTITDK(1)GHTDWVSCVR	-1.0184	107.82
B8NT05	266	G-protein complex beta subunit CpcB	1	3.6789e-06	98.212	1	_SK(ac)VDELKPEYIEK_	SK(1)VDELKPEYIEK	-0.31271	125.22
B8NT05	38	G-protein complex beta subunit CpcB	1	1.35856e-05	108.6	1	_DK(ac)TLIIWNLTR_	DK(1)TLIIWNLTR	0.87024	120.87
B8NT52	111	Putative uncharacterized protein	1	5.09077e-08	117.39	2	_TDEGMK(ac)VPLGANEEGFR_	TDEGMK(1)VPLGANEEGFR	0.39792	120.63
B8NT52	125	Putative uncharacterized protein	1	0.000592267	114.23	2	_FCK(ac)GK(ac)LLEK(ac)R_	FCK(1)GK(1)LLEK(1)R	-0.88165	128.03
B8NT52	127	Putative uncharacterized protein	1	0.000592267	114.23	2	_FCK(ac)GK(ac)LLEK(ac)R_	FCK(1)GK(1)LLEK(1)R	-0.88165	128.03
B8NT52	131	Putative uncharacterized protein	1	0.0197571	89.977	1	_FCK(ac)GK(ac)LLEK(ac)R_	FCK(1)GK(1)LLEK(1)R	-0.88165	93.839
B8NTH0	283	tRNA splicing protein (Spl1), putative	1	4.60826e-07	106.1	2	_K(ac)IFFHTDAAQAVGK_	K(1)IFFHTDAAQAVGK	-0.1039	113.4
B8NTN4	252	Woronin body major protein, putative	1	1.6661e-15	140.68	1	_QVSVEPVNPPSQVK(ac)VLSTTTVVDHPPAR_	QVSVEPVNPPSQVK(1)VLSTTTVVDHPPAR	0.54725	141.71
B8NTN4	459	Woronin body major protein, putative	1	2.19917e-06	89.169	2	_IK(ac)AAFEDGHGSVR_	IK(1)AAFEDGHGSVR	0.78784	118.24
B8NTN4	486	Woronin body major protein, putative	1	1.15468e-08	104.15	3	_ELVVDYK(ac)VIQSSR_	ELVVDYK(1)VIQSSR	0.45244	137.81
B8NTR8	177	Succinate dehydrogenase subunit Sdh1, putative	1	0.0273277	53.873	1	_AFGGQSK(ac)EFGK_	AFGGQSK(1)EFGK	-0.46941	57.175
B8NTR8	247	Succinate dehydrogenase subunit Sdh1, putative	1	0.00307999	68.063	1	_FK(ac)AHHTVLATGGYGR_	FK(1)AHHTVLATGGYGR	-0.2987	71.316
B8NTR8	506	Succinate dehydrogenase subunit Sdh1, putative	1	0.000792524	55.559	1	_TADGPK(ac)STFEIR_	TADGPK(1)STFEIR	-1.2088	86.288
B8NTR9	366	Proteasome regulatory particle subunit Rpt1, putative	1	0.0432327	45.693	1	_IHAK(ac)SM(ox)SVER_	IHAK(1)SMSVER	0.85649	50.791
B8NTT0	183	Plasma membrane H+-ATPase Pma1	1	2.50458e-11	122.78	1	_QSFVGK(ac)TAALVQGASDSGHFK_	QSFVGK(1)TAALVQGASDSGHFK	-0.35976	125.45
B8NTT0	280	Plasma membrane H+-ATPase Pma1	1	1.40799e-05	90.196	1	_AIVQK(ac)LTAIESLAGVDILCSDK_	AIVQK(1)LTAIESLAGVDILCSDK	-0.17478	90.475
B8NTT0	366	Plasma membrane H+-ATPase Pma1	1	0.000125502	84.833	2	_NWITEK(ac)YTPFDPVSK_	NWITEK(1)YTPFDPVSK	-0.96343	87.718
B8NTT0	415	Plasma membrane H+-ATPase Pma1	1	0.00581256	68.902	1	_EK(ac)SAEFAR_	EK(1)SAEFAR	-0.65381	104.2
B8NTT0	480	Plasma membrane H(+)ATPase, putative	1	2.98111e-08	114.46	3	_MLTGDALAIAK(ac)ETCK_	MLTGDALAIAK(1)ETCK	-1.9668	127.18
B8NTT0	484	Plasma membrane H(+)ATPase, putative	1	0.0391898	43.302	1	_ETCK(ac)MLALSTK_	ETCK(1)MLALSTK	0.0013645	46.88
B8NTT0	491	Plasma membrane H+-ATPase Pma1	1	2.36878e-05	85.214	2	_MLALSTK(ac)VYDSER_	MLALSTK(1)VYDSER	0.37879	88.075
B8NTT0	526	Plasma membrane H+-ATPase Pma1	1	0.0169482	61.237	1	_ADGFAEVFPEHK(ac)YQVVEM(ox)LQQR_	ADGFAEVFPEHK(1)YQVVEMLQQR	-1.3176	61.739
B8NTT0	829	Plasma membrane H+-ATPase Pma1	1	1.09496e-05	90.714	2	_IENMLSHLSK(ac)LAIEHEVDAHGK_	IENMLSHLSK(1)LAIEHEVDAHGK	0.32852	91.238
B8NTT0	95	Plasma membrane H+-ATPase Pma1	1	6.77529e-05	88.274	3	_LICDYTK(ac)PEMFETYK_	LICDYTK(1)PEMFETYK	0.65911	90.498
B8NTT7	130	Phosphoribosyl-aminoimidazole-succinocarboxamide synthase	1	0.000212152	81.252	1	_GYITGSAWNEYK(ac)K_	GYITGSAWNEYK(1)K	-0.7982	89.231
B8NU07	195	NADH-cytochrome B5 reductase, putative	1	2.74472e-11	122.97	3	_EK(ac)HPEMLHLLQFPYNGEPPKR_	EK(1)HPEMLHLLQFPYNGEPPKR	-0.20076	129.2
B8NU07	242	NADH-cytochrome B5 reductase, putative	0.971371	3.77946e-05	107.72	2	_NHGGIPLIDKDK(ac)FFLK_	NHGGIPLIDK(0.029)DK(0.971)FFLK	-0.39118	109.79
B8NU07	246	NADH-cytochrome B5 reductase, putative	1	0.0353864	46.255	1	_FFLK(ac)LDGLVK_	FFLK(1)LDGLVK	-0.63344	49.466
B8NU07	255	NADH-cytochrome B5 reductase, putative	1	4.89521e-08	114.33	4	_NPK(ac)TYTMDDLMDESK_	NPK(1)TYTMDDLMDESK	-0.27701	117
B8NU07	399	NADH-cytochrome B5 reductase, putative	1	0.00169655	114.25	1	_SVK(ac)WLYR_	SVK(1)WLYR	0.49583	119.57
B8NU07	429	NADH-cytochrome B5 reductase, putative	1	3.43807e-11	133.79	1	_EYLYFNQQVGK(ac)HNQR_	EYLYFNQQVGK(1)HNQR	0.87224	139.46
B8NU07	74	NADH-cytochrome B5 reductase, putative	1	0.000294372	78.583	1	_IEQGINAAK(ac)LPFLDQSGPETVYIQPK_	IEQGINAAK(1)LPFLDQSGPETVYIQPK	-0.60424	78.752
B8NU85	321	Putative uncharacterized protein	1	0.0400329	37.717	1	_GAAPK(ac)NYYR_	GAAPK(1)NYYR	0.31435	43.442
B8NUA8	106	Carbonyl reductase, putative	1	3.40839e-08	130.56	1	_AVDQTVK(ac)DFNGR_	AVDQTVK(1)DFNGR	-0.21265	142.83
B8NUA8	221	Carbonyl reductase, putative	1	0.000288399	84.567	1	_SLSVEWVK(ac)YAR_	SLSVEWVK(1)YAR	1.1845	92.611
B8NUA8	79	Carbonyl reductase, putative	1	8.15965e-08	131.54	1	_AAEIASK(ac)YGVQTK_	AAEIASK(1)YGVQTK	0.4097	134.68
B8NUC3	317	Putative uncharacterized protein	1	0.0491634	39.845	1	_GQNAPHFNPNEHK(ac)PHPSFER_	GQNAPHFNPNEHK(1)PHPSFER	-0.88135	40.622
B8NUD8	106	Superoxide dismutase [Cu-Zn]	1	0.038269	43.907	1	_LIK(ac)LIGAESVLGR_	LIK(1)LIGAESVLGR	-1.3894	48.608
B8NUD8	89	Superoxide dismutase [Cu-Zn]	1	9.08354e-07	103.12	2	_HVGDLGNFK(ac)TDAEGNAVGSK_	HVGDLGNFK(1)TDAEGNAVGSK	-0.12734	104.18
B8NUD9	112	Transaldolase	1	6.66453e-09	125.32	2	_LSFDTQASIDK(ac)ALHIIK_	LSFDTQASIDK(1)ALHIIK	0.25826	128.74
B8NUD9	118	Transaldolase	1	0.000108552	90.121	2	_ALHIIK(ac)LYEENGISK_	ALHIIK(1)LYEENGISK	0.037409	91.657
B8NUD9	133	Transaldolase	1	0.00517353	56.882	1	_VLIK(ac)IASTWEGIK_	VLIK(1)IASTWEGIK	-2.6487	71.879
B8NUD9	189	Transaldolase	1	0.016397	53.168	1	_ILDWYK(ac)AAHK_	ILDWYK(1)AAHK	-0.21963	60.298
B8NUD9	215	Transaldolase	1	7.57143e-08	128.81	2	_SVQNIFNYYK(ac)K_	SVQNIFNYYK(1)K	0.50247	139.86
B8NUD9	216	Transaldolase	1	1.24749e-09	123.4	4	_K(ac)HGYNTIVMGASFR_	K(1)HGYNTIVMGASFR	-0.43932	136.81
B8NUD9	277	Transaldolase	1	6.52713e-06	102.95	1	_K(ac)TYINDEALFR_	K(1)TYINDEALFR	-1.1303	121.02
B8NUD9	306	Transaldolase	1	0.0050628	57.511	1	_EGISK(ac)FAADAVTLK_	EGISK(1)FAADAVTLK	0.97931	72.898
B8NUD9	315	Transaldolase	1	0.000913873	82.094	2	_FAADAVTLK(ac)DILK_	FAADAVTLK(1)DILK	-1.1287	84.753
B8NUE0	199	Autophagic serine protease Alp2	1	0.0306989	52.952	1	_AHWGK(ac)TIPSNDEDADGNGHGTHCSGTIAGK_	AHWGK(1)TIPSNDEDADGNGHGTHCSGTIAGK	0.45996	52.96
B8NUE0	290	Autophagic serine protease Alp2	1	0.00946158	63.915	1	_GSVANMSLGGGK(ac)SR_	GSVANMSLGGGK(1)SR	0.54397	72.615
B8NUG3	686	3-methylcrotonyl-CoA carboxylase subunit alpha (MccA), putative	1	0.0275886	49.849	1	_GTISK(ac)VVHQK_	GTISK(1)VVHQK	0.49197	56.548
B8NUL4	107	ATP sulphurylase	1	1.22495e-05	93.713	1	_IEAVNK(ac)LNHYDYVALR_	IEAVNK(1)LNHYDYVALR	0.75037	96.208
B8NUL4	260	ATP sulphurylase	1	0.00952989	59.836	1	_GEEFYGPYDAQHAVEK(ac)YK_	GEEFYGPYDAQHAVEK(1)YK	-0.074654	60.062
B8NUL4	87	ATP sulphurylase	1	0.000241937	79.94	1	_LVFGGDPEHPAIK(ac)YLNTK_	LVFGGDPEHPAIK(1)YLNTK	0.45669	80.316
B8NUL4	92	ATP sulphurylase	1	1.69263e-06	104.83	1	_YLNTK(ac)VEEFYIGGK_	YLNTK(1)VEEFYIGGK	0.5644	115.12
B8NUM6	481	Proteasome regulatory particle subunit (RpnE), putative	1	0.0213372	50.242	1	_IDHLITK(ac)EEMMAR_	IDHLITK(1)EEMMAR	0.13505	54.871
B8NUP1	14	Ribosomal protein L37	1	0.000578835	103.48	1	_HNK(ac)THTLCR_	HNK(1)THTLCR	0.43731	110.38
B8NUP1	31	Ribosomal protein L37	1	0.00292621	72.54	1	_SFHVQK(ac)STCANCGYPSAK_	SFHVQK(1)STCANCGYPSAK	-0.44601	72.932
B8NUP1	46	Ribosomal protein L37	1	0.0169738	78.681	1	_K(ac)YNWSEK_	K(1)YNWSEK	0.57177	98.458
B8NUP1	75	Ribosomal protein L37	1	0.000813932	82.232	1	_FK(ac)NGFQTGTPK_	FK(1)NGFQTGTPK	0.78093	87.026
B8NUP8	111	Aspartate-semialdehyde dehydrogenase	1	0.0313433	44.087	1	_AEIPVFSNAK(ac)NYR_	AEIPVFSNAK(1)NYR	0.048436	49.298
B8NUP8	49	Aspartate-semialdehyde dehydrogenase	1	0.00711986	44.547	1	_AYK(ac)DAVR_	AYK(1)DAVR	0.05848	88.954
B8NUP9	122	40S ribosomal protein S4, putative	1	9.76773e-05	90.655	2	_IQAEEAEYK(ac)LCK_	IQAEEAEYK(1)LCK	1.3073	93.623
B8NUP9	53	40S ribosomal protein S4, putative	1	0.00647189	39.486	1	_LK(ac)YALNGR_	LK(1)YALNGR	-0.047906	84.568
B8NUR2	20	60S ribosomal protein L21, putative	1	0.00151661	73.658	1	_NFK(ac)EHGQIALSTYLK_	NFK(1)EHGQIALSTYLK	0.014826	76.82
B8NUR2	32	60S ribosomal protein L21, putative	1	7.38631e-06	97.705	1	_EHGQIALSTYLK(ac)TYR_	EHGQIALSTYLK(1)TYR	0.59418	100.23
B8NUR2	55	60S ribosomal protein L21, putative	1	0.0136706	57.888	1	_GMPYK(ac)VYNGK_	GMPYK(1)VYNGK	-0.24382	64.191
B8NUR3	115	40S ribosomal protein S9	1	0.00538054	71.487	1	_LQTCVYK(ac)LGLAK_	LQTCVYK(1)LGLAK	0.01219	72.29
B8NUR3	154	40S ribosomal protein S9	1	4.2029e-07	105.6	2	_LDSQK(ac)HIDFALTSPYGGGRPGR_	LDSQK(1)HIDFALTSPYGGGRPGR	0.41903	108.14
B8NUR3	65	40S ribosomal protein S9	1	0.00679812	66.309	1	_ELLTLDEK(ac)DPK_	ELLTLDEK(1)DPK	0.040391	71.176
B8NV11	96	Putative uncharacterized protein	1	0.000862845	73.886	2	_VYK(ac)YQYHPHGDK_	VYK(1)YQYHPHGDK	0.33379	80.318
B8NV28	149	Cytoskeleton assembly control protein Sla2, putative	1	3.83152e-08	116.79	1	_ALITIHK(ac)VLQEGHPIVVR_	ALITIHK(1)VLQEGHPIVVR	-0.36992	116.87
B8NV35	45	Histone H1	1	0.00540717	82.473	1	_K(ac)YVLANNK_	K(1)YVLANNK	-1.1391	109.36
B8NV35	67	Histone H1	1	0.0231772	55.258	1	_IAPASTNAFDSQFNK(ac)AIK_	IAPASTNAFDSQFNK(1)AIK	0.023808	56.817
B8NV55	476	Transcription elongation factor SPT6, putative	1	0.0111324	62.02	1	_ASSK(ac)TFFER_	ASSK(1)TFFER	0.49987	67.334
B8NV70	324	Aldose 1-epimerase, putative	1	0.0227743	44.789	1	_IVYK(ac)TWK_	IVYK(1)TWK	0.2895	63.565
B8NV71	150	Nicotinate-nucleotide pyrophosphorylase [carboxylating]	1	0.0310579	51.033	1	_VVEK(ac)YGILIGGADPHR_	VVEK(1)YGILIGGADPHR	-0.11062	52.52
B8NV78	637	Alpha,alpha-trehalose-phosphate synthase subunit Tps2, putative	1	0.0370066	40.025	1	_ASHQK(ac)LYK_	ASHQK(1)LYK	0.30776	46.129
B8NV82	47	60S ribosomal protein L27a, putative	1	0.0082546	56.898	1	_TNLDK(ac)YHPGYFGK_	TNLDK(1)YHPGYFGK	-0.083335	67.252
B8NV82	63	60S ribosomal protein L27a, putative	1	0.000207211	77.438	2	_YFHK(ac)TNQQFWK_	YFHK(1)TNQQFWK	-0.13466	89.356
B8NVA1	89	Mitochondrial tricarboxylate transporter (Ctp), putative	1	0.00801848	56.812	1	_FK(ac)SLLQDENGK_	FK(1)SLLQDENGK	-1.3174	70.089
B8NVA6	451	Dihydrolipoamide succinyltransferase, putative	1	0.0384435	37.823	1	_VK(ac)EYIEDPR_	VK(1)EYIEDPR	-0.87015	42.718
B8NVA7	80	Putative uncharacterized protein	1	0.000102639	93.007	1	_APTAPGGNK(ac)YER_	APTAPGGNK(1)YER	0.13047	98.105
B8NVA8	14	Histone H2A	1	0.00647386	112.59	2	_(ac)TGGK(ac)SGGK(ac)ASGSK(ac)NAQSR_	TGGK(1)SGGK(1)ASGSK(1)NAQSR	0.67173	120.11
B8NVA8	5	Histone H2A	1	0.00647386	112.59	3	_(ac)TGGK(ac)SGGK(ac)ASGSK(ac)NAQSR_	TGGK(1)SGGK(1)ASGSK(1)NAQSR	0.67173	120.11
B8NVA8	9	Histone H2A	1	0.00647386	112.59	4	_(ac)TGGK(ac)SGGK(ac)ASGSK(ac)NAQSR_	TGGK(1)SGGK(1)ASGSK(1)NAQSR	0.67173	120.11
B8NVA9	123	Histone H2B	1	0.00161655	69.112	2	_LILPGELAK(ac)HAVSEGTK_	LILPGELAK(1)HAVSEGTK	-0.76714	79.565
B8NVA9	135	Histone H2B	1	0.00022883	85.718	1	_AVTK(ac)YSSSAK_	AVTK(1)YSSSAK	-0.23149	113.93
B8NVA9	15	Histone H2B	1	0.00721174	79.396	2	_PSTGGK(ac)APAGGK(ac)APAEK_	PSTGGK(1)APAGGK(1)APAEK	-0.78364	90.442
B8NVA9	21	Histone H2B	1	0.00721174	79.396	2	_PSTGGK(ac)APAGGK(ac)APAEK_	PSTGGK(1)APAGGK(1)APAEK	-0.78364	90.442
B8NVA9	31	Histone H2B	1	0.0120113	72.245	1	_EAGK(ac)K(ac)TAAAASGDK_	EAGK(1)K(1)TAAAASGDK	-0.29582	89.911
B8NVA9	32	Histone H2B	1	0.0120113	72.245	1	_EAGK(ac)K(ac)TAAAASGDK_	EAGK(1)K(1)TAAAASGDK	-0.29582	89.911
B8NVA9	58	Histone H2B	1	0.000205357	85.67	4	_ETYSSYIYK(ac)VLK_	ETYSSYIYK(1)VLK	-0.082608	89.301
B8NVA9	61	Histone H2B	1	0.000580317	74.738	2	_VLK(ac)QVHPDTGISTR_	VLK(1)QVHPDTGISTR	-0.57184	85.837
B8NVB0	220	Autophagy cysteine endopeptidase Atg4, putative	1	0.0253851	46.943	1	_FVK(ac)YGAESCGK_	FVK(1)YGAESCGK	0.0084697	56.205
B8NVE0	71	Paraoxonase, putative	1	0.000245477	84.419	1	_K(ac)LYAACSNPAAR_	K(1)LYAACSNPAAR	0.45523	95.417
B8NVG9	268	NmrA-like family protein	1	0.0341567	39.381	1	_TFTK(ac)SVR_	TFTK(1)SVR	-0.082329	55.531
B8NVI0	118	4-hydroxy-2-oxovalerate aldolase, putative	1	0.0263429	43.6	1	_YCK(ac)YPPVGCR_	YCK(1)YPPVGCR	0.40179	52.49
B8NVQ0	147	Putative uncharacterized protein	1	0.00212667	68.755	2	_NPSK(ac)TQFAR_	NPSK(1)TQFAR	0.52878	92.445
B8NVQ0	7	Putative uncharacterized protein	1	6.20495e-05	99.198	1	_(ac)GSLPEK(ac)DFPQVHR_	GSLPEK(1)DFPQVHR	-0.3745	102.97
B8NW05	199	Glutathione-S-transferase theta, GST, putative	1	0.0437701	38.883	1	_PAVQK(ac)GFDAVHLK_	PAVQK(1)GFDAVHLK	0.62172	41.56
B8NW18	105	UDP-glucose 4-epimerase	1	3.71488e-06	94.416	2	_LLVFGDDYK(ac)SHDGTAIR_	LLVFGDDYK(1)SHDGTAIR	0.39905	105.28
B8NW28	181	Pyridoxamine phosphate oxidase, putative	1	0.00190204	57.2	1	_VVYLK(ac)ELDER_	VVYLK(1)ELDER	0.92034	76.332
B8NW31	131	Cytochrome b-c1 complex subunit Rieske, mitochondrial	1	0.00649459	80.371	1	_NVIIK(ac)WR_	NVIIK(1)WR	0.18098	88.029
B8NW31	57	Cytochrome b-c1 complex subunit Rieske, mitochondrial	1	0.0407475	39.343	1	_ESSTYK(ac)IPDFSK_	ESSTYK(1)IPDFSK	-1.0988	44.045
B8NW31	63	Cytochrome b-c1 complex subunit Rieske, mitochondrial	1	0.0213578	42.625	1	_IPDFSK(ac)YASK_	IPDFSK(1)YASK	0.3713	59.198
B8NW52	39	Ribosomal protein S5	1	5.04247e-07	128.82	1	_QEEK(ac)EWQPVTK_	QEEK(1)EWQPVTK	0.22748	137.55
B8NW52	46	Ribosomal protein S5	1	0.0436242	44.576	1	_EWQPVTK(ac)LGR_	EWQPVTK(1)LGR	3.0588	47.334
B8NW52	94	Ribosomal protein S5	0.999988	0.00980834	69.806	1	_IKPVQK(ac)QTR_	IKPVQK(1)QTR	-0.21927	83.499
B8NW69	170	AMP-binding enzyme, putative	1	0.0127434	63.167	1	_AHDILK(ac)AGLER_	AHDILK(1)AGLER	1.7166	65.179
B8NWB0	318	Short-chain dehydrogenases/reductase, putative	1	3.87715e-06	97.169	1	_K(ac)IWAHTLETFK_	K(1)IWAHTLETFK	0.60272	114.76
B8NWC7	29	Cofilin	1	0.0190497	19.38	1	_LK(ac)FIIFK_	LK(1)FIIFK	-0.54101	60.682
B8NWC7	34	Cofilin	1	0.000355774	83.827	1	_FIIFK(ac)IADNK_	FIIFK(1)IADNK	0.02716	105.4
B8NWC9	149	ATP synthase subunit beta	1	2.42009e-07	105.28	2	_ATK(ac)YAPIHAEAPEFVEQSTEGEILVTGIK_	ATK(1)YAPIHAEAPEFVEQSTEGEILVTGIK	0.83062	105.61
B8NWC9	471	ATP synthase subunit beta	1	0.00113523	21.607	1	_LVDLK(ac)DTIR_	LVDLK(1)DTIR	0.78508	102.06
B8NWD0	85	Glycogen branching enzyme GbeA, putative	1	0.0249306	32.3	1	_GMALHK(ac)LIR_	GMALHK(1)LIR	0.039963	57.859
B8NWF0	160	Iron-sulfur protein subunit of succinate dehydrogenase Sdh2, putative	1	0.015804	52.338	1	_SIK(ac)PYLQR_	SIK(1)PYLQR	-0.41698	66.457
B8NWF0	236	Iron-sulfur protein subunit of succinate dehydrogenase Sdh2, putative	1	2.54674e-06	113.93	3	_K(ac)HALDNSMSVYR_	K(1)HALDNSMSVYR	0.2634	120.84
B8NWF0	46	Iron-sulfur protein subunit of succinate dehydrogenase Sdh2, putative	1	0.0445474	44.545	1	_TK(ac)TFHIYR_	TK(1)TFHIYR	-0.28206	56.258
B8NWF0	86	Iron-sulfur protein subunit of succinate dehydrogenase Sdh2, putative	1	1.21839e-05	108.93	1	_IK(ac)NEMDPTLTFR_	IK(1)NEMDPTLTFR	-0.042627	111.79
B8NWI9	102	Nitroreductase family protein, putative	0.949922	0.00884247	73.179	1	_EAFENHTKPK(ac)LEAFR_	EAFENHTK(0.05)PK(0.95)LEAFR	0.20484	76.82
B8NWI9	67	Nitroreductase family protein, putative	1	7.2287e-06	121.35	2	_VVLLLK(ac)EEHQK_	VVLLLK(1)EEHQK	0.076994	124.67
B8NWI9	72	Nitroreductase family protein, putative	1	5.98773e-09	132.54	2	_EEHQK(ac)VWDIAIK_	EEHQK(1)VWDIAIK	-0.19897	147.73
B8NX24	152	Bifunctional catalase-peroxidase Cat2	1	0.0100068	61.566	1	_FVK(ac)DFVAAWAK_	FVK(1)DFVAAWAK	-0.92582	67.385
B8NX83	177	Dynamin-like GTPase Dnm1, putative	1	0.037613	41.067	1	_VPIGDQPSDIEK(ac)QTR_	VPIGDQPSDIEK(1)QTR	1.8563	42.947
B8NXH1	1098	5-oxo-L-prolinase, putative	1	0.00381419	68.669	1	_ITDVVLK(ac)AFR_	ITDVVLK(1)AFR	0.62541	78.513
B8NXI0	113	Putative uncharacterized protein	1	0.00711208	67.362	1	_SGDTALCEK(ac)HFK_	SGDTALCEK(1)HFK	-0.72843	70.54
B8NXI0	116	Putative uncharacterized protein	1	0.00373578	77.976	1	_HFK(ac)AIDEK_	HFK(1)AIDEK	0.52689	94.309
B8NXN0	133	Mitochondrial carnitine:acyl carnitine carrier, putative	1	0.00307261	61.034	1	_TLVSK(ac)FSEVR_	TLVSK(1)FSEVR	-0.94704	79.659
B8NXN0	191	Mitochondrial carnitine:acyl carnitine carrier, putative	1	0.000721538	77.032	1	_PK(ac)YSGGLDVVR_	PK(1)YSGGLDVVR	0.81928	89.301
B8NXR9	474	Glutamate decarboxylase	1	0.000152665	93.218	1	_AMLDK(ac)YTQHVR_	AMLDK(1)YTQHVR	-0.24632	97.734
B8NXT0	36	Ribosomal protein S13p/S18e	1	9.36077e-05	88.442	1	_IMYALTQIK(ac)GVGR_	IMYALTQIK(1)GVGR	1.7442	91.62
B8NXT5	205	TPR repeat protein	1	0.010978	53.557	1	_NIK(ac)AFYR_	NIK(1)AFYR	-0.17499	79.116
B8NYC1	42	Peptidyl-prolyl cis-trans isomerase	1	0.0169028	52.079	1	_GK(ac)QFDNSYDR_	GK(1)QFDNSYDR	-0.50063	58.511
B8NYC1	55	Peptidyl-prolyl cis-trans isomerase	1	0.0151243	65.648	1	_GQPLK(ac)VAIGTGR_	GQPLK(1)VAIGTGR	-0.30719	67.019
B8NYG8	166	Putative uncharacterized protein	1	0.000366345	75.031	1	_LVVHPK(ac)SAQFDPISNEAYR_	LVVHPK(1)SAQFDPISNEAYR	-0.20873	76.301
B8NYK4	255	Cystathionine gamma-lyase	1	0.00196217	93.222	1	_GLK(ac)TLHLR_	GLK(1)TLHLR	0.18184	107.9
B8NYP6	137	Acetyl-CoA acetyltransferase, putative	1	0.00130932	77.463	2	_VGAK(ac)YGNQSLVDGIMK_	VGAK(1)YGNQSLVDGIMK	0.57999	81.526
B8NYP6	90	Acetyl-CoA acetyltransferase, putative	1	2.68782e-07	105.12	1	_QCALGAGLNESTVCTTVNK(ac)VCASGLK_	QCALGAGLNESTVCTTVNK(1)VCASGLK	-2.9817	106.99
B8NYQ1	312	Hsp70 chaperone (HscA), putative	1	0.000286807	81.294	1	_FEDLNAK(ac)SFSGTLEPVQQVLK_	FEDLNAK(1)SFSGTLEPVQQVLK	0.043855	83.723
B8NYQ1	334	Hsp70 chaperone (HscA), putative	1	1.24725e-06	117.17	1	_SK(ac)VDEIVLVGGSTR_	SK(1)VDEIVLVGGSTR	1.2522	121.13
B8NYQ1	531	Hsp70 chaperone (HscA), putative	1	0.000340674	102.76	1	_FK(ac)SSDEAFTK_	FK(1)SSDEAFTK	-0.19556	107.11
B8NYQ1	609	Hsp70 chaperone (HscA), putative	1	0.00593386	59.538	2	_LITK(ac)AMATR_	LITK(1)AMATR	-0.80602	88.495
B8NYQ3	138	Putative uncharacterized protein	1	0.0012081	78.844	1	_EVLK(ac)LLTVSDK_	EVLK(1)LLTVSDK	0.91914	80.318
B8NYZ9	120	60S ribosomal protein L13	0.999999	0.0114099	75.017	1	_LKDYK(ac)AR_	LKDYK(1)AR	-0.98716	97.798
B8NYZ9	64	60S ribosomal protein L13	1	0.00327399	89.478	1	_CPTVK(ac)YNR_	CPTVK(1)YNR	-0.68933	95.741
B8NZ05	171	Succinyl-CoA synthetase beta subunit, putative	1	0.000404104	66.952	1	_LITK(ac)QTGAAGR_	LITK(1)QTGAAGR	-0.44588	96.113
B8NZ05	270	Succinyl-CoA synthetase beta subunit, putative	1	0.0292209	43.596	1	_DTIQK(ac)LYK_	DTIQK(1)LYK	0.55698	53.968
B8NZ05	273	Succinyl-CoA synthetase beta subunit, putative	1	0.0103863	64.229	1	_LYK(ac)VFMEK_	LYK(1)VFMEK	0.42159	73.233
B8NZ05	473	Succinyl-CoA synthetase beta subunit, putative	1	0.0058801	74.05	1	_SVQFSK(ac)VVK_	SVQFSK(1)VVK	-0.5039	79.148
H9CNY9	5	Cytochrome b	1	0.0018064	75.876	2	_ILK(ac)SHPLLK_	ILK(1)SHPLLK	0.45384	95.483
H9CP05	106	NADH dehydrogenase subunit 2	1	0.000269666	104.55	1	_LLFTK(ac)LQFVK_	LLFTK(1)LQFVK	0.18508	107.79
H9CP05	511	NADH dehydrogenase subunit 2	1	0.00169652	50.041	1	_IVNK(ac)IYFDSK_	IVNK(1)IYFDSK	0.78055	81.799
B8NIJ3	602	Mitochondrial processing peptidase alpha subunit, putative	0.99994	0.0656895	42.455	1	_GQGTGKPTVVLQEGELEGYK(ac)LR_	GQGTGKPTVVLQEGELEGYK(1)LR	-0.41312	42.813
B8NCR7	364	Chromosome segregation protein (Pcs1), putative	1	0.0508405	27.034	1	_ALQTK(ac)LAAAR_	ALQTK(1)LAAAR	-0.016353	50.353
B8N179	168	NADH-cytochrome b5 reductase, putative	1	0.049189	39.888	1	_LSFK(ac)GPLPK_	LSFK(1)GPLPK	-0.071487	46.819
B8ND04	325	Malate dehydrogenase, NAD-dependent	1	0.0161296	57.356	2	_GIDFVK(ac)NPPPK_	GIDFVK(1)NPPPK	-2.0267	69.276
B8NIW4	78	Obg-like ATPase 1	1	0.0225608	66.805	1	_VIVPDDRFDWLCEHYK(ac)PK_	VIVPDDRFDWLCEHYK(1)PK	0.0037389	67.645
B8NEF0	508	Chitin synthase ChsG	1	0.020362	40.56	1	_K(ac)NMFLAEDR_	K(1)NMFLAEDR	0.043068	72.321

## Sheet: ICP0388
Protein	Position	Fasta headers	Localization prob	PEP	Delta score	Number of evidences	Modified sequence	Acetyl (K) Probabilities	Mass error [ppm]	Score
B8MW09	582	Amino acid permease (Gap1), putative	1	0.000377256	90.176	1	_AEQAEWPAWK(ac)K_	AEQAEWPAWK(1)K	-0.51174	94.82
B8MWA0	487	Pyruvate kinase	1	0.0107081	71.768	2	_WAISHGIK(ac)LGIINK_	WAISHGIK(1)LGIINK	0.77534	71.879
B8MWA0	50	Pyruvate kinase	1	7.44322e-05	106.18	1	_TNSVEK(ac)INALR_	TNSVEK(1)INALR	-0.24492	113.22
B8MWE7	123	60S ribosomal protein L9, putative	1	0.0360587	45.138	1	_NFLGEK(ac)YVR_	NFLGEK(1)YVR	-0.48118	50.353
B8MWE7	17	60S ribosomal protein L9, putative	1	0.00634045	71.697	1	_LPIPENVK(ac)IHIR_	LPIPENVK(1)IHIR	0.27933	73.632
B8MWP8	156	Transformer-SR ribonucleoprotein, putative	1	0.027026	54.056	1	_TPTPGK(ac)YFGPPK_	TPTPGK(1)YFGPPK	1.5375	63.091
B8MX61	207	Glutathione S-transferase, putative	1	0.000446478	97.457	1	_ARPAIAK(ac)ALAEK_	ARPAIAK(1)ALAEK	-0.16298	108.72
B8MX61	42	Glutathione S-transferase, putative	1	0.024062	54.942	1	_YLQFAEIK(ac)SEPFFK_	YLQFAEIK(1)SEPFFK	2.5586	57.288
B8MX81	302	Pyruvate dehydrogenase complex, dihydrolipoamide acetyltransferase	1	0.00160241	73.584	1	_QALNASADGK(ac)YK_	QALNASADGK(1)YK	1.687	86.592
B8MX84	380	Malate dehydrogenase, NAD-dependent	1	4.08393e-05	93.152	1	_VELGPNGVEK(ac)ILPVGQVNAYEEK_	VELGPNGVEK(1)ILPVGQVNAYEEK	1.2594	93.388
B8MXA2	461	Metallopeptidase MepB	1	0.0396184	49.699	1	_YPATALVCNFTK(ac)PTPK_	YPATALVCNFTK(1)PTPK	-1.0794	52.365
B8MXD7	46	Putative uncharacterized protein	1	1.60833e-06	123.01	2	_VSALQTLK(ac)YAR_	VSALQTLK(1)YAR	0.21693	136.5
B8MXS8	319	ATP synthase subunit alpha	1	1.89094e-10	119.96	1	_HAVIIYDDLSK(ac)QAVAYR_	HAVIIYDDLSK(1)QAVAYR	-0.019599	123.29
B8MY54	192	Glutathione peroxidase	1	4.24162e-05	110.11	1	_EQQPGLLGLK(ac)R_	EQQPGLLGLK(1)R	-0.050232	113.69
B8MY54	200	Glutathione peroxidase	1	1.77833e-06	105.42	1	_WNFEK(ac)FLISPDGK_	WNFEK(1)FLISPDGK	0.096356	118.52
B8MY65	82	ATP synthase subunit gamma	0.982897	0.0403604	64.467	1	_TYGQTSNTVFEK(ac)AETKPLEDK_	TYGQTSNTVFEK(0.983)AETK(0.017)PLEDK	-0.38062	65.416
B8MYW5	452	Aminotransferase, class III	1	0.000207401	97.174	1	_VLEHVFTK(ac)VVK_	VLEHVFTK(1)VVK	-0.5623	101.72
B8MZE3	198	Mitochondrial phosphate carrier protein (Mir1), putative	1	2.31173e-05	97.008	1	_FVVFEK(ac)VSEAIYR_	FVVFEK(1)VSEAIYR	0.022331	102.9
B8MZE3	209	Mitochondrial phosphate carrier protein (Mir1), putative	1	0.000447538	85.143	1	_GFDK(ac)ETLSDGAK_	GFDK(1)ETLSDGAK	-0.01745	92.19
B8MZY1	374	Epoxide hydrolase, putative	1	0.0235336	58.996	2	_GGHFAALEK(ac)PK_	GGHFAALEK(1)PK	0.070062	65.695
B8N000	348	Isocitrate dehydrogenase [NADP]	1	0.000462705	85.878	1	_LIDDMVAQMIK(ac)SEGGFVMALK_	LIDDMVAQMIK(1)SEGGFVMALK	0.46669	86.748
B8N031	324	Inorganic diphosphatase, putative	1	0.00614228	63.317	1	_K(ac)YALEVIR_	K(1)YALEVIR	2.1625	86.67
B8N0D5	100	40S ribosomal protein S11	1	0.00211998	77.452	1	_EYLHYVPK(ac)YNR_	EYLHYVPK(1)YNR	-0.3135	80.102
B8N0D5	40	40S ribosomal protein S11	1	0.0339731	51.253	1	_WYK(ac)DVGLGFR_	WYK(1)DVGLGFR	1.7812	56.548
B8N0K5	366	6-phosphofructokinase	1	9.44049e-05	111.42	1	_K(ac)FDEAMHLR_	K(1)FDEAMHLR	-0.18577	116.52
B8N0K5	386	6-phosphofructokinase	1	0.00632711	69.146	1	_EYHFAYK(ac)NTATPDHPK_	EYHFAYK(1)NTATPDHPK	0.075959	70.451
B8N0K5	630	6-phosphofructokinase	1	0.00338906	57.779	1	_NNFAHDK(ac)GANR_	NNFAHDK(1)GANR	-2.8141	80.871
B8N0W2	177	Aspartate aminotransferase	1	4.84964e-06	130.96	1	_DSGLEVEK(ac)YR_	DSGLEVEK(1)YR	0.41155	146.11
B8N0W2	93	Aspartate aminotransferase	1	0.0414592	50.722	1	_FDK(ac)EYAGITGVPSFTK_	FDK(1)EYAGITGVPSFTK	-0.25893	52.52
B8N106	178	Alkaline protease 1	1	0.0114361	86.36	1	_ASK(ac)AYNAAGGQHVDSIGHGTHVSGTIAGK_	ASK(1)AYNAAGGQHVDSIGHGTHVSGTIAGK	0.28802	87.648
B8N106	210	Alkaline protease 1	1	0.0304246	49.23	1	_TYGIAK(ac)K_	TYGIAK(1)K	0.26524	76.134
B8N179	173	NADH-cytochrome b5 reductase, putative	1	0.00030515	86.12	1	_GPLPK(ac)YQWETNK_	GPLPK(1)YQWETNK	0.32673	92.247
B8N179	264	NADH-cytochrome b5 reductase, putative	1	0.0268436	40.849	1	_GYINK(ac)ELLK_	GYINK(1)ELLK	0.30942	58.955
B8N1E9	14	60S ribosomal protein P0	1	0.0355164	20.495	1	_AAYFEK(ac)LK_	AAYFEK(1)LK	0.61311	53.493
B8N1F3	47	Protein mitochondrial targeting protein (Mas1), putative	1	2.39973e-05	102.8	1	_NANNPDAAEK(ac)FK_	NANNPDAAEK(1)FK	0.21265	114.72
B8N1K6	191	Phosphoglucomutase PgmA	1	0.0339122	51.286	1	_MMK(ac)EIFDFDLIK_	MMK(1)EIFDFDLIK	-0.66685	53.946
B8N1K6	200	Phosphoglucomutase PgmA	1	1.69799e-05	86.261	1	_EIFDFDLIK(ac)EFLNTHK_	EIFDFDLIK(1)EFLNTHK	0.78603	87.824
B8N1K6	207	Phosphoglucomutase PgmA	1	0.000240177	92.246	2	_EFLNTHK(ac)DFK_	EFLNTHK(1)DFK	-0.78824	105.2
B8N1K6	359	Phosphoglucomutase PgmA	1	7.61852e-06	145	1	_FFCNLFDNK(ac)K_	FFCNLFDNK(1)K	-0.75038	148.32
B8N1K6	486	Phosphoglucomutase PgmA	1	0.000142509	93.554	1	_NQGLYAK(ac)FDDGSR_	NQGLYAK(1)FDDGSR	-0.55118	96.464
B8N1K6	513	Phosphoglucomutase PgmA	1	0.000217519	71.864	1	_LYIEK(ac)YESDK_	LYIEK(1)YESDK	0.1315	106.62
B8N1R8	152	DNA damage response protein (Dap1), putative	1	0.0122201	64.74	1	_FLEK(ac)YLVVGK_	FLEK(1)YLVVGK	0.57977	69.721
B8N204	228	Cytosolic large ribosomal subunit protein L7A	1	0.00393604	72.899	1	_EGYTDK(ac)YEESR_	EGYTDK(1)YEESR	-0.88779	75.941
B8N204	99	Cytosolic large ribosomal subunit protein L7A	1	0.00154915	79.998	2	_LLNK(ac)YRPETK_	LLNK(1)YRPETK	0.1796	101.39
B8N211	51	Mitochondrial aconitate hydratase, putative	1	0.0232437	59.737	1	_GNYINYK(ac)K_	GNYINYK(1)K	-0.068531	69.825
B8N211	582	Mitochondrial aconitate hydratase, putative	1	0.0400972	52.033	1	_LQVLQGFQAWDGK(ac)DATNIPILIK_	LQVLQGFQAWDGK(1)DATNIPILIK	0.64566	55.744
B8N211	592	Mitochondrial aconitate hydratase, putative	1	0.00883436	69.404	1	_DATNIPILIK(ac)CQGK_	DATNIPILIK(1)CQGK	-0.19521	71.879
B8N211	610	Mitochondrial aconitate hydratase, putative	1	7.90372e-06	97.054	2	_TTTDHISMAGPWLK(ac)YR_	TTTDHISMAGPWLK(1)YR	1.4645	98.943
B8N211	757	Mitochondrial aconitate hydratase, putative	1	4.03137e-05	83.25	1	_TFDIK(ac)LNHTFNESQIEWFK_	TFDIK(1)LNHTFNESQIEWFK	-0.69052	84.249
B8N234	33	40S ribosomal protein S29, putative	1	0.0543105	41.815	1	_K(ac)YGMNICR_	K(1)YGMNICR	-1.6488	44.349
B8N244	184	Catalase, putative	1	0.0226764	52.459	1	_EDGSFK(ac)YVK_	EDGSFK(1)YVK	0.17165	62.463
B8N244	191	Catalase, putative	1	3.00968e-05	111.9	2	_FHIK(ac)TAQGVK_	FHIK(1)TAQGVK	0.1527	125.3
B8N244	260	Catalase, putative	1	0.00548641	63.758	1	_VWSHK(ac)DYPLR_	VWSHK(1)DYPLR	-0.76657	72.2
B8N248	1077	Leucyl-tRNA synthetase	1	0.0510921	38.705	1	_EMLVNLQK(ac)TTGCK_	EMLVNLQK(1)TTGCK	1.1245	44.246
B8N2H3	259	Enolase/allergen Asp F 22	1	0.00523402	83.812	1	_K(ac)YDLDFK_	K(1)YDLDFK	0.4432	104.44
B8N2H3	347	Enolase/allergen Asp F 22	1	1.00371e-10	132.02	1	_ACNALLLK(ac)VNQIGTLTESIQAAK_	ACNALLLK(1)VNQIGTLTESIQAAK	1.2905	133.21
B8N2H3	60	Enolase/allergen Asp F 22	1	0.0278762	57.32	2	_THWGGK(ac)GVLK_	THWGGK(1)GVLK	-0.4502	63.624
B8N2M1	131	Glucosamine-fructose-6-phosphate aminotransferase	1	0.0142224	53.631	1	_ALLESK(ac)GFR_	ALLESK(1)GFR	-0.91204	71.451
B8N2M1	339	Glucosamine-fructose-6-phosphate aminotransferase	1	0.000796386	71.973	1	_FDHFMQK(ac)EIFEQPESVINTMR_	FDHFMQK(1)EIFEQPESVINTMR	-1.7851	72.316
B8N2Y4	12	Histone H2A	1	0.00200962	113.46	1	_PGGK(ac)GK(ac)SIGGK(ac)AGSK_	PGGK(1)GK(1)SIGGK(1)AGSK	0.023761	127.49
B8N2Y4	5	Histone H2A	1	0.00200962	113.46	1	_PGGK(ac)GK(ac)SIGGK(ac)AGSK_	PGGK(1)GK(1)SIGGK(1)AGSK	0.023761	127.49
B8N2Y4	7	Histone H2A	1	0.00200962	113.46	1	_PGGK(ac)GK(ac)SIGGK(ac)AGSK_	PGGK(1)GK(1)SIGGK(1)AGSK	0.023761	127.49
B8N3B8	332	Fructose-1,6-bisphosphatase Fbp1, putative	1	0.0554095	48.578	1	_LLGVVPEHIHDK(ac)SGVFLGSK_	LLGVVPEHIHDK(1)SGVFLGSK	-0.075116	52.451
B8N3B8	352	Fructose-1,6-bisphosphatase Fbp1, putative	1	0.0121841	52.363	1	_IIDTYNK(ac)YK_	IIDTYNK(1)YK	1.4029	70.028
B8N3E1	81	Putative uncharacterized protein	1	0.0355035	48.161	1	_INALLFLQK(ac)K_	INALLFLQK(1)K	0.14522	52.167
B8N3G7	116	Ubiquitin UbiA, putative	1	0.000150689	104.27	1	_ALASK(ac)YNCEK_	ALASK(1)YNCEK	0.54873	113.93
B8N3G7	76	Ubiquitin (UbiC), putative	1	0.000389909	86.649	1	_LIFAGK(ac)QLEDGR_	LIFAGK(1)QLEDGR	0.26212	92.19
B8N3G7	91	Ubiquitin (UbiC), putative	1	4.85523e-05	79.056	1	_TLSDYNIQK(ac)ESTLHLVLR_	TLSDYNIQK(1)ESTLHLVLR	1.1506	85.362
B8N3Q2	514	Proteasome component Prs2, putative	1	0.000473778	80.009	2	_YK(ac)YGYEMPCDVLAK_	YK(1)YGYEMPCDVLAK	-0.56714	81.632
B8N3Q4	122	Class V chitinase, putative	1	0.0483289	37.296	1	_QLFLLK(ac)QQNR_	QLFLLK(1)QQNR	-0.14876	42.21
B8N3Q5	6	Ubiquitin (UbiC), putative	1	7.06055e-05	101.59	1	_MQIFVK(ac)TLTGK_	MQIFVK(1)TLTGK	-0.37442	113.22
B8N442	34	GTP-binding nuclear protein Ran, putative	1	0.00237075	75.77	2	_HLTGEFEK(ac)K_	HLTGEFEK(1)K	-0.12343	93.667
B8N446	29	60S ribosomal protein L31e	1	0.0253481	44.287	2	_EYTINMHK(ac)R_	EYTINMHK(1)R	0.58571	55.235
B8N4B1	113	Proteasome subunit beta type	1	0.0314137	52.893	1	_VITCMTMLK(ac)QHLFR_	VITCMTMLK(1)QHLFR	-1.467	55.196
B8N4C0	614	Translation release factor eRF3, putative	1	0.000333256	83.336	1	_LVNCVSSFEAK(ac)IR_	LVNCVSSFEAK(1)IR	0.73476	89.231
B8N4F0	294	Putative uncharacterized protein	1	0.0229	28.167	1	_K(ac)PDSAVPR_	K(1)PDSAVPR	1.5942	73.248
B8N4I0	122	6-phosphogluconate dehydrogenase, decarboxylating	1	0.00777932	48.083	1	_YLAEK(ac)GIR_	YLAEK(1)GIR	-0.062224	80.438
B8N4I0	375	6-phosphogluconate dehydrogenase, decarboxylating	1	1.35472e-08	151.78	1	_SVFLK(ac)DITNAYR_	SVFLK(1)DITNAYR	-1.078	154.09
B8N4I0	394	6-phosphogluconate dehydrogenase, decarboxylating	1	2.38061e-13	132.82	2	_QNPDLENLLFDK(ac)FFNEAIAK_	QNPDLENLLFDK(1)FFNEAIAK	0.42252	136.68
B8N4I0	67	6-phosphogluconate dehydrogenase, decarboxylating	1	0.0188885	62.088	1	_SIVGAHSIEEFCAK(ac)LK_	SIVGAHSIEEFCAK(1)LK	-1.1741	66.436
B8N4L2	44	Thiamine thiazole synthase	1	0.00861705	61.046	1	_LLDHFGGK(ac)WDEFK_	LLDHFGGK(1)WDEFK	-0.35982	67.415
B8N4M7	155	Rho GTPase Rho1	1	0.00577729	69.313	1	_IGAYK(ac)YLECSAR_	IGAYK(1)YLECSAR	-0.35983	72.891
B8N4Q2	19	Histone H3	1	0.0402418	32.232	1	_K(ac)QLASK(ac)AAR_	K(1)QLASK(1)AAR	0.54546	68.657
B8N4Q2	24	Histone H3	1	0.0402418	32.232	1	_K(ac)QLASK(ac)AAR_	K(1)QLASK(1)AAR	0.54546	68.657
B8N4Q2	57	Histone H3	1	2.75688e-05	100.12	1	_YQK(ac)STELLIR_	YQK(1)STELLIR	0.78852	123.79
B8N4Q2	80	Histone H3	1	0.00299616	72.879	1	_EIAQDFK(ac)SDLR_	EIAQDFK(1)SDLR	-0.86426	80.245
B8N4Q3	13	Histone H4	1	2.23951e-05	112.44	3	_GK(ac)GGK(ac)GLGK(ac)GGAK(ac)R_	GK(1)GGK(1)GLGK(1)GGAK(1)R	0.024171	150.26
B8N4Q3	17	Histone H4	1	2.23951e-05	112.44	2	_GK(ac)GGK(ac)GLGK(ac)GGAK(ac)R_	GK(1)GGK(1)GLGK(1)GGAK(1)R	0.024171	150.26
B8N4Q3	32	Histone H4	1	0.0185439	58.322	1	_DNIQGITK(ac)PAIR_	DNIQGITK(1)PAIR	3.0434	66.393
B8N4Q3	6	Histone H4	1	2.23951e-05	112.44	3	_GK(ac)GGK(ac)GLGK(ac)GGAK(ac)R_	GK(1)GGK(1)GLGK(1)GGAK(1)R	0.024171	150.26
B8N4Q3	9	Histone H4	1	2.23951e-05	112.44	3	_GK(ac)GGK(ac)GLGK(ac)GGAK(ac)R_	GK(1)GGK(1)GLGK(1)GGAK(1)R	0.024171	150.26
B8N4T2	219	Transketolase	1	0.00889934	69.383	1	_FESYGWHHVWVK(ac)DGDNDLEAIEK_	FESYGWHHVWVK(1)DGDNDLEAIEK	-0.22171	69.98
B8N4T2	318	Transketolase	0.999999	0.000286902	97.103	1	_EQEWNQLFEK(ac)YASEYKDEHADLTR_	EQEWNQLFEK(1)YASEYKDEHADLTR	-0.0067861	97.542
B8N4T2	324	Transketolase	1	8.47996e-05	87.566	2	_YASEYK(ac)DEHADLTR_	YASEYK(1)DEHADLTR	-0.28441	92.939
B8N4T2	648	Transketolase	1	2.55282e-06	96.052	1	_QVYEK(ac)FEFTPAGISK_	QVYEK(1)FEFTPAGISK	-1.0631	106.82
B8N4T2	668	Transketolase	1	1.30311e-05	97.017	2	_ALATIDFYK(ac)GHPVR_	ALATIDFYK(1)GHPVR	0.48654	101.32
B8N4W4	173	Short-chain dehydrogenase, putative	1	0.0253767	48.436	1	_GVCK(ac)ELQSR_	GVCK(1)ELQSR	0.1351	60.167
B8N5B0	244	Molecular chaperone Hsp70	1	2.24535e-05	101.02	1	_LVNHFVNEFK(ac)R_	LVNHFVNEFK(1)R	4.2244	105.13
B8N5B0	354	Molecular chaperone Hsp70	1	0.00252413	75.195	1	_LVSDFFNK(ac)EPNK_	LVSDFFNK(1)EPNK	1.737	80.312
B8N5B0	522	Molecular chaperone Hsp70	1	0.0274307	44.019	1	_MLADAEK(ac)YK_	MLADAEK(1)YK	-0.11687	58.699
B8N5B0	69	Molecular chaperone Hsp70	1	4.5355e-08	101.79	3	_NQVAMNPHNTVFDAK(ac)R_	NQVAMNPHNTVFDAK(1)R	0.52631	103.79
B8N5B1	112	Mitochondrial GTP/GDP transporter Ggc1, putative	1	0.0497227	48.666	1	_DYLAK(ac)HHGAEFDNAFGK_	DYLAK(1)HHGAEFDNAFGK	0.0023559	50.178
B8N5C0	301	26S proteasome regulatory particle subunit Rpn8, putative	1	0.000503163	82.163	1	_AITAFHDLIENK(ac)IQNR_	AITAFHDLIENK(1)IQNR	1.1487	83.292
B8N5W1	30	Acetyltransferase, GNAT family, putative	1	0.0439925	46.775	1	_ELADYEK(ac)ALHEVEATK_	ELADYEK(1)ALHEVEATK	-2.942	52.323
B8N6A6	48	60S ribosomal protein L5, putative	1	0.016398	56.603	1	_YNAPK(ac)YR_	YNAPK(1)YR	2.1103	74.423
B8N7A3	240	Mitochondrial 2-oxodicarboxylate carrier protein, putative	1	0.000524791	84.578	1	_IQNSPK(ac)VAGQTPK_	IQNSPK(1)VAGQTPK	0.13307	86.944
B8N7H4	258	Pyruvate dehydrogenase E1 component alpha subunit, putative	1	0.0167965	48.525	1	_SSALTEYYK(ac)R_	SSALTEYYK(1)R	-1.828	63.624
B8N7H4	350	Pyruvate dehydrogenase E1 component alpha subunit, putative	1	0.0370385	44.993	1	_VMTEDELK(ac)ALDK_	VMTEDELK(1)ALDK	-1.4769	55.724
B8N7T9	375	Phosphoserine aminotransferase	1	0.0180601	17.311	1	_AFLK(ac)GAVER_	AFLK(1)GAVER	-0.02469	68.657
B8N8D0	300	Fructosyl amine: oxygen oxidoreductase	1	0.0472823	51.088	1	_SADGHLMSLPFEK(ac)TQIPK_	SADGHLMSLPFEK(1)TQIPK	-0.19273	54.292
B8N8T4	134	Aldehyde dehydrogenase AldA, putative	1	2.11825e-10	124.65	1	_YYGGWADK(ac)IHGQTIDTNPESLTYTR_	YYGGWADK(1)IHGQTIDTNPESLTYTR	-0.86328	126.32
B8N8T4	202	Aldehyde dehydrogenase AldA, putative	1	0.00164467	83.697	2	_TAEQTPLSGLYAAK(ac)LIK_	TAEQTPLSGLYAAK(1)LIK	-0.55869	83.964
B8N8T4	313	Aldehyde dehydrogenase AldA, putative	1	0.000497923	80.83	2	_ILVQEGIHDK(ac)FVAR_	ILVQEGIHDK(1)FVAR	1.0103	83.692
B8N8T4	485	Aldehyde dehydrogenase AldA, putative	1	0.00133666	75.376	1	_ELGSYALENYTQVK(ac)TVHYR_	ELGSYALENYTQVK(1)TVHYR	1.4421	77.871
B8N8T4	87	Aldehyde dehydrogenase AldA, putative	1	0.00250581	49.59	1	_LLVK(ac)LADLFER_	LLVK(1)LADLFER	-0.74333	81.92
B8N980	355	Flavin-binding monooxygenase-like protein	1	0.0392768	42.432	1	_GVETFQGK(ac)R_	GVETFQGK(1)R	0.56993	53.751
B8N9C3	281	Cytochrome c peroxidase Ccp1, putative	1	0.0110409	56.848	1	_LLIDEK(ac)WQPR_	LLIDEK(1)WQPR	-0.21842	72.434
B8N9C3	340	Cytochrome c peroxidase Ccp1, putative	1	0.000616511	96.741	1	_DFADVYVK(ac)LLELGVPFESKPEDR_	DFADVYVK(1)LLELGVPFESKPEDR	0.41141	97.5
B8N9G1	137	Aldehyde dehydrogenase, putative	1	0.0088963	71.835	1	_YYAGWADK(ac)VHGQTISTTPDK_	YYAGWADK(1)VHGQTISTTPDK	-1.56	72.568
B8N9G4	206	Mitochondrial peroxiredoxin Prx1, putative	1	0.0481078	41.03	1	_LWIK(ac)DIDEVTGSK_	LWIK(1)DIDEVTGSK	1.6309	43.69
B8N9R6	1033	Pyruvate carboxylase	1	0.0435331	35.156	1	_VFEDYK(ac)K_	VFEDYK(1)K	-0.087521	55.676
B8N9V1	131	Cobalamin-independent methionine synthase MetH/D	1	0.000279731	79.48	1	_WFDSNYHYVK(ac)PTLQDNQTFK_	WFDSNYHYVK(1)PTLQDNQTFK	-0.1942	80.142
B8N9V1	29	Cobalamin-independent methionine synthase MetH/D	1	2.5581e-06	116.19	1	_ATEAYWGEK(ac)ISR_	ATEAYWGEK(1)ISR	0.24988	126.83
B8N9V1	325	Cobalamin-independent methionine synthase MetH/D	1	0.0225584	61.842	1	_VELAIQK(ac)LGK_	VELAIQK(1)LGK	-0.088654	64.374
B8N9V1	48	Cobalamin-independent methionine synthase MetH/D	1	0.00355764	67.603	2	_LEHWK(ac)IQK_	LEHWK(1)IQK	-0.40655	88.819
B8N9V1	480	Cobalamin-independent methionine synthase MetH/D	1	0.00527991	66.391	1	_FIEK(ac)EIEDVVK_	FIEK(1)EIEDVVK	0.26344	72.34
B8N9V1	637	Cobalamin-independent methionine synthase MetH/D	1	0.0284179	41.225	1	_EDYLK(ac)WAVR_	EDYLK(1)WAVR	0.54131	55.235
B8N9V1	85	Cobalamin-independent methionine synthase MetH/D	1	0.0034399	68.505	1	_YSK(ac)YNLHPVDEYFAMGR_	YSK(1)YNLHPVDEYFAMGR	-0.70469	69.188
B8NA08	20	Outer mitochondrial membrane protein porin	1	0.0431517	53.969	1	_AANDLLNK(ac)DFYHTSAASLEVK_	AANDLLNK(1)DFYHTSAASLEVK	-1.0748	54.869
B8NA08	45	Outer mitochondrial membrane protein porin	1	0.00395478	78.316	1	_APNGVTFNVK(ac)GK_	APNGVTFNVK(1)GK	0.11158	81.92
B8NA36	222	Glutamate dehydrogenase	1	0.0104017	50.551	1	_ESFAGK(ac)R_	ESFAGK(1)R	-0.48632	89.369
B8NA36	29	Glutamate dehydrogenase	1	1.11231e-21	171.41	2	_ELASTLENSTLFQK(ac)NPEYR_	ELASTLENSTLFQK(1)NPEYR	-0.58018	176.21
B8NA36	295	Glutamate dehydrogenase	1	7.2579e-06	100.43	1	_QISEIASTEAFASK(ac)FK_	QISEIASTEAFASK(1)FK	0.51165	102.39
B8NA36	297	Glutamate dehydrogenase	1	0.0354586	37.365	1	_FK(ac)YIPGAR_	FK(1)YIPGAR	-0.35096	60.436
B8NAS7	157	Fructosyl amine:oxygen oxidoreductase	1	0.0406766	56.47	1	_GWLNK(ac)TGAGWIHAK_	GWLNK(1)TGAGWIHAK	0.18327	57.434
B8NAU0	78	40S ribosomal protein S10a	1	0.00933252	62.871	1	_TWDK(ac)YEMR_	TWDK(1)YEMR	-1.5717	74.464
B8NB34	204	Uricase	1	0.0342176	57.137	1	_SHVPK(ac)FDATWATAR_	SHVPK(1)FDATWATAR	0.17693	58.723
B8NB87	111	Mitochondrial Hsp70 chaperone (Ssc70), putative	1	2.77215e-05	87.322	1	_QAVVNPENTLFATK(ac)R_	QAVVNPENTLFATK(1)R	0.055304	91.657
B8NB87	644	Mitochondrial Hsp70 chaperone (Ssc70), putative	1	0.0373981	54.598	1	_TDELQNASLTLFDK(ac)MHK_	TDELQNASLTLFDK(1)MHK	-0.20538	55.912
B8NBA7	246	Glucose-6-phosphate isomerase	1	4.28145e-09	110.48	1	_DESHIAK(ac)HFVALSTNEAEVTK_	DESHIAK(1)HFVALSTNEAEVTK	0.03181	111.38
B8NBA7	35	Glucose-6-phosphate isomerase	1	0.0106736	64.193	1	_EAFEK(ac)DPQR_	EAFEK(1)DPQR	-0.40188	72.325
B8NBR1	1788	Acetyl-CoA carboxylase, putative	1	3.80463e-14	141.86	2	_AIQVEGQPIILTGAPAINK(ac)LLGR_	AIQVEGQPIILTGAPAINK(1)LLGR	-0.9448	142.45
B8NC19	45	60S ribosomal protein L18	1	0.00487805	68.058	1	_TDSNFNK(ac)VVLR_	TDSNFNK(1)VVLR	-0.43053	74.962
B8NCS4	436	Peroxisomal multifunctional beta-oxidation protein (MFP), putative	1	0.0162105	45.625	1	_HVYSK(ac)FGAYK_	HVYSK(1)FGAYK	1.9813	66.664
B8NCW4	164	60S ribosomal protein L17	1	8.94133e-08	109.89	1	_GLDTGNLVVK(ac)HIQVNQAPK_	GLDTGNLVVK(1)HIQVNQAPK	-0.43253	111.22
B8ND04	201	Malate dehydrogenase, NAD-dependent	1	0.00290165	75.264	1	_TTPAIQIPEEK(ac)YDALIHR_	TTPAIQIPEEK(1)YDALIHR	-0.3307	76.378
B8ND05	142	60S ribosomal protein L28	1	0.0366028	57.211	1	_KDTPPQK(ac)PR_	KDTPPQK(1)PR	-0.21131	68.847
B8ND05	26	60S ribosomal protein L28	1	0.0100945	68.942	1	_NQNAFLVK(ac)R_	NQNAFLVK(1)R	-1.3919	76.221
B8ND05	49	60S ribosomal protein L28	1	1.02203e-07	117.88	1	_HSFK(ac)YAGYANTK_	HSFK(1)YAGYANTK	0.22277	138.31
B8ND35	185	NAD-dependent formate dehydrogenase AciA/Fdh	1	0.0226992	51.909	1	_LK(ac)PFDCK_	LK(1)PFDCK	-0.73379	67.169
B8ND35	343	NAD-dependent formate dehydrogenase AciA/Fdh	1	7.5214e-08	164.44	2	_HDYK(ac)NEDLIVR_	HDYK(1)NEDLIVR	0.39511	172.76
B8ND89	123	NADH-ubiquinone oxidoreductase subunit B17.2, putative	1	0.0240325	55.201	1	_TYNTVK(ac)PK_	TYNTVK(1)PK	0.64641	63.419
B8NDA6	374	4-aminobutyrate transaminase GatA	1	0.00183262	87.958	1	_AQTAGYYYGNPALRPNK(ac)PYR_	AQTAGYYYGNPALRPNK(1)PYR	-0.17406	92.264
B8NDQ4	300	Translation elongation factor eEF-1 subunit gamma, putative	1	0.00271529	77.538	1	_VDYK(ac)YNDELK_	VDYK(1)YNDELK	-1.2166	81.625
B8NDY4	106	Ribosomal protein L14	1	2.41773e-05	107.93	1	_WAQSSFAQK(ac)TER_	WAQSSFAQK(1)TER	-0.33774	111.79
B8NDY4	91	Ribosomal protein L14	1	0.00536352	52.505	1	_LWQK(ac)SEIDSK_	LWQK(1)SEIDSK	-3.2185	73.9
B8NEL2	114	HAD superfamily hydrolase, putative	1	0.0228549	49.627	1	_K(ac)YHLAVVSSSALR_	K(1)YHLAVVSSSALR	0.65607	52.101
B8NES9	180	Polysaccharide deacetylase family protein	1	0.0333454	40.647	1	_AETWMK(ac)PLVR_	AETWMK(1)PLVR	0.49431	52.705
B8NFE8	2423	Polyketide synthase, putative	1	0.0441925	50.605	1	_PGSHWDAK(ac)GESQLGR_	PGSHWDAK(1)GESQLGR	-0.10389	55.66
B8NFW3	35	Acyl CoA binding protein family	1	0.01591	63.91	1	_INVDLLK(ac)EAVK_	INVDLLK(1)EAVK	-0.084185	67.997
B8NFX0	298	Secretory pathway gdp dissociation inhibitor	1	0.039714	65.622	1	_DRDDSGETMSFTTK(ac)TK_	DRDDSGETMSFTTK(1)TK	0.2282	66.152
B8NGD4	282	60S ribosomal protein L3	1	0.00396204	72.029	2	_TSCNHK(ac)VYR_	TSCNHK(1)VYR	-0.54651	83.948
B8NGD4	303	60S ribosomal protein L3	1	2.30834e-07	95.629	1	_GSDEANASTDFDISK(ac)K_	GSDEANASTDFDISK(1)K	-0.78749	104.2
B8NGD4	326	60S ribosomal protein L3	1	0.0497364	49.575	1	_NDFVMVK(ac)GSVPGVK_	NDFVMVK(1)GSVPGVK	2.6976	52.334
B8NGL6	398	V-type ATPase, B subunit, putative	1	5.26753e-08	112.92	1	_DHSDVSNQLYAK(ac)YAIGR_	DHSDVSNQLYAK(1)YAIGR	-0.77366	114.01
B8NGL6	433	V-type ATPase, B subunit, putative	1	1.20555e-05	85.452	1	_FEK(ac)TFISQSPYESR_	FEK(1)TFISQSPYESR	0.2323	94.487
B8NGN7	322	Translation elongation factor EF-2 subunit, putative	1	0.00648902	48.803	1	_LLLK(ac)TIMR_	LLLK(1)TIMR	0.56655	82.426
B8NGN7	435	Translation elongation factor EF-2 subunit, putative	1	0.0179784	54.503	1	_KEDLFIK(ac)K_	KEDLFIK(1)K	-0.10315	84.054
B8NGS8	377	Arginyl-tRNA synthetase	1	0.0128937	54.51	1	_DLSIQK(ac)YR_	DLSIQK(1)YR	-1.6728	81.296
B8NGT2	105	Chromosome segregation protein SudA, putative	1	2.3892e-05	113.39	1	_TIGMK(ac)K(ac)DEYTLDR_	TIGMK(1)K(1)DEYTLDR	-0.25843	119.87
B8NGT2	106	Chromosome segregation protein SudA, putative	1	2.3892e-05	113.39	1	_TIGMK(ac)K(ac)DEYTLDR_	TIGMK(1)K(1)DEYTLDR	-0.25843	119.87
B8NH30	84	Thioredoxin	1	0.0361918	49.213	1	_AMPTFLFFK(ac)DGK_	AMPTFLFFK(1)DGK	-0.72776	55.899
B8NHB5	68	Putative uncharacterized protein	1	0.0228269	57.637	1	_DFLADFYK(ac)ADFDR_	DFLADFYK(1)ADFDR	0.55393	61.409
B8NHI9	54	Aromatic aminotransferase Aro8, putative	1	0.015787	59.892	1	_SPACYTK(ac)PK_	SPACYTK(1)PK	0.085521	69.275
B8NIL3	106	Ribosomal protein	1	4.47984e-05	91.578	1	_K(ac)YDAFLASDGLIK_	K(1)YDAFLASDGLIK	-0.81407	100.11
B8NIQ5	69	60S ribosomal protein L6	1	4.93485e-05	89.289	1	_VVLLK(ac)HLDQGVLLVTGPFK_	VVLLK(1)HLDQGVLLVTGPFK	-0.52547	89.917
B8NIT1	145	Adenosylhomocysteinase	1	0.0470032	44.864	1	_LNLILDDGGDLTSLVHEK(ac)YPEQLK_	LNLILDDGGDLTSLVHEK(1)YPEQLK	1.2145	49.662
B8NIT1	191	Adenosylhomocysteinase	1	8.07318e-06	110.31	1	_SK(ac)FDNLYGCR_	SK(1)FDNLYGCR	-0.43378	134.57
B8NIV7	30	Glycerol dehydrogenase Gcy1, putative	1	4.13071e-13	137.52	2	_IPAIGLGTWQSK(ac)PNEVR_	IPAIGLGTWQSK(1)PNEVR	0.15364	138.05
B8NJU1	92	S-adenosylmethionine synthase	1	0.000290434	85.584	1	_GAIQDIGYDSSEK(ac)GFDYK_	GAIQDIGYDSSEK(1)GFDYK	-0.20178	86.453
B8NJV8	78	60S ribosomal protein L35	1	0.0178491	77.365	1	_K(ac)YLPLDLRPK_	K(1)YLPLDLRPK	-0.4447	78.513
B8NK50	308	UTP-glucose-1-phosphate uridylyltransferase Ugp1, putative	1	1.89657e-07	137.01	2	_EHVNEFK(ac)SIK_	EHVNEFK(1)SIK	-0.28296	178.71
B8NK50	400	UTP-glucose-1-phosphate uridylyltransferase Ugp1, putative	1	6.44832e-08	120	2	_TCSDLLLVK(ac)SDLYR_	TCSDLLLVK(1)SDLYR	-1.2269	124.62
B8NK50	438	UTP-glucose-1-phosphate uridylyltransferase Ugp1, putative	1	1.67946e-05	105.84	2	_VSDFQK(ac)HIPSIPR_	VSDFQK(1)HIPSIPR	1.4735	107.46
B8NK53	77	DNA-directed RNA polymerase III subunit Rpc34, putative	1	0.0072635	44.721	1	_LAWK(ac)IISR_	LAWK(1)IISR	0.49599	80.165
B8NKG1	135	Fumarate hydratase, putative	1	0.0219175	63.908	1	_MPEGVVK(ac)AFGILK_	MPEGVVK(1)AFGILK	2.7025	65.043
B8NKG1	268	Fumarate hydratase, putative	1	0.0365398	40.786	1	_VENFEK(ac)IIK_	VENFEK(1)IIK	0.19311	50.108
B8NKH6	151	ATP dependent RNA helicase (Sub2), putative	1	0.00577789	67.108	1	_FSK(ac)YLPDVK_	FSK(1)YLPDVK	2.0572	77.358
B8NKN3	129	Peptidyl-prolyl cis-trans isomerase	1	2.93287e-05	94.758	1	_SIYGEK(ac)FPDENFK_	SIYGEK(1)FPDENFK	-0.57253	100.22
B8NKN3	90	Peptidyl-prolyl cis-trans isomerase	1	4.01146e-05	82.485	2	_ELCTGK(ac)HGFGYK_	ELCTGK(1)HGFGYK	0.46501	108.72
B8NKS2	372	Oxidoreductase, 2OG-Fe(II) oxygenase family, putative	1	0.0418822	41.813	1	_LAATYK(ac)FDK_	LAATYK(1)FDK	2.2936	47.302
B8NL13	480	Hsp70 chaperone Hsp88	1	0.0467438	48.713	1	_ADANDDFMICK(ac)LK_	ADANDDFMICK(1)LK	-0.27364	49.298
B8NL20	265	Putative uncharacterized protein	1	3.91059e-17	141.54	2	_K(ac)YILTHGSYTILGSFDR_	K(1)YILTHGSYTILGSFDR	-0.051788	154.51
B8NL20	334	Putative uncharacterized protein	1	0.000608354	101.22	1	_LK(ac)TTSEFR_	LK(1)TTSEFR	0.1025	117.89
B8NL20	38	Putative uncharacterized protein	1	5.79043e-25	180.88	2	_VSLFEQK(ac)PDIFQGVSGNFGIR_	VSLFEQK(1)PDIFQGVSGNFGIR	0.27604	181.64
B8NL80	152	Fatty acid synthase beta subunit, putative	1	0.0046029	66.681	1	_PTK(ac)PYDSALFR_	PTK(1)PYDSALFR	1.9958	75.788
B8NL85	276	Pyruvate dehydrogenase E1 beta subunit PdbA, putative	1	0.000153897	92.068	1	_EK(ac)YGVDAEVINLR_	EK(1)YGVDAEVINLR	0.27886	95.264
B8NLF1	160	Elongation factor 1-alpha	1	0.0415184	71.602	1	_M(ox)DTCK(ac)WSQDR_	MDTCK(1)WSQDR	-0.097731	72.817
B8NLF1	171	Elongation factor 1-alpha	1	0.000364698	84.544	1	_YNEIVK(ac)ETSNFIK_	YNEIVK(1)ETSNFIK	-1.2274	86.756
B8NLF1	178	Elongation factor 1-alpha	1	0.00739476	75.21	1	_ETSNFIK(ac)K_	ETSNFIK(1)K	0.85367	84.568
B8NLF1	407	Elongation factor 1-alpha	1	0.00443152	74.216	1	_MIPSK(ac)PMCVESFTDFPPLGR_	MIPSK(1)PMCVESFTDFPPLGR	-0.098459	75.533
B8NLF1	438	Elongation factor 1-alpha	1	6.4883e-05	100.82	2	_QTVAVGVIK(ac)SVEK_	QTVAVGVIK(1)SVEK	0.80536	101.61
B8NLF1	85	Elongation factor 1-alpha	1	5.12868e-11	130.15	2	_FQTSK(ac)YEVTVIDAPGHR_	FQTSK(1)YEVTVIDAPGHR	-0.76879	132.25
B8NLG2	46	ATP synthase subunit E, putative	1	0.011243	55.854	1	_ADEEFAIEK(ac)SK_	ADEEFAIEK(1)SK	-0.74183	70.089
B8NLH9	118	Allergen Asp F3	1	0.000189922	85.419	1	_NDDILFLSDPDAK(ac)FSK_	NDDILFLSDPDAK(1)FSK	-0.42215	88.565
B8NLH9	121	Allergen Asp F3	1	1.4802e-06	115.81	1	_FSK(ac)SLGWADEEGR_	FSK(1)SLGWADEEGR	-0.17185	122.64
B8NLH9	166	Allergen Asp F3	1	0.0269631	48.383	1	_AETVIK(ac)HL_	AETVIK(1)HL	0.30825	61.962
B8NM07	104	Triosephosphate isomerase	1	0.0394057	46.544	1	_VILK(ac)ETDEFIAR_	VILK(1)ETDEFIAR	0.88273	53.448
B8NNR7	318	Histone acetyltransferase (Esa1), putative	1	3.06479e-05	84.635	2	_LFLDHK(ac)TLYYDVDPFLFYCMATR_	LFLDHK(1)TLYYDVDPFLFYCMATR	-1.4312	86.08
B8NPA7	392	3'(2'),5'-bisphosphate nucleotidase	1	0.0521054	45.187	1	_TLAANK(ac)GVVAAPK_	TLAANK(1)GVVAAPK	-0.21521	49.732
B8NPV3	44	60S ribosomal protein L37a	1	0.000459667	82.432	1	_YVCTFCGK(ac)NTVK_	YVCTFCGK(1)NTVK	-1.3414	86.772
B8NPV3	58	60S ribosomal protein L37a	1	0.000186913	95.118	1	_QAVGIWECK(ac)GCK_	QAVGIWECK(1)GCK	-1.007	96.745
B8NQF0	134	Nucleoside diphosphate kinase	1	0.00052106	72.883	1	_EIALWFK(ac)PEELQK_	EIALWFK(1)PEELQK	1.2346	80.746
B8NQF0	142	Nucleoside diphosphate kinase	1	0.0112218	58.931	2	_YK(ac)HSQFDWIYEK_	YK(1)HSQFDWIYEK	-0.65949	62.357
B8NQF0	152	Nucleoside diphosphate kinase	1	0.000243696	95.076	1	_HSQFDWIYEK(ac)A_	HSQFDWIYEK(1)A	-1.1563	98.156
B8NQF7	574	Glutamyl-tRNA synthetase	1	0.0330977	53.852	1	_GAPAPYTEEK(ac)PK_	GAPAPYTEEK(1)PK	-0.16075	60.157
B8NQJ3	93	Vacuolar aspartyl aminopeptidase Lap4, putative	1	0.0432037	37.432	1	_GGK(ac)YYVTR_	GGK(1)YYVTR	-1.1614	46.39
B8NQL4	379	Molecular chaperone and allergen Mod-E/Hsp90/Hsp1	1	0.000875002	78.821	1	_ETLQQNK(ac)IMK_	ETLQQNK(1)IMK	0.25201	89.886
B8NQL8	240	Ubiquinol-cytochrome C reductase complex core protein 2, putative	1	0.000308004	79.995	1	_AIALAK(ac)FR_	AIALAK(1)FR	-0.027041	127.84
B8NQL8	95	Ubiquinol-cytochrome C reductase complex core protein 2, putative	1	0.000415938	99.912	1	_WVGQFFK(ac)ELPSSGSSSQYQLRPGATSK_	WVGQFFK(1)ELPSSGSSSQYQLRPGATSK	-0.61729	100.95
B8NQM7	146	Aldo-keto reductase, putative	1	0.0108375	53.486	1	_TVQAMAQLK(ac)AEGK_	TVQAMAQLK(1)AEGK	0.14491	70.26
B8NQM7	85	Aldo-keto reductase, putative	1	0.0163374	64.452	1	_EHIFLATK(ac)FANR_	EHIFLATK(1)FANR	0.87417	68.515
B8NQS9	138	Putative uncharacterized protein	1	7.44444e-06	92.103	1	_FEK(ac)SAEVDGLR_	FEK(1)SAEVDGLR	0.10364	130.1
B8NRA6	85	Septin	1	0.0231901	55.504	1	_AELEEK(ac)FFK_	AELEEK(1)FFK	0.77742	60.398
B8NRD5	240	Citrate synthase	1	0.0257918	54.742	1	_VAPIQK(ac)DK_	VAPIQK(1)DK	0.40716	63.216
B8NRE5	116	Secretion related GTPase SrgB/Ypt1	1	0.0238081	52.541	1	_YATEGVNK(ac)LLVGNK_	YATEGVNK(1)LLVGNK	1.5506	63.185
B8NRE7	83	Aminopeptidase, putative	1	0.0491165	42.671	1	_ITQASEITYDQK(ac)SER_	ITQASEITYDQK(1)SER	0.17532	46.892
B8NRS8	105	Mitochondrial ADP,ATP carrier protein (Ant), putative	1	0.0271577	47.686	1	_DTYK(ac)SMFAYK_	DTYK(1)SMFAYK	0.027895	57.174
B8NRS8	59	Mitochondrial ADP,ATP carrier protein (Ant), putative	1	0.000612723	79.109	1	_K(ac)YNGIMDCFR_	K(1)YNGIMDCFR	-1.2247	97.734
B8NRV3	93	40S ribosomal protein S3, putative	1	6.81921e-05	91.89	3	_FPENSVSLYAAK(ac)VQNR_	FPENSVSLYAAK(1)VQNR	0.70255	94.128
B8NS36	120	RNA recognition motif (Rrm) domain containing protein, putative	1	0.01949	55.465	1	_WHHLK(ac)DFMR_	WHHLK(1)DFMR	0.14302	63.076
B8NSD4	109	40S ribosomal protein S1	1	3.46559e-13	136.46	1	_NCLTNFHGLDFTTDK(ac)LR_	NCLTNFHGLDFTTDK(1)LR	-0.32891	137.73
B8NSD6	156	Cytosine deaminase-uracil phosphoribosyltransferase fusion protein	1	0.0326612	59.408	1	_LFYEK(ac)LPADISSR_	LFYEK(1)LPADISSR	-0.94517	63.181
B8NSJ8	178	Succinyl-CoA synthetase alpha subunit, putative	1	0.00853813	47.536	1	_IGIMPGFIHK(ac)R_	IGIMPGFIHK(1)R	2.1994	60.342
B8NSR1	75	Glutaredoxin Grx1, putative	1	0.0462464	40.464	1	_TVPNIFIK(ac)QK_	TVPNIFIK(1)QK	0.6106	41.824
B8NSS6	143	Conserved lysine-rich protein, putative	1	0.000818786	91.888	1	_GLLFFTK(ac)R_	GLLFFTK(1)R	0.025204	117.4
B8NSS6	91	Conserved lysine-rich protein, putative	1	0.0191627	57.383	1	_APGLVK(ac)SLR_	APGLVK(1)SLR	-0.37427	68.847
B8NT00	305	Glutamine synthetase	1	1.09242e-05	97.434	1	_HETGSIDK(ac)FSYGVADR_	HETGSIDK(1)FSYGVADR	0.16863	98.58
B8NT05	130	G-protein complex beta subunit CpcB	1	0.00409105	70.833	1	_SIK(ac)LWNTLGDCK_	SIK(1)LWNTLGDCK	1.1458	76.728
B8NT52	125	Putative uncharacterized protein	1	0.00111186	103.84	3	_FCK(ac)GK(ac)LLEK(ac)R_	FCK(1)GK(1)LLEK(1)R	0.15049	119.27
B8NT52	127	Putative uncharacterized protein	1	0.00111186	103.84	3	_FCK(ac)GK(ac)LLEK(ac)R_	FCK(1)GK(1)LLEK(1)R	0.15049	119.27
B8NT52	131	Putative uncharacterized protein	1	0.00493337	103.84	2	_FCK(ac)GK(ac)LLEK(ac)R_	FCK(1)GK(1)LLEK(1)R	0.15049	119.27
B8NTN4	486	Woronin body major protein, putative	1	2.705e-09	129.58	4	_ELVVDYK(ac)VIQSSR_	ELVVDYK(1)VIQSSR	-0.42003	156.81
B8NTT0	95	Plasma membrane H+-ATPase Pma1	1	1.27118e-05	88.373	2	_LICDYTK(ac)PEMFETYK_	LICDYTK(1)PEMFETYK	-1.3583	92.38
B8NU07	246	NADH-cytochrome B5 reductase, putative	1	0.0009551	84.391	1	_FFLK(ac)LDGLVK_	FFLK(1)LDGLVK	-0.69048	90.827
B8NU07	360	NADH-cytochrome B5 reductase, putative	1	0.0497056	39.741	1	_NNEAMNYVVSVPWSK(ac)VK_	NNEAMNYVVSVPWSK(1)VK	-0.45804	40.968
B8NU07	399	NADH-cytochrome B5 reductase, putative	1	0.00720424	75.515	1	_SVK(ac)WLYR_	SVK(1)WLYR	-0.27829	87.284
B8NU07	564	NADH-cytochrome B5 reductase, putative	1	0.00310231	67.785	1	_ISVYSINK(ac)SR_	ISVYSINK(1)SR	0.15408	83.045
B8NUA8	106	Carbonyl reductase, putative	1	0.0305546	43.442	1	_AVDQTVK(ac)DFNGR_	AVDQTVK(1)DFNGR	-1.1914	64.224
B8NUA8	79	Carbonyl reductase, putative	1	2.02363e-05	105.45	1	_AAEIASK(ac)YGVQTK_	AAEIASK(1)YGVQTK	0.34319	109.6
B8NUD8	106	Superoxide dismutase [Cu-Zn]	1	3.51527e-05	91.687	1	_LIK(ac)LIGAESVLGR_	LIK(1)LIGAESVLGR	0.90255	102.33
B8NUD9	112	Transaldolase	1	0.0029781	74.046	1	_LSFDTQASIDK(ac)ALHIIK_	LSFDTQASIDK(1)ALHIIK	-0.45954	75.143
B8NUD9	118	Transaldolase	1	0.0362289	55.792	1	_ALHIIK(ac)LYEENGISK_	ALHIIK(1)LYEENGISK	-3.3847	56.527
B8NUD9	215	Transaldolase	1	2.15093e-05	109.93	2	_SVQNIFNYYK(ac)K_	SVQNIFNYYK(1)K	-0.68164	116.55
B8NUD9	306	Transaldolase	1	0.051054	47.054	1	_EGISK(ac)FAADAVTLK_	EGISK(1)FAADAVTLK	1.87	50.827
B8NUD9	84	Transaldolase	1	0.0140798	51.3	1	_LLVEFGK(ac)K_	LLVEFGK(1)K	0.10122	79.474
B8NUE0	238	Autophagic serine protease Alp2	1	0.004657	56.267	1	_ANIYAVK(ac)VLR_	ANIYAVK(1)VLR	0.055186	77.662
B8NUL4	129	ATP sulphurylase	1	0.0445677	36.918	1	_IHFDK(ac)LGWSR_	IHFDK(1)LGWSR	-0.44906	47.844
B8NUP1	31	Ribosomal protein L37	1	2.1306e-16	153.47	1	_SFHVQK(ac)STCANCGYPSAK_	SFHVQK(1)STCANCGYPSAK	-0.58484	154.39
B8NUP1	46	Ribosomal protein L37	1	0.0548626	34.221	1	_K(ac)YNWSEK_	K(1)YNWSEK	0.40047	47.599
B8NUP9	22	40S ribosomal protein S4, putative	1	0.00135998	80.064	1	_LSAPSHWLLDK(ac)MSGTYAPK_	LSAPSHWLLDK(1)MSGTYAPK	1.3318	81.878
B8NV82	47	60S ribosomal protein L27a, putative	1	0.0261782	55.737	1	_TNLDK(ac)YHPGYFGK_	TNLDK(1)YHPGYFGK	-0.5214	61.11
B8NV82	77	60S ribosomal protein L27a, putative	1	5.27723e-08	111.78	1	_PVINLDK(ac)LWSLVPAEQR_	PVINLDK(1)LWSLVPAEQR	-0.24926	113.01
B8NVA9	123	Histone H2B	1	2.04326e-05	83.085	2	_LILPGELAK(ac)HAVSEGTK_	LILPGELAK(1)HAVSEGTK	-0.14661	98.062
B8NVA9	135	Histone H2B	1	0.00443667	75.712	1	_AVTK(ac)YSSSAK_	AVTK(1)YSSSAK	0.83682	81.017
B8NVA9	31	Histone H2B	1	0.00816762	78.582	1	_EAGK(ac)K(ac)TAAAASGDK_	EAGK(1)K(1)TAAAASGDK	0.29411	96.247
B8NVA9	32	Histone H2B	1	0.00816762	78.582	1	_EAGK(ac)K(ac)TAAAASGDK_	EAGK(1)K(1)TAAAASGDK	0.29411	96.247
B8NVA9	58	Histone H2B	1	0.0490267	38.959	1	_ETYSSYIYK(ac)VLK_	ETYSSYIYK(1)VLK	0.21277	49.081
B8NVP7	400	Immune-responsive protein, putative	1	2.76577e-19	160.69	1	_TTCVHSSEFDK(ac)PGHLCGAR_	TTCVHSSEFDK(1)PGHLCGAR	-0.42599	163.18
B8NVQ0	20	Putative uncharacterized protein	1	2.09164e-15	166.43	2	_FITTHK(ac)EDGTPTFETK_	FITTHK(1)EDGTPTFETK	0.18722	173.28
B8NVQ0	30	Putative uncharacterized protein	1	0.00590407	60.669	1	_EDGTPTFETK(ac)IPEPIEWER_	EDGTPTFETK(1)IPEPIEWER	1.9703	65.887
B8NW05	17	Glutathione-S-transferase theta, GST, putative	1	0.00328558	51.536	1	_GTISLFASK(ac)GQR_	GTISLFASK(1)GQR	1.048	78.964
B8NW18	105	UDP-glucose 4-epimerase	1	0.0249141	56.917	1	_LLVFGDDYK(ac)SHDGTAIR_	LLVFGDDYK(1)SHDGTAIR	1.7339	63.691
B8NW18	213	UDP-glucose 4-epimerase	1	0.000774703	79.495	1	_WTK(ac)NNPQGYR_	WTK(1)NNPQGYR	0.54801	91.658
B8NW31	63	Cytochrome b-c1 complex subunit Rieske, mitochondrial	1	0.0280166	44.135	1	_IPDFSK(ac)YASK_	IPDFSK(1)YASK	0.55626	58.829
B8NW52	81	Ribosomal protein S5	1	0.00932864	64.283	1	_EYQIVDFFLPK(ac)LK_	EYQIVDFFLPK(1)LK	1.5597	65.043
B8NWC9	149	ATP synthase subunit beta	1	0.0296203	56.178	1	_ATK(ac)YAPIHAEAPEFVEQSTEGEILVTGIK_	ATK(1)YAPIHAEAPEFVEQSTEGEILVTGIK	0.19119	56.366
B8NWC9	471	ATP synthase subunit beta	1	0.0009892	42.225	1	_LVDLK(ac)DTIR_	LVDLK(1)DTIR	0.53646	99.815
B8NWI9	100	Nitroreductase family protein, putative	1	0.000187276	83.24	2	_EAFENHTK(ac)PK_	EAFENHTK(1)PK	-0.29657	110.88
B8NWI9	67	Nitroreductase family protein, putative	1	0.0329288	53.908	1	_VVLLLK(ac)EEHQK_	VVLLLK(1)EEHQK	0.33948	58.511
B8NX24	152	Bifunctional catalase-peroxidase Cat2	1	0.0499389	39.694	1	_FVK(ac)DFVAAWAK_	FVK(1)DFVAAWAK	2.6768	42.426
B8NXI0	116	Putative uncharacterized protein	1	0.0328812	40.937	1	_HFK(ac)AIDEK_	HFK(1)AIDEK	-2.9291	55.235
B8NYZ9	81	60S ribosomal protein L13	1	6.29199e-05	70.615	1	_GFTLAELK(ac)EAGIPK_	GFTLAELK(1)EAGIPK	3.005	98.582
H9CP05	106	NADH dehydrogenase subunit 2	1	0.00429909	74.484	1	_LLFTK(ac)LQFVK_	LLFTK(1)LQFVK	0.52973	76.85
B8NIJ3	602	Mitochondrial processing peptidase alpha subunit, putative	0.99994	0.0656895	42.455	1	_GQGTGKPTVVLQEGELEGYK(ac)LR_	GQGTGKPTVVLQEGELEGYK(1)LR	-0.41312	42.813
B8NCR7	364	Chromosome segregation protein (Pcs1), putative	1	0.0508405	27.034	1	_ALQTK(ac)LAAAR_	ALQTK(1)LAAAR	-0.016353	50.353
B8N179	168	NADH-cytochrome b5 reductase, putative	1	0.049189	39.888	1	_LSFK(ac)GPLPK_	LSFK(1)GPLPK	-0.071487	46.819
B8ND04	325	Malate dehydrogenase, NAD-dependent	1	0.0161296	57.356	2	_GIDFVK(ac)NPPPK_	GIDFVK(1)NPPPK	-2.0267	69.276
B8NIW4	78	Obg-like ATPase 1	1	0.0225608	66.805	1	_VIVPDDRFDWLCEHYK(ac)PK_	VIVPDDRFDWLCEHYK(1)PK	0.0037389	67.645
B8NEF0	508	Chitin synthase ChsG	1	0.020362	40.56	1	_K(ac)NMFLAEDR_	K(1)NMFLAEDR	0.043068	72.321

## Sheet: PTM-104 and ICP0388
Protein	Position	Fasta headers	Localization prob	PEP	Delta score	Number of evidences	Modified sequence	Acetyl (K) Probabilities	Mass error [ppm]	Score
B8MW01	122	Tropomyosin, putative	1	0.00128376	24.636	1	_K(ac)VQALESSR_	K(1)VQALESSR	-0.19361	94.692
B8MWA0	487	Pyruvate kinase	1	0.049112	56.041	1	_WAISHGIK(ac)LGIINK_	WAISHGIK(1)LGIINK	0.7321	56.569
B8MWA0	50	Pyruvate kinase	1	2.14164e-05	112.65	2	_TNSVEK(ac)INALR_	TNSVEK(1)INALR	-0.52133	120.32
B8MWE7	17	60S ribosomal protein L9, putative	1	0.0237909	64.152	1	_LPIPENVK(ac)IHIR_	LPIPENVK(1)IHIR	-0.95373	66.267
B8MWP8	156	Transformer-SR ribonucleoprotein, putative	1	0.0224219	66.299	1	_TPTPGK(ac)YFGPPK_	TPTPGK(1)YFGPPK	1.3893	70.089
B8MX20	288	Septin AspB	1	0.0517335	53.736	1	_LHTK(ac)VNLIPVIAK_	LHTK(1)VNLIPVIAK	-0.65077	54.871
B8MX73	813	Translation elongation factor eEF-3, putative	1	0.00314567	79.427	1	_IYK(ac)IDGTPR_	IYK(1)IDGTPR	0.018108	89.886
B8MX81	302	Pyruvate dehydrogenase complex, dihydrolipoamide acetyltransferase	1	0.0302361	55.73	1	_QALNASADGK(ac)YK_	QALNASADGK(1)YK	0.42533	66.989
B8MX84	408	Malate dehydrogenase, NAD-dependent	1	0.00195373	65.961	1	_NIQK(ac)GIDFVK_	NIQK(1)GIDFVK	0.13101	90.05
B8MXA2	461	Metallopeptidase MepB	1	0.0355183	56.947	1	_YPATALVCNFTK(ac)PTPK_	YPATALVCNFTK(1)PTPK	-1.7732	59.421
B8MXD7	46	Putative uncharacterized protein	1	1.00948e-06	132.16	1	_VSALQTLK(ac)YAR_	VSALQTLK(1)YAR	-0.3909	136.5
B8MXS8	264	ATP synthase subunit alpha	1	4.2292e-11	140.18	1	_STVAQLVK(ac)TLEENDAMK_	STVAQLVK(1)TLEENDAMK	0.83169	146.67
B8MXS8	319	ATP synthase subunit alpha	1	1.86121e-14	162.48	1	_HAVIIYDDLSK(ac)QAVAYR_	HAVIIYDDLSK(1)QAVAYR	-0.12864	163.99
B8MXS8	537	ATP synthase subunit alpha	1	0.000168048	88.385	1	_EGQVSK(ac)ETEASLK_	EGQVSK(1)ETEASLK	-1.4176	100.73
B8MY54	192	Glutathione peroxidase	1	0.000225301	96.205	1	_EQQPGLLGLK(ac)R_	EQQPGLLGLK(1)R	0.11618	98.737
B8MYK0	90	Cytochrome C1/Cyt1, putative	1	0.0517634	43.876	1	_WNK(ac)TFDHAALR_	WNK(1)TFDHAALR	0.38287	50.354
B8MYW2	88	TCTP family protein	0.999998	0.00314349	90.499	2	_LEKDEYK(ac)K_	LEKDEYK(1)K	0.45404	111.95
B8MYW5	452	Aminotransferase, class III	1	2.20256e-05	111.98	1	_VLEHVFTK(ac)VVK_	VLEHVFTK(1)VVK	-0.13854	118.61
B8MZ85	124	40S ribosomal protein S22	1	0.0704446	37.592	1	_HVAGK(ac)LLGFFY_	HVAGK(1)LLGFFY	0.42049	40.496
B8MZE3	209	Mitochondrial phosphate carrier protein (Mir1), putative	1	0.0574254	42.672	1	_GFDK(ac)ETLSDGAK_	GFDK(1)ETLSDGAK	-1.6878	50.897
B8MZY1	374	Epoxide hydrolase, putative	1	0.0692141	28.446	1	_GGHFAALEK(ac)PK_	GGHFAALEK(1)PK	0.016765	40.039
B8N014	3	Glycine-rich RNA-binding protein, putative	1	0.00267271	77.342	1	_SK(ac)LFIGGLAWHTTDESLR_	SK(1)LFIGGLAWHTTDESLR	1.4564	77.969
B8N054	307	Eukaryotic translation initiation factor 4, putative	1	0.0422036	30.81	1	_DVIMK(ac)EFR_	DVIMK(1)EFR	1.2088	56.432
B8N0D5	100	40S ribosomal protein S11	1	0.000496937	87.379	1	_EYLHYVPK(ac)YNR_	EYLHYVPK(1)YNR	-0.62549	91.095
B8N0K5	366	6-phosphofructokinase	1	0.00219756	79.656	1	_K(ac)FDEAMHLR_	K(1)FDEAMHLR	0.11931	85.355
B8N0W2	177	Aspartate aminotransferase	1	0.000258052	97.296	1	_DSGLEVEK(ac)YR_	DSGLEVEK(1)YR	0.29867	106.62
B8N0W2	308	Aspartate aminotransferase	1	0.0474759	52.72	2	_VDSQVK(ac)ILIR_	VDSQVK(1)ILIR	0.34505	54.486
B8N0W2	93	Aspartate aminotransferase	1	0.0381216	57.165	1	_FDK(ac)EYAGITGVPSFTK_	FDK(1)EYAGITGVPSFTK	-0.83331	59.502
B8N0Z8	268	Aldo/keto reductase, putative	1	0.00109984	78.52	1	_GYVVLPK(ac)SSNPAR_	GYVVLPK(1)SSNPAR	-1.8584	91.62
B8N106	178	Alkaline protease 1	1	0.00488424	91.84	1	_ASK(ac)AYNAAGGQHVDSIGHGTHVSGTIAGK_	ASK(1)AYNAAGGQHVDSIGHGTHVSGTIAGK	-0.05313	92.258
B8N106	210	Alkaline protease 1	1	0.044884	49.332	1	_TYGIAK(ac)K_	TYGIAK(1)K	-0.0024968	60.972
B8N110	9	Glyoxylate reductase	1	0.0688288	34.159	1	_PK(ac)VLLLGK_	PK(1)VLLLGK	-0.71336	40.882
B8N179	173	NADH-cytochrome b5 reductase, putative	1	3.83522e-07	123.34	1	_GPLPK(ac)YQWETNK_	GPLPK(1)YQWETNK	0.036091	128.85
B8N179	205	NADH-cytochrome b5 reductase, putative	1	0.0261059	46.991	1	_QIFK(ac)NPDDK_	QIFK(1)NPDDK	0.27623	64.39
B8N1F3	47	Protein mitochondrial targeting protein (Mas1), putative	1	0.00313108	76.582	1	_NANNPDAAEK(ac)FK_	NANNPDAAEK(1)FK	-1.0359	84.365
B8N1K6	207	Phosphoglucomutase PgmA	1	0.00522863	58.856	1	_EFLNTHK(ac)DFK_	EFLNTHK(1)DFK	-0.44587	77.387
B8N1K6	359	Phosphoglucomutase PgmA	1	9.42725e-05	95.596	1	_FFCNLFDNK(ac)K_	FFCNLFDNK(1)K	-0.63591	101.97
B8N1K6	486	Phosphoglucomutase PgmA	1	0.0664397	42.8	1	_NQGLYAK(ac)FDDGSR_	NQGLYAK(1)FDDGSR	-0.10953	45.614
B8N1K6	513	Phosphoglucomutase PgmA	1	0.000319147	84.952	1	_LYIEK(ac)YESDK_	LYIEK(1)YESDK	0.1458	101.48
B8N1K6	70	Phosphoglucomutase PgmA	1	0.00362664	71.151	1	_YYNPEAIQK(ac)IAK_	YYNPEAIQK(1)IAK	0.084367	79.492
B8N1M8	279	Fructose-bisphosphate aldolase, class II	1	0.0197428	62.558	1	_EEYK(ac)EAISYGVVK_	EEYK(1)EAISYGVVK	-0.03044	67.234
B8N1N5	62	Nucleosome binding protein (Nhp6a), putative	1	0.0437852	38.538	1	_MLGEK(ac)WK_	MLGEK(1)WK	0.018742	58.679
B8N1U7	405	Galactokinase	1	7.45936e-07	123.81	1	_ACLAK(ac)ATTLDER_	ACLAK(1)ATTLDER	-0.93707	131.17
B8N204	228	Cytosolic large ribosomal subunit protein L7A	1	0.00730047	70.922	1	_EGYTDK(ac)YEESR_	EGYTDK(1)YEESR	0.11607	74.237
B8N204	95	Cytosolic large ribosomal subunit protein L7A	1	0.0627462	45.355	1	_NSAAQTFK(ac)LLNK_	NSAAQTFK(1)LLNK	0.17022	48.585
B8N211	329	Mitochondrial aconitate hydratase, putative	1	0.0332946	39.792	1	_SYQK(ac)ELR_	SYQK(1)ELR	0.46482	64.567
B8N211	51	Mitochondrial aconitate hydratase, putative	1	0.0552407	44.963	1	_GNYINYK(ac)K_	GNYINYK(1)K	0.11299	51.066
B8N211	610	Mitochondrial aconitate hydratase, putative	1	0.0681262	40.151	1	_TTTDHISMAGPWLK(ac)YR_	TTTDHISMAGPWLK(1)YR	-1.4645	40.857
B8N211	95	Mitochondrial aconitate hydratase, putative	1	0.00327757	82.123	1	_GVSYLK(ac)LRPDR_	GVSYLK(1)LRPDR	1.0801	93.442
B8N244	184	Catalase, putative	1	0.0201236	57.893	1	_EDGSFK(ac)YVK_	EDGSFK(1)YVK	0.16924	70.056
B8N244	191	Catalase, putative	1	0.0183469	61.97	2	_FHIK(ac)TAQGVK_	FHIK(1)TAQGVK	0.28646	72.2
B8N2H3	259	Enolase/allergen Asp F 22	1	0.0264601	54.27	1	_K(ac)YDLDFK_	K(1)YDLDFK	0.079593	69.812
B8N2H3	347	Enolase/allergen Asp F 22	1	0.000389598	87.294	1	_ACNALLLK(ac)VNQIGTLTESIQAAK_	ACNALLLK(1)VNQIGTLTESIQAAK	1.4896	87.319
B8N2H3	60	Enolase/allergen Asp F 22	1	0.0183221	67.776	1	_THWGGK(ac)GVLK_	THWGGK(1)GVLK	-0.747	73.499
B8N2H5	119	14-3-3 protein sigma, gamma, zeta, beta/alpha, putative	1	0.0397759	56.207	1	_AETGESK(ac)VFYYK_	AETGESK(1)VFYYK	-1.3614	58.754
B8N2L6	220	NAD(+)-isocitrate dehydrogenase subunit I	1	0.047046	50.511	1	_VTCIHK(ac)ANIMK_	VTCIHK(1)ANIMK	-0.93369	53.769
B8N2Y4	12	Histone H2A	1	9.62936e-06	130.47	2	_PGGK(ac)GK(ac)SIGGK(ac)AGSK_	PGGK(1)GK(1)SIGGK(1)AGSK	-0.22816	147.53
B8N2Y4	16	Histone H2A	1	0.0709892	81.572	1	_GK(ac)SIGGK(ac)AGSK(ac)DSAGK_	GK(1)SIGGK(1)AGSK(1)DSAGK	-0.019616	89.913
B8N2Y4	5	Histone H2A	1	9.62936e-06	130.47	1	_PGGK(ac)GK(ac)SIGGK(ac)AGSK_	PGGK(1)GK(1)SIGGK(1)AGSK	-0.22816	147.53
B8N2Y4	7	Histone H2A	1	9.62936e-06	130.47	2	_PGGK(ac)GK(ac)SIGGK(ac)AGSK_	PGGK(1)GK(1)SIGGK(1)AGSK	-0.22816	147.53
B8N394	185	Acetyl-coenzyme A synthetase FacA	1	0.0140557	66.134	1	_VAWVLK(ac)QQGVK_	VAWVLK(1)QQGVK	0.12488	73.499
B8N3B1	234	Carbonic anhydrase	1	0.000255847	87.336	1	_SK(ac)AVVLEAMQER_	SK(1)AVVLEAMQER	-0.50192	97.69
B8N3B8	352	Fructose-1,6-bisphosphatase Fbp1, putative	1	0.0362713	41.079	1	_IIDTYNK(ac)YK_	IIDTYNK(1)YK	0.59392	58.246
B8N3E1	70	Putative uncharacterized protein	1	0.03551	52.018	1	_EQIANTATEHSFK(ac)DK_	EQIANTATEHSFK(1)DK	0.89452	59.728
B8N3G7	116	Ubiquitin UbiA, putative	1	0.00163001	86.609	1	_ALASK(ac)YNCEK_	ALASK(1)YNCEK	0.069048	91.549
B8N3G7	121	Ubiquitin UbiA, putative	1	0.00208042	81.584	1	_YNCEK(ac)NICR_	YNCEK(1)NICR	-0.55358	90.906
B8N3G7	76	Ubiquitin (UbiC), putative	1	0.0348485	60.463	1	_LIFAGK(ac)QLEDGR_	LIFAGK(1)QLEDGR	0.14034	66.004
B8N3G7	91	Ubiquitin (UbiC), putative	1	0.000750451	79.731	1	_TLSDYNIQK(ac)ESTLHLVLR_	TLSDYNIQK(1)ESTLHLVLR	0.6542	82.877
B8N3M3	114	Ribosomal protein L15	1	1.1827e-09	141.59	1	_PTNQGINQLK(ac)YQR_	PTNQGINQLK(1)YQR	-0.2974	147.96
B8N3M8	319	Alcohol dehydrogenase, zinc-containing, putative	1	0.00643622	57.535	1	_GIVNK(ac)VFK_	GIVNK(1)VFK	0.23001	89.296
B8N3P5	299	Eukaryotic translation initiation factor 3 subunit E	1	0.0596572	39.266	1	_SSSLYQK(ac)QLK_	SSSLYQK(1)QLK	-0.72085	48.073
B8N3Q5	6	Polyubiquitin UbiD/Ubi4, putative	1	0.00184789	79.93	1	_MQIFVK(ac)TLTGK_	MQIFVK(1)TLTGK	0.44103	88.338
B8N3U8	39	Glutathione S-transferase GstA	1	0.015539	30.966	1	_IDISK(ac)NTQK_	IDISK(1)NTQK	0.79134	74.6
B8N442	34	GTP-binding nuclear protein Ran, putative	1	0.00253115	74.839	1	_HLTGEFEK(ac)K_	HLTGEFEK(1)K	0.2645	86.898
B8N4C0	614	Translation release factor eRF3, putative	1	0.040479	53.173	1	_LVNCVSSFEAK(ac)IR_	LVNCVSSFEAK(1)IR	0.47986	58.268
B8N4F0	294	Putative uncharacterized protein	1	0.0374379	21.474	1	_K(ac)PDSAVPR_	K(1)PDSAVPR	-0.63464	60.436
B8N4I0	122	6-phosphogluconate dehydrogenase, decarboxylating	1	0.002129	71.478	1	_YLAEK(ac)GIR_	YLAEK(1)GIR	0.1003	103.83
B8N4I0	375	6-phosphogluconate dehydrogenase, decarboxylating	1	0.0657393	44.954	1	_SVFLK(ac)DITNAYR_	SVFLK(1)DITNAYR	-2.6538	46.282
B8N4Q2	10	Histone H3	1	0.00164005	107.56	1	_K(ac)STGGK(ac)APR_	K(1)STGGK(1)APR	0.54093	116.52
B8N4Q2	15	Histone H3	1	0.00164005	107.56	1	_K(ac)STGGK(ac)APR_	K(1)STGGK(1)APR	0.54093	116.52
B8N4Q2	19	Histone H3	1	0.0220708	50.474	1	_K(ac)QLASK(ac)AAR_	K(1)QLASK(1)AAR	0.11507	86.898
B8N4Q2	24	Histone H3	1	0.0220708	50.474	1	_K(ac)QLASK(ac)AAR_	K(1)QLASK(1)AAR	0.11507	86.898
B8N4Q2	57	Histone H3	1	7.24259e-06	112.18	2	_YQK(ac)STELLIR_	YQK(1)STELLIR	0.39276	135.86
B8N4Q2	80	Histone H3	1	0.0112372	66.07	1	_EIAQDFK(ac)SDLR_	EIAQDFK(1)SDLR	0.51764	73.435
B8N4Q3	13	Histone H4	1	0.000330782	87.073	4	_GLGK(ac)GGAK(ac)R_	GLGK(1)GGAK(1)R	-0.55642	139.3
B8N4Q3	17	Histone H4	1	0.000330782	87.073	3	_GLGK(ac)GGAK(ac)R_	GLGK(1)GGAK(1)R	-0.55642	139.3
B8N4Q3	32	Histone H4	1	1.8494e-05	111.69	1	_DNIQGITK(ac)PAIR_	DNIQGITK(1)PAIR	0.53534	116.03
B8N4Q3	6	Histone H4	1	0.000330782	87.073	2	_GK(ac)GGK(ac)GLGK(ac)GGAK(ac)R_	GK(1)GGK(1)GLGK(1)GGAK(1)R	-1.0115	139.3
B8N4Q3	9	Histone H4	1	0.000330782	87.073	3	_GK(ac)GGK(ac)GLGK(ac)GGAK(ac)R_	GK(1)GGK(1)GLGK(1)GGAK(1)R	-1.0115	139.3
B8N4T2	643	Transketolase	1	1.36988e-05	106	1	_FGASGPYK(ac)QVYEK_	FGASGPYK(1)QVYEK	-0.072855	111.88
B8N4T2	668	Transketolase	1	4.8487e-06	108.4	2	_ALATIDFYK(ac)GHPVR_	ALATIDFYK(1)GHPVR	0.085787	117.93
B8N4T3	87	Spermidine synthase	1	0.0511107	38.351	1	_VNQILHHEK(ac)SK_	VNQILHHEK(1)SK	-0.016293	51.359
B8N5B0	244	Molecular chaperone Hsp70	1	3.65123e-05	91.622	1	_LVNHFVNEFK(ac)R_	LVNHFVNEFK(1)R	1.516	105.13
B8N5B0	354	Molecular chaperone Hsp70	1	0.00408162	73.504	1	_LVSDFFNK(ac)EPNK_	LVSDFFNK(1)EPNK	0.0033946	77.644
B8N5B0	522	Molecular chaperone Hsp70	1	0.0218718	53.978	1	_MLADAEK(ac)YK_	MLADAEK(1)YK	-0.57516	68.657
B8N5B0	69	Molecular chaperone Hsp70	1	5.18229e-11	137.57	3	_NQVAMNPHNTVFDAK(ac)R_	NQVAMNPHNTVFDAK(1)R	-0.29014	141.55
B8N5M8	44	Putative uncharacterized protein	1	0.000254975	85.971	1	_TLK(ac)QYYGIDHQESPR_	TLK(1)QYYGIDHQESPR	-1.0861	89.506
B8N5W1	30	Acetyltransferase, GNAT family, putative	1	0.0419248	49.417	1	_ELADYEK(ac)ALHEVEATK_	ELADYEK(1)ALHEVEATK	-2.6766	56.121
B8N6A6	48	60S ribosomal protein L5, putative	1	0.0158225	68.747	1	_YNAPK(ac)YR_	YNAPK(1)YR	0.91675	81.784
B8N6C1	195	Isocitrate dehydrogenase, NAD-dependent	1	0.0104665	40.163	1	_LITK(ac)EASER_	LITK(1)EASER	2.3915	78.939
B8N6C1	222	Isocitrate dehydrogenase, NAD-dependent	1	0.0280251	54.728	1	_VVHK(ac)ATIMK_	VVHK(1)ATIMK	-0.73407	65.535
B8N6L0	757	Poly(A)+ RNA transport protein (UbaA), putative	1	0.007639	66.987	1	_NPGADK(ac)EYYR_	NPGADK(1)EYYR	-0.2963	77.358
B8N7H4	258	Pyruvate dehydrogenase E1 component alpha subunit, putative	1	0.0596833	41.472	1	_SSALTEYYK(ac)R_	SSALTEYYK(1)R	-0.57847	45.829
B8N7H4	350	Pyruvate dehydrogenase E1 component alpha subunit, putative	1	0.0463055	45.703	1	_VMTEDELK(ac)ALDK_	VMTEDELK(1)ALDK	-0.44456	55.724
B8N8T4	134	Aldehyde dehydrogenase AldA, putative	1	1.07898e-09	120.1	1	_YYGGWADK(ac)IHGQTIDTNPESLTYTR_	YYGGWADK(1)IHGQTIDTNPESLTYTR	-0.67346	121.5
B8N8T4	202	Aldehyde dehydrogenase AldA, putative	1	0.0499871	55.045	1	_TAEQTPLSGLYAAK(ac)LIK_	TAEQTPLSGLYAAK(1)LIK	1.4071	55.437
B8N8T4	313	Aldehyde dehydrogenase AldA, putative	1	0.00433044	74.878	2	_ILVQEGIHDK(ac)FVAR_	ILVQEGIHDK(1)FVAR	-0.44617	80.96
B8N8T4	485	Aldehyde dehydrogenase AldA, putative	1	4.78439e-09	121.99	1	_ELGSYALENYTQVK(ac)TVHYR_	ELGSYALENYTQVK(1)TVHYR	0.81667	123.14
B8N8T4	87	Aldehyde dehydrogenase AldA, putative	1	0.000280346	41.968	1	_LLVK(ac)LADLFER_	LLVK(1)LADLFER	0.026375	99.5
B8N8X0	256	Isopentenyl-diphosphate delta-isomerase	1	0.0628049	39.231	1	_DTK(ac)YVSADELK_	DTK(1)YVSADELK	-1.3987	45.507
B8N980	355	Flavin-binding monooxygenase-like protein	1	0.00446961	66.149	1	_GVETFQGK(ac)R_	GVETFQGK(1)R	-0.26417	82.287
B8N9C3	281	Cytochrome c peroxidase Ccp1, putative	1	0.0295468	45.096	1	_LLIDEK(ac)WQPR_	LLIDEK(1)WQPR	-1.0056	60.641
B8N9C3	340	Cytochrome c peroxidase Ccp1, putative	0.999983	0.0580279	58.215	1	_DFADVYVK(ac)LLELGVPFESKPEDR_	DFADVYVK(1)LLELGVPFESKPEDR	0.91286	59.005
B8N9C3	88	Cytochrome c peroxidase Ccp1, putative	1	0.00695895	67.913	1	_NFVPTK(ac)EDYQK_	NFVPTK(1)EDYQK	-1.5569	74.611
B8N9C3	93	Cytochrome c peroxidase Ccp1, putative	1	0.000970828	62.118	1	_EDYQK(ac)VYDEIAR_	EDYQK(1)VYDEIAR	-1.9423	88.101
B8N9D5	204	Possible apospory-associated protein c	1	0.0231013	49.326	1	_NLESK(ac)TYVDK_	NLESK(1)TYVDK	-0.21304	67.385
B8N9G1	137	Aldehyde dehydrogenase, putative	1	0.0352237	58.406	1	_YYAGWADK(ac)VHGQTISTTPDK_	YYAGWADK(1)VHGQTISTTPDK	-0.36665	61.087
B8N9G4	206	Mitochondrial peroxiredoxin Prx1, putative	1	0.0512012	50.439	1	_LWIK(ac)DIDEVTGSK_	LWIK(1)DIDEVTGSK	1.3752	53.3
B8N9R6	1033	Pyruvate carboxylase	1	0.0571843	32.538	1	_VFEDYK(ac)K_	VFEDYK(1)K	0.64067	49.933
B8N9T1	134	Translation initiation factor EF-2 gamma subunit, putative	1	0.00907536	80.301	1	_IYK(ac)CDNPECPRPTCFK_	IYK(1)CDNPECPRPTCFK	-0.053749	83.54
B8N9V1	131	Cobalamin-independent methionine synthase MetH/D	1	0.00293602	73.887	1	_WFDSNYHYVK(ac)PTLQDNQTFK_	WFDSNYHYVK(1)PTLQDNQTFK	-0.54973	74.505
B8N9V1	29	Cobalamin-independent methionine synthase MetH/D	1	0.000138191	93.53	1	_ATEAYWGEK(ac)ISR_	ATEAYWGEK(1)ISR	0.73362	104.17
B8N9V1	325	Cobalamin-independent methionine synthase MetH/D	1	0.0285949	59.8	1	_VELAIQK(ac)LGK_	VELAIQK(1)LGK	0.3954	66.056
B8N9V1	424	Cobalamin-independent methionine synthase MetH/D	1	0.00949952	18.863	1	_K(ac)SAFPVR_	K(1)SAFPVR	-0.046049	92.187
B8N9V1	466	Cobalamin-independent methionine synthase MetH/D	1	0.00190651	72.552	1	_FTK(ac)GEITPEQYEK_	FTK(1)GEITPEQYEK	-0.89982	84.753
B8N9V1	562	Cobalamin-independent methionine synthase MetH/D	0.775431	0.0668734	54.725	1	_YAVSISK(ac)KPMK_	YAVSISK(0.775)K(0.225)PMK	-0.10683	58.17
B8NA08	20	Outer mitochondrial membrane protein porin	1	0.00149669	84.65	1	_AANDLLNK(ac)DFYHTSAASLEVK_	AANDLLNK(1)DFYHTSAASLEVK	0.63208	86.557
B8NA08	275	Outer mitochondrial membrane protein porin	1	0.061536	45.764	1	_ATWDSK(ac)TGNSVGLEVASK_	ATWDSK(1)TGNSVGLEVASK	2.6875	50.404
B8NA08	45	Outer mitochondrial membrane protein porin	1	0.0480888	49.906	1	_APNGVTFNVK(ac)GK_	APNGVTFNVK(1)GK	-0.65409	58.313
B8NA36	295	Glutamate dehydrogenase	1	3.43376e-08	121.35	2	_QISEIASTEAFASK(ac)FK_	QISEIASTEAFASK(1)FK	0.92215	125.45
B8NAS7	34	Fructosyl amine:oxygen oxidoreductase	1	0.000611081	85.89	1	_GYK(ac)NVTVLDPHPVPSPIAAGNDINK_	GYK(1)NVTVLDPHPVPSPIAAGNDINK	0.20821	87.511
B8NAS7	397	Fructosyl amine:oxygen oxidoreductase	1	0.0096924	64.652	1	_ELK(ac)HALR_	ELK(1)HALR	3.2245	91.906
B8NAT6	419	Dihydrolipoyl dehydrogenase	1	0.0642251	36.073	1	_AAGIK(ac)YR_	AAGIK(1)YR	0.69896	50.855
B8NB34	204	Uricase	1	0.0671631	37.478	1	_SHVPK(ac)FDATWATAR_	SHVPK(1)FDATWATAR	1.1218	41.542
B8NB36	106	40S ribosomal protein Rps16, putative	1	0.00276792	78.207	1	_NQLK(ac)QALVQYDR_	NQLK(1)QALVQYDR	0.080348	82.069
B8NB87	111	Mitochondrial Hsp70 chaperone (Ssc70), putative	1	0.000334763	81.481	1	_QAVVNPENTLFATK(ac)R_	QAVVNPENTLFATK(1)R	-0.70672	84.508
B8NB89	638	Fatty acid activator Faa4, putative	1	0.000456977	80.127	1	_GIVLK(ac)QLQTAGR_	GIVLK(1)QLQTAGR	-0.28289	96.067
B8NBA7	246	Glucose-6-phosphate isomerase	1	3.64655e-08	109.34	1	_DESHIAK(ac)HFVALSTNEAEVTK_	DESHIAK(1)HFVALSTNEAEVTK	0.26888	110.4
B8NBR1	1788	Acetyl-CoA carboxylase, putative	1	1.23984e-06	106.69	1	_AIQVEGQPIILTGAPAINK(ac)LLGR_	AIQVEGQPIILTGAPAINK(1)LLGR	-0.20427	107.25
B8NBR1	2058	Acetyl-CoA carboxylase, putative	1	0.0085262	72.411	1	_GGVLEPEGIVNIK(ac)YR_	GGVLEPEGIVNIK(1)YR	1.007	76.759
B8NBR1	868	Acetyl-CoA carboxylase, putative	1	0.0235589	50.993	1	_QLQK(ac)TIAR_	QLQK(1)TIAR	0.028866	68.224
B8NBU9	416	Malic enzyme	1	0.0614812	38.973	1	_LAEHK(ac)VYFAR_	LAEHK(1)VYFAR	0.40823	46.352
B8NBW0	24	60S ribosomal protein L44	1	8.17765e-06	122.16	1	_HTQHK(ac)VTQYK_	HTQHK(1)VTQYK	0.35919	133.42
B8NC19	45	60S ribosomal protein L18	1	0.0387998	44.381	1	_TDSNFNK(ac)VVLR_	TDSNFNK(1)VVLR	-0.59983	59.198
B8NCT6	228	60S ribosomal protein L7	1	0.00379056	72.273	2	_FK(ac)HFIEGGDYGNR_	FK(1)HFIEGGDYGNR	-0.30245	79.639
B8NCW4	129	60S ribosomal protein L17	1	0.027841	32.258	1	_QFGVSK(ac)AR_	QFGVSK(1)AR	-3.172	67.507
B8NCW4	164	60S ribosomal protein L17	1	1.47548e-05	98.389	1	_GLDTGNLVVK(ac)HIQVNQAPK_	GLDTGNLVVK(1)HIQVNQAPK	-0.2775	99.044
B8ND04	319	Malate dehydrogenase, NAD-dependent	1	0.0225056	67.116	1	_GNIEK(ac)GIDFVK_	GNIEK(1)GIDFVK	0.34662	69.815
B8ND05	26	60S ribosomal protein L28	1	0.00907589	58.869	1	_NQNAFLVK(ac)R_	NQNAFLVK(1)R	-1.7458	76.1
B8ND05	49	60S ribosomal protein L28	1	4.93695e-09	126.53	1	_HSFK(ac)YAGYANTK_	HSFK(1)YAGYANTK	-0.57424	155.43
B8ND89	123	NADH-ubiquinone oxidoreductase subunit B17.2, putative	1	0.0512192	44.238	1	_TYNTVK(ac)PK_	TYNTVK(1)PK	-0.060509	53.753
B8NDA6	374	4-aminobutyrate transaminase GatA	1	0.0494061	66.408	1	_AQTAGYYYGNPALRPNK(ac)PYR_	AQTAGYYYGNPALRPNK(1)PYR	-0.676	66.893
B8NDF3	48	Nucleoside-diphosphate-sugar epimerase, putative	1	0.000640847	85.014	1	_AAQVTSK(ac)YPNVR_	AAQVTSK(1)YPNVR	0.0096361	94.122
B8NDY4	106	Ribosomal protein L14	1	6.84984e-08	138.3	1	_WAQSSFAQK(ac)TER_	WAQSSFAQK(1)TER	-0.71654	144.57
B8NDY4	12	Ribosomal protein L14	1	0.0117987	62.861	1	_IAQWK(ac)LVEIGR_	IAQWK(1)LVEIGR	-0.65465	73.346
B8NDY4	91	Ribosomal protein L14	1	0.0173909	49.533	1	_LWQK(ac)SEIDSK_	LWQK(1)SEIDSK	-0.62352	70.321
B8NE10	99	NAD binding Rossmann fold oxidoreductase, putative	1	1.42514e-06	103.45	1	_HVVCEK(ac)PFTPTTQEADELVALAEK_	HVVCEK(1)PFTPTTQEADELVALAEK	-1.5631	103.92
B8NEF7	415	AMP dependent ligase/synthetase, putative	1	0.0142017	63.51	1	_GLWK(ac)IIGR_	GLWK(1)IIGR	-0.38628	78.77
B8NGD4	135	60S ribosomal protein L3	1	0.0111172	68.085	1	_YAK(ac)QHAEESGASITR_	YAK(1)QHAEESGASITR	1.1746	73.296
B8NGD4	282	60S ribosomal protein L3	1	0.00168342	84.099	2	_TSCNHK(ac)VYR_	TSCNHK(1)VYR	-0.043101	95.358
B8NGL6	14	V-type ATPase, B subunit, putative	1	0.0396522	47.412	1	_MTSVK(ac)PR_	MTSVK(1)PR	-0.8133	63.054
B8NGN0	17	Cytochrome c	1	0.0437289	48.125	1	_GAK(ac)LFQTR_	GAK(1)LFQTR	0.82626	58.433
B8NGN7	322	Translation elongation factor EF-2 subunit, putative	1	0.00408821	64.512	1	_LLLK(ac)TIMR_	LLLK(1)TIMR	0.35944	95.815
B8NGN7	435	Translation elongation factor EF-2 subunit, putative	1	0.00613888	77.779	2	_KEDLFIK(ac)K_	KEDLFIK(1)K	-0.0066694	102.01
B8NGT2	105	Chromosome segregation protein SudA, putative	1	7.70175e-06	126.68	1	_TIGMK(ac)K(ac)DEYTLDR_	TIGMK(1)K(1)DEYTLDR	0.18049	133.16
B8NGT2	106	Chromosome segregation protein SudA, putative	1	7.70175e-06	126.68	1	_TIGMK(ac)K(ac)DEYTLDR_	TIGMK(1)K(1)DEYTLDR	0.18049	133.16
B8NHB9	541	Carnitine acetyl transferase	1	0.0185498	67.905	1	_HLFGLK(ac)K_	HLFGLK(1)K	2.4843	77.984
B8NIQ5	21	60S ribosomal protein L6	1	0.00529121	76.731	1	_AQK(ac)WYPVDDESQPK_	AQK(1)WYPVDDESQPK	-0.45537	77.42
B8NIQ5	69	60S ribosomal protein L6	1	0.00201535	82.578	1	_VVLLK(ac)HLDQGVLLVTGPFK_	VVLLK(1)HLDQGVLLVTGPFK	-0.42577	83.723
B8NIQ9	75	Phosphoglycerate kinase	0.987382	0.0665713	58.494	1	_ANPK(ac)YSLKPVATELEK_	ANPK(0.987)YSLK(0.013)PVATELEK	-0.8243	58.688
B8NIT1	191	Adenosylhomocysteinase	1	0.002786	70.575	1	_SK(ac)FDNLYGCR_	SK(1)FDNLYGCR	0.084691	82.494
B8NIT1	288	Adenosylhomocysteinase	1	0.0545463	39.172	1	_DILVGK(ac)HFEVMR_	DILVGK(1)HFEVMR	-1.3343	49.243
B8NIV7	30	Glycerol dehydrogenase Gcy1, putative	1	0.000446738	91.207	1	_IPAIGLGTWQSK(ac)PNEVR_	IPAIGLGTWQSK(1)PNEVR	0.24179	91.616
B8NJV8	78	60S ribosomal protein L35	1	0.0565562	61.371	1	_K(ac)YLPLDLRPK_	K(1)YLPLDLRPK	0.36892	62.466
B8NK50	308	UTP-glucose-1-phosphate uridylyltransferase Ugp1, putative	1	0.000102643	100.22	2	_EHVNEFK(ac)SIK_	EHVNEFK(1)SIK	0.56008	113.22
B8NK50	438	UTP-glucose-1-phosphate uridylyltransferase Ugp1, putative	1	0.0659411	36.346	1	_VSDFQK(ac)HIPSIPR_	VSDFQK(1)HIPSIPR	1.3221	41.227
B8NK53	77	DNA-directed RNA polymerase III subunit Rpc34, putative	1	0.00418145	54.053	1	_LAWK(ac)IISR_	LAWK(1)IISR	0.3889	95.502
B8NKN3	129	Peptidyl-prolyl cis-trans isomerase	1	0.001238	82.085	1	_SIYGEK(ac)FPDENFK_	SIYGEK(1)FPDENFK	-0.35928	86.729
B8NKN3	90	Peptidyl-prolyl cis-trans isomerase	1	0.000505169	82.507	2	_ELCTGK(ac)HGFGYK_	ELCTGK(1)HGFGYK	0.78948	93.162
B8NL20	265	Putative uncharacterized protein	1	2.10791e-08	108.74	1	_K(ac)YILTHGSYTILGSFDR_	K(1)YILTHGSYTILGSFDR	0.40576	113.86
B8NL20	334	Putative uncharacterized protein	1	0.00854069	67.327	1	_LK(ac)TTSEFR_	LK(1)TTSEFR	0.50012	83.998
B8NL20	38	Putative uncharacterized protein	1	3.99638e-16	152.09	2	_VSLFEQK(ac)PDIFQGVSGNFGIR_	VSLFEQK(1)PDIFQGVSGNFGIR	-0.36344	153.19
B8NL81	1041	Fatty acid synthase alpha subunit FasA	1	0.0492638	47.861	1	_GK(ac)SYSGWVDAK_	GK(1)SYSGWVDAK	-1.2309	55.261
B8NL81	168	Fatty acid synthase alpha subunit FasA	1	0.0403473	40.503	1	_AIK(ac)DLVGGK_	AIK(1)DLVGGK	-0.15869	62.463
B8NL81	930	Fatty acid synthase alpha subunit FasA	1	0.00326856	76.825	1	_QAVIK(ac)ETAIENK_	QAVIK(1)ETAIENK	-0.49224	83.204
B8NLF1	171	Elongation factor 1-alpha	1	8.9387e-06	108.64	2	_YNEIVK(ac)ETSNFIK_	YNEIVK(1)ETSNFIK	1.0572	115.12
B8NLF1	178	Elongation factor 1-alpha	1	0.00775612	72.835	1	_ETSNFIK(ac)K_	ETSNFIK(1)K	0.33378	83.206
B8NLF1	31	Elongation factor 1-alpha	1	0.000374765	87.915	2	_STTTGHLIYK(ac)CGGIDQR_	STTTGHLIYK(1)CGGIDQR	-0.13502	92.264
B8NLF1	377	Elongation factor 1-alpha	1	0.00235486	73.894	1	_FAELLEK(ac)IDR_	FAELLEK(1)IDR	0.49218	85.813
B8NLF1	438	Elongation factor 1-alpha	1	0.00227276	87.082	2	_QTVAVGVIK(ac)SVEK_	QTVAVGVIK(1)SVEK	-0.041131	88.706
B8NLF1	85	Elongation factor 1-alpha	1	1.71087e-06	108.99	2	_FQTSK(ac)YEVTVIDAPGHR_	FQTSK(1)YEVTVIDAPGHR	-0.074795	111.7
B8NLG2	46	ATP synthase subunit E, putative	1	0.0328998	46.178	1	_ADEEFAIEK(ac)SK_	ADEEFAIEK(1)SK	-0.18136	63.091
B8NLH9	118	Allergen Asp F3	1	0.000397797	82.225	1	_NDDILFLSDPDAK(ac)FSK_	NDDILFLSDPDAK(1)FSK	0.33154	89.344
B8NLH9	121	Allergen Asp F3	1	1.3105e-05	107.05	1	_FSK(ac)SLGWADEEGR_	FSK(1)SLGWADEEGR	-0.42225	112.42
B8NLH9	166	Allergen Asp F3	1	0.0199698	59.681	1	_AETVIK(ac)HL_	AETVIK(1)HL	0.66682	73.26
B8NLH9	70	Allergen Asp F3	1	0.000522632	82.815	1	_VILFALPGAFTPVCSANHVPEYK(ac)EK_	VILFALPGAFTPVCSANHVPEYK(1)EK	0.63516	85.376
B8NLM9	117	14-3-3 family protein ArtA, putative	1	2.73828e-11	129.51	1	_HLIPSAQSGESK(ac)VFYHK_	HLIPSAQSGESK(1)VFYHK	-0.99828	148.52
B8NM07	104	Triosephosphate isomerase	1	0.0150729	63.185	1	_VILK(ac)ETDEFIAR_	VILK(1)ETDEFIAR	0.48238	70.089
B8NM07	146	Triosephosphate isomerase	1	2.65824e-06	98.538	1	_TIEVVTK(ac)QLNAAAK_	TIEVVTK(1)QLNAAAK	0.9965	124.07
B8NMV9	101	60S ribosomal protein L27	1	0.00463338	71.278	1	_GSVTNDTFK(ac)EVSQR_	GSVTNDTFK(1)EVSQR	0.91211	81.632
B8NP75	66	NADH-ubiquinone oxidoreductase 304 kDa subunit	1	0.000208829	82.695	1	_APIVNPADK(ac)YQDK_	APIVNPADK(1)YQDK	0.40795	96.464
B8NPA7	392	3'(2'),5'-bisphosphate nucleotidase	1	0.0658617	43.448	1	_TLAANK(ac)GVVAAPK_	TLAANK(1)GVVAAPK	-0.48123	47.31
B8NPD5	112	Hexokinase Kxk, putative	1	0.00521862	64.91	1	_GAFDITQSK(ac)YR_	GAFDITQSK(1)YR	0.0073731	77.541
B8NPF4	281	Chromatin remodeling and histone acetyltransferase complexes subunit	1	0.0427073	55.434	1	_TAVDAGQPSQAK(ac)YK_	TAVDAGQPSQAK(1)YK	0.41373	60.937
B8NPV3	58	60S ribosomal protein L37a	1	0.000242772	94.013	1	_QAVGIWECK(ac)GCK_	QAVGIWECK(1)GCK	0.38745	96.745
B8NQ65	202	Vacuolar ATP synthase catalytic subunit A, putative	1	0.000639999	76.562	1	_AIFHQSK(ac)GIYIPR_	AIFHQSK(1)GIYIPR	0.76606	89.663
B8NQF0	152	Nucleoside diphosphate kinase	1	2.31245e-05	104	1	_HSQFDWIYEK(ac)A_	HSQFDWIYEK(1)A	-0.26147	110.08
B8NQF7	574	Glutamyl-tRNA synthetase	1	0.0695421	36.217	1	_GAPAPYTEEK(ac)PK_	GAPAPYTEEK(1)PK	-1.3643	42.797
B8NQJ3	93	Vacuolar aspartyl aminopeptidase Lap4, putative	1	0.0426866	44.979	1	_GGK(ac)YYVTR_	GGK(1)YYVTR	-2.0535	58.433
B8NQL4	334	Molecular chaperone and allergen Mod-E/Hsp90/Hsp1	1	0.0646694	40.312	1	_NNIK(ac)LYVR_	NNIK(1)LYVR	-0.0096579	47.574
B8NQL4	379	Molecular chaperone and allergen Mod-E/Hsp90/Hsp1	1	0.0016653	79.842	1	_ETLQQNK(ac)IMK_	ETLQQNK(1)IMK	0.53564	90.15
B8NQL8	115	Ubiquinol-cytochrome C reductase complex core protein 2, putative	1	1.29531e-05	122.94	3	_PGATSK(ac)YHGGEQR_	PGATSK(1)YHGGEQR	-0.15727	124.51
B8NQL8	240	Ubiquinol-cytochrome C reductase complex core protein 2, putative	1	0.0024224	66.65	1	_AIALAK(ac)FR_	AIALAK(1)FR	-0.020833	104.21
B8NQS9	138	Putative uncharacterized protein	1	0.000283053	71.387	1	_FEK(ac)SAEVDGLR_	FEK(1)SAEVDGLR	-0.075691	100.93
B8NR98	174	60S ribosomal protein L4, putative	1	0.0175541	74.308	1	_AAVTLLK(ac)ALGAGDDLVK_	AAVTLLK(1)ALGAGDDLVK	-2.1993	76.378
B8NR98	330	60S ribosomal protein L4, putative	1	0.00604567	78.669	1	_NK(ac)QVMLR_	NK(1)QVMLR	-0.53403	100.37
B8NRD5	240	Citrate synthase	1	0.0557993	45.428	1	_VAPIQK(ac)DK_	VAPIQK(1)DK	-0.17549	52.579
B8NRH6	46	60S ribosomal protein L8, putative	1	0.00422952	68.929	2	_GVVK(ac)EIIHDPGR_	GVVK(1)EIIHDPGR	2.1496	79.875
B8NRH9	98	Adenosine kinase, putative	1	0.0286618	60.436	1	_YADILK(ac)DTCTK_	YADILK(1)DTCTK	-0.61656	63.908
B8NRS8	105	Mitochondrial ADP,ATP carrier protein (Ant), putative	1	0.00571505	74.085	1	_DTYK(ac)SMFAYK_	DTYK(1)SMFAYK	-0.53903	77.662
B8NRS8	59	Mitochondrial ADP,ATP carrier protein (Ant), putative	1	1.80215e-05	106.55	1	_K(ac)YNGIMDCFR_	K(1)YNGIMDCFR	-1.0417	120.06
B8NRV3	93	40S ribosomal protein S3, putative	0.999999	0.038369	68.379	1	_FKFPENSVSLYAAK(ac)VQNR_	FKFPENSVSLYAAK(1)VQNR	0.37728	71.263
B8NSD4	109	40S ribosomal protein S1	1	0.00116776	77.669	1	_NCLTNFHGLDFTTDK(ac)LR_	NCLTNFHGLDFTTDK(1)LR	-1.0953	78.078
B8NSF1	112	60S ribosomal protein L23	1	0.0172137	33.285	1	_K(ac)LYDVDTVK_	K(1)LYDVDTVK	1.6075	67.207
B8NSF1	72	60S ribosomal protein L23	1	0.0327628	60.397	1	_LDSHK(ac)VILYPLNTESAMK_	LDSHK(1)VILYPLNTESAMK	0.017537	61.253
B8NSP9	26	Ribosomal protein L16a	1	0.0684854	42.77	1	_LASTVAK(ac)QLLNGQK_	LASTVAK(1)QLLNGQK	-0.25926	43.401
B8NSS6	143	Conserved lysine-rich protein, putative	1	0.00168495	84.849	1	_GLLFFTK(ac)R_	GLLFFTK(1)R	0.50928	105.14
B8NSS6	218	Conserved lysine-rich protein, putative	1	0.000852147	76.408	1	_EAITSSEGYK(ac)AELEK_	EAITSSEGYK(1)AELEK	-0.016286	87.138
B8NSS6	91	Conserved lysine-rich protein, putative	1	0.0274024	40.918	1	_APGLVK(ac)SLR_	APGLVK(1)SLR	0.3075	67.704
B8NT00	305	Glutamine synthetase	1	1.65858e-06	113.99	1	_HETGSIDK(ac)FSYGVADR_	HETGSIDK(1)FSYGVADR	-0.26978	116.06
B8NT52	125	Putative uncharacterized protein	1	0.0252586	83.859	2	_FCK(ac)GK(ac)LLEK(ac)R_	FCK(1)GK(1)LLEK(1)R	-0.4549	91.469
B8NT52	127	Putative uncharacterized protein	1	0.0252586	83.859	2	_FCK(ac)GK(ac)LLEK(ac)R_	FCK(1)GK(1)LLEK(1)R	-0.4549	91.469
B8NT52	131	Putative uncharacterized protein	1	0.0480943	83.859	1	_FCK(ac)GK(ac)LLEK(ac)R_	FCK(1)GK(1)LLEK(1)R	-0.4549	91.469
B8NTN4	457	Woronin body major protein, putative	1	0.0642734	40.617	1	_QGIPVVPQGELFSK(ac)IK_	QGIPVVPQGELFSK(1)IK	0.68427	48.623
B8NTN4	459	Woronin body major protein, putative	1	0.0552504	39.294	1	_IK(ac)AAFEDGHGSVR_	IK(1)AAFEDGHGSVR	-0.75767	53.377
B8NTN4	486	Woronin body major protein, putative	1	4.93374e-10	111.79	2	_ELVVDYK(ac)VIQSSR_	ELVVDYK(1)VIQSSR	0.0036919	157.22
B8NTT0	183	Plasma membrane H+-ATPase Pma1	1	0.0684093	37.858	1	_QSFVGK(ac)TAALVQGASDSGHFK_	QSFVGK(1)TAALVQGASDSGHFK	0.76672	42.384
B8NTT0	95	Plasma membrane H+-ATPase Pma1	1	9.00428e-05	93.383	1	_LICDYTK(ac)PEMFETYK_	LICDYTK(1)PEMFETYK	-1.7508	95.067
B8NU07	399	NADH-cytochrome B5 reductase, putative	1	0.0109088	75.226	1	_SVK(ac)WLYR_	SVK(1)WLYR	-0.48114	86.866
B8NU07	564	NADH-cytochrome B5 reductase, putative	1	0.000273999	89.839	1	_ISVYSINK(ac)SR_	ISVYSINK(1)SR	0.11699	110.84
B8NUA8	79	Carbonyl reductase, putative	1	1.42724e-05	110.18	1	_AAEIASK(ac)YGVQTK_	AAEIASK(1)YGVQTK	0.56975	113.76
B8NUD8	106	Superoxide dismutase [Cu-Zn]	1	0.00021271	87.693	1	_LIK(ac)LIGAESVLGR_	LIK(1)LIGAESVLGR	-0.49604	98.337
B8NUD9	112	Transaldolase	1	8.18614e-05	94.521	2	_LSFDTQASIDK(ac)ALHIIK_	LSFDTQASIDK(1)ALHIIK	1.7433	98.508
B8NUD9	142	Transaldolase	1	0.0161279	64.187	1	_IASTWEGIK(ac)AAQVLQR_	IASTWEGIK(1)AAQVLQR	-0.55274	70.197
B8NUD9	215	Transaldolase	1	5.56284e-05	94.309	1	_SVQNIFNYYK(ac)K_	SVQNIFNYYK(1)K	-0.18694	100.69
B8NUD9	306	Transaldolase	1	0.0701795	40.383	1	_EGISK(ac)FAADAVTLK_	EGISK(1)FAADAVTLK	-0.31721	45.438
B8NUE0	238	Autophagic serine protease Alp2	1	0.0116064	58.543	1	_ANIYAVK(ac)VLR_	ANIYAVK(1)VLR	0.15935	76.282
B8NUP1	31	Ribosomal protein L37	1	3.57104e-06	101.33	1	_SFHVQK(ac)STCANCGYPSAK_	SFHVQK(1)STCANCGYPSAK	-0.8586	102.89
B8NUP9	122	40S ribosomal protein S4, putative	1	0.0170746	64.182	1	_IQAEEAEYK(ac)LCK_	IQAEEAEYK(1)LCK	-0.21602	67.997
B8NV82	47	60S ribosomal protein L27a, putative	1	0.0587936	39.61	1	_TNLDK(ac)YHPGYFGK_	TNLDK(1)YHPGYFGK	-0.15709	46.768
B8NVA8	14	Histone H2A	1	3.32307e-13	191.47	3	_(ac)TGGK(ac)SGGK(ac)ASGSK(ac)NAQSR_	TGGK(1)SGGK(1)ASGSK(1)NAQSR	0.19889	198.98
B8NVA8	5	Histone H2A	1	3.32307e-13	191.47	3	_(ac)TGGK(ac)SGGK(ac)ASGSK(ac)NAQSR_	TGGK(1)SGGK(1)ASGSK(1)NAQSR	0.19889	198.98
B8NVA8	9	Histone H2A	1	3.32307e-13	191.47	4	_(ac)TGGK(ac)SGGK(ac)ASGSK(ac)NAQSR_	TGGK(1)SGGK(1)ASGSK(1)NAQSR	0.19889	198.98
B8NVA9	123	Histone H2B	1	0.000622897	84.14	2	_LILPGELAK(ac)HAVSEGTK_	LILPGELAK(1)HAVSEGTK	0.073984	90.379
B8NVA9	135	Histone H2B	1	0.00217492	58.287	1	_AVTK(ac)YSSSAK_	AVTK(1)YSSSAK	0.37641	91.549
B8NVA9	15	Histone H2B	1	0.0158143	92.698	2	_PSTGGK(ac)APAGGK(ac)APAEK_	PSTGGK(1)APAGGK(1)APAEK	-0.10971	113.05
B8NVA9	21	Histone H2B	1	0.0158143	92.698	2	_PSTGGK(ac)APAGGK(ac)APAEK_	PSTGGK(1)APAGGK(1)APAEK	-0.10971	113.05
B8NVA9	31	Histone H2B	1	0.00028946	100.3	1	_EAGK(ac)K(ac)TAAAASGDK_	EAGK(1)K(1)TAAAASGDK	-0.30716	114.31
B8NVA9	32	Histone H2B	1	0.00028946	100.3	1	_EAGK(ac)K(ac)TAAAASGDK_	EAGK(1)K(1)TAAAASGDK	-0.30716	114.31
B8NVA9	58	Histone H2B	1	0.0542289	42.863	1	_ETYSSYIYK(ac)VLK_	ETYSSYIYK(1)VLK	3.334	47.712
B8NVA9	61	Histone H2B	1	0.000125847	95.713	2	_VLK(ac)QVHPDTGISTR_	VLK(1)QVHPDTGISTR	-0.86161	101.61
B8NVP7	400	Immune-responsive protein, putative	1	5.14736e-25	197.74	1	_TTCVHSSEFDK(ac)PGHLCGAR_	TTCVHSSEFDK(1)PGHLCGAR	-0.61967	199.01
B8NVQ0	147	Putative uncharacterized protein	1	0.0305097	44.493	1	_NPSK(ac)TQFAR_	NPSK(1)TQFAR	0.24014	63.624
B8NVQ0	20	Putative uncharacterized protein	1	8.64677e-11	141.81	2	_FITTHK(ac)EDGTPTFETK_	FITTHK(1)EDGTPTFETK	0.18225	146.2
B8NVQ0	7	Putative uncharacterized protein	1	0.0372932	55.253	1	_GSLPEK(ac)DFPQVHR_	GSLPEK(1)DFPQVHR	-0.83942	60.157
B8NW31	131	Cytochrome b-c1 complex subunit Rieske, mitochondrial	1	0.0709952	43.407	1	_NVIIK(ac)WR_	NVIIK(1)WR	-0.71523	46.994
B8NW52	39	Ribosomal protein S5	1	6.72057e-07	131.22	1	_QEEK(ac)EWQPVTK_	QEEK(1)EWQPVTK	0.47293	138.42
B8NWC9	149	ATP synthase subunit beta	1	1.37969e-05	105.36	1	_ATK(ac)YAPIHAEAPEFVEQSTEGEILVTGIK_	ATK(1)YAPIHAEAPEFVEQSTEGEILVTGIK	0.20528	105.61
B8NWC9	471	ATP synthase subunit beta	1	0.0033614	40.318	1	_LVDLK(ac)DTIR_	LVDLK(1)DTIR	0.92442	88.495
B8NWF0	61	Iron-sulfur protein subunit of succinate dehydrogenase Sdh2, putative	1	0.0445547	48.329	1	_WNPDQPTEK(ac)PK_	WNPDQPTEK(1)PK	1.2643	54.65
B8NWI9	100	Nitroreductase family protein, putative	1	0.030747	57.95	1	_EAFENHTK(ac)PK_	EAFENHTK(1)PK	0.12873	62.466
B8NWI9	67	Nitroreductase family protein, putative	1	0.00284085	77.893	1	_VVLLLK(ac)EEHQK_	VVLLLK(1)EEHQK	0.10481	81.09
B8NX24	152	Bifunctional catalase-peroxidase Cat2	1	0.0537613	49.099	1	_FVK(ac)DFVAAWAK_	FVK(1)DFVAAWAK	1.7023	56.02
B8NYC1	55	Peptidyl-prolyl cis-trans isomerase	1	0.0632307	46.54	1	_GQPLK(ac)VAIGTGR_	GQPLK(1)VAIGTGR	-0.5542	48.524
B8NYP6	137	Acetyl-CoA acetyltransferase, putative	1	0.00350485	79.793	1	_VGAK(ac)YGNQSLVDGIMK_	VGAK(1)YGNQSLVDGIMK	-1.1428	84.41
B8NYQ1	609	Hsp70 chaperone (HscA), putative	1	0.0114001	35.34	1	_LITK(ac)AMATR_	LITK(1)AMATR	-0.31608	79.148
B8NZ05	171	Succinyl-CoA synthetase beta subunit, putative	1	0.00971109	50.04	1	_LITK(ac)QTGAAGR_	LITK(1)QTGAAGR	0.61986	79.201
H9CNY9	5	Cytochrome b	1	0.0418582	48.96	2	_ILK(ac)SHPLLK_	ILK(1)SHPLLK	-0.10606	58.474
H9CP05	505	NADH dehydrogenase subunit 2	1	0.0234577	65.746	1	_IPALILQK(ac)DK_	IPALILQK(1)DK	-0.82248	68.536
B8NIJ3	602	Mitochondrial processing peptidase alpha subunit, putative	0.99994	0.0656895	42.455	1	_GQGTGKPTVVLQEGELEGYK(ac)LR_	GQGTGKPTVVLQEGELEGYK(1)LR	-0.41312	42.813
B8NCR7	364	Chromosome segregation protein (Pcs1), putative	1	0.0508405	27.034	1	_ALQTK(ac)LAAAR_	ALQTK(1)LAAAR	-0.016353	50.353
B8N179	168	NADH-cytochrome b5 reductase, putative	1	0.049189	39.888	1	_LSFK(ac)GPLPK_	LSFK(1)GPLPK	-0.071487	46.819
B8ND04	325	Malate dehydrogenase, NAD-dependent	1	0.0161296	57.356	2	_GIDFVK(ac)NPPPK_	GIDFVK(1)NPPPK	-2.0267	69.276
B8NIW4	78	Obg-like ATPase 1	1	0.0225608	66.805	1	_VIVPDDRFDWLCEHYK(ac)PK_	VIVPDDRFDWLCEHYK(1)PK	0.0037389	67.645
B8NEF0	508	Chitin synthase ChsG	1	0.020362	40.56	1	_K(ac)NMFLAEDR_	K(1)NMFLAEDR	0.043068	72.321

## Sheet: Combine
Protein	Position	Fasta headers	Localization prob	PEP	delta score	Number of evidences	Modified sequence	Modification (K) Probabilities	Mass error [ppm]	Peptide Score	Motif Peptide	Motif Logo
B8NIJ3	602	Mitochondrial processing peptidase alpha subunit, putative	0.99994	0.0656895	42.455	1	_GQGTGKPTVVLQEGELEGYK(ac)LR_	GQGTGKPTVVLQEGELEGYK(1)LR	-0.41312	42.813	VLQEGELEGYKLRSFPWEEIQ	.........YK..........
B8NCR7	364	Chromosome segregation protein (Pcs1), putative	1	0.0508405	27.034	1	_ALQTK(ac)LAAAR_	ALQTK(1)LAAAR	-0.016353	50.353	AQTEVKALQTKLAAARNTAAS	..........K....R.....
B8N179	168	NADH-cytochrome b5 reductase, putative	1	0.049189	39.888	1	_LSFK(ac)GPLPK_	LSFK(1)GPLPK	-0.071487	46.819	SMNVDQRLSFKGPLPKYQWET	.........FK..........
B8ND04	325	Malate dehydrogenase, NAD-dependent	1	0.0161296	57.356	2	_GIDFVK(ac)NPPPK_	GIDFVK(1)NPPPK	-2.0267	69.276
B8NIW4	78	Obg-like ATPase 1	1	0.0225608	66.805	1	_VIVPDDRFDWLCEHYK(ac)PK_	VIVPDDRFDWLCEHYK(1)PK	0.0037389	67.645	DRFDWLCEHYKPKSQVPANLT	.........YK..........
B8NEF0	508	Chitin synthase ChsG	1	0.020362	40.56	1	_K(ac)NMFLAEDR_	K(1)NMFLAEDR	0.043068	72.321	KGIEGMNIFKKNMFLAEDRIL	........F.K..........
B8N3Y7	97	Phosphatidylinositol transporter, putative	0.920816	0.0241388	69.429	1	_TFDYK(ac)EKPEVFK_	TFDYK(0.921)EK(0.079)PEVFK	0.40215	71.888	TDDLPRTFDYKEKPEVFKFYP	.........YK..........
B8NWI9	102	Nitroreductase family protein, putative	0.949922	0.0183121	73.179	1	_EAFENHTKPK(ac)LEAFR_	EAFENHTK(0.05)PK(0.95)LEAFR	0.24818	76.82	KEAFENHTKPKLEAFRAAYGT	..........K....R.....
B8N2E0	117	GDP-mannose pyrophosphorylase A	0.958885	0.0432923	51.096	1	_DAILK(ac)GKPER_	DAILK(0.959)GK(0.041)PER	-0.47895	69.721	GLYHFRDAILKGKPERIFVLN	........I.K..........
B8NU07	242	NADH-cytochrome B5 reductase, putative	0.971371	8.41742e-06	107.72	2	_NHGGIPLIDKDK(ac)FFLK_	NHGGIPLIDK(0.029)DK(0.971)FFLK	-0.36533	109.79	HGGIPLIDKDKFFLKLDGLVK	..........K.F........
B8N7F1	73	Ribosomal protein S23 (S12)	0.981563	0.00196413	83.008	2	_KCVK(ac)VQLIK_	K(0.018)CVK(0.982)VQLIK	0.9272	107.9
B8MY65	82	ATP synthase subunit gamma	0.982897	0.044023	64.467	1	_TYGQTSNTVFEK(ac)AETKPLEDK_	TYGQTSNTVFEK(0.983)AETK(0.017)PLEDK	-0.38555	65.416	YGQTSNTVFEKAETKPLEDKK	........F.K..........
B8N4M7	133	Rho GTPase Rho1	0.984047	3.15329e-07	116.8	1	_TIEELTK(ac)TSQKPVTAEQGEEVR_	TIEELTK(0.984)TSQK(0.016)PVTAEQGEEVR	0.095541	119.38	NDPKTIEELTKTSQKPVTAEQ	........L.K..........
B8N4T2	602	Transketolase	0.987904	0.00891366	82.251	1	_VVSVPCFEVFDAQDKDYK(ac)LK_	VVSVPCFEVFDAQDK(0.012)DYK(0.988)LK	-0.11625	82.609	EVFDAQDKDYKLKVLPDGIPV	.........YK..........
B8N211	528	Mitochondrial aconitate hydratase, putative	0.991711	0.0534846	61.583	1	_EFK(ac)LKPPTGEGLPAK_	EFK(0.992)LK(0.008)PPTGEGLPAK	0.85045	65.219	TLKDKDGKEFKLKPPTGEGLP	.........FK..........
B8N204	136	Cytosolic large ribosomal subunit protein L7A	0.992812	4.56945e-10	128.3	2	_KPYHVK(ac)YGLNHVVGLVENK_	K(0.007)PYHVK(0.993)YGLNHVVGLVENK	0.90604	130.95	EDVSKKPYHVKYGLNHVVGLV	..........KY.........
B8N4R2	375	Isoleucyl-tRNA synthetase ,cytoplasmic	0.995188	0.0670864	33.181	1	_AADKPIIK(ac)HLK_	AADK(0.005)PIIK(0.995)HLK	0.62682	59.84	HVKAADKPIIKHLKGIGRLIV	..........KH.........
B8N3H7	118	Eukaryotic translation initiation factor eIF-5A	0.998204	0.015757	77.948	1	_DDGDTKDDVK(ac)VPDSDVGTR_	DDGDTK(0.002)DDVK(0.998)VPDSDVGTR	0.042427	81.003
B8NE10	93	NAD binding Rossmann fold oxidoreductase, putative	0.998553	0.0512193	61.902	1	_LALEHGK(ac)HVVCEKPFTPTTQEADELVALAEK_	LALEHGK(0.999)HVVCEK(0.001)PFTPTTQEADELVALAEK	0.85153	62.213	QLTKLALEHGKHVVCEKPFTP	..........KH.........
B8MZQ0	244	Phosphoglycerate mutase, 2,3-bisphosphoglycerate-independent	0.99903	0.0616252	52.074	1	_YEKDETDEFLK(ac)PIIVGGEER_	YEK(0.001)DETDEFLK(0.999)PIIVGGEER	1.9632	56.488	YEKDETDEFLKPIIVGGEERR	........F.K..........
B8NR98	363	60S ribosomal protein L4, putative	0.999163	0.0296347	73.051	1	_GVESEKPEAPSK(ac)EFLSTLHEN_	GVESEK(0.001)PEAPSK(0.999)EFLSTLHEN	-0.12166	73.675
B8NP97	176	Proteasome subunit alpha type	0.999295	2.24114e-08	131.82	1	_ATSVGANNASAQSLLK(ac)QDYKEDCDLK_	ATSVGANNASAQSLLK(0.999)QDYK(0.001)EDCDLK	-0.44642	132.36	ANNASAQSLLKQDYKEDCDLK	........L.K..........
B8N7U5	315	Coronin	0.999692	0.0421281	60.231	1	_YFELENDKFEYLAEYK(ac)SADPQR_	YFELENDKFEYLAEYK(1)SADPQR	-2.1523	60.735	NDKFEYLAEYKSADPQRGIAF	.........YK..........
B8NGN7	261	Translation elongation factor EF-2 subunit, putative	0.999951	0.05491	59.961	1	_WTTK(ac)STDADGKPLER_	WTTK(1)STDADGKPLER	-0.37484	62.104	FNPKTKKWTTKSTDADGKPLE	..........KS.........
B8MZA0	83	Oxidoreductase, zinc-binding dehydrogenase family, putative	0.999965	0.0339244	73.114	1	_SYSPAFAMDKPIDSSSIAK(ac)VLR_	SYSPAFAMDKPIDSSSIAK(1)VLR	1.645	73.672	DKPIDSSSIAKVLRSNNSKYK	........I.K..........
B8NEC1	374	Ketol-acid reductoisomerase	0.99997	7.17863e-05	111.16	1	_EKYEK(ac)EMQDIR_	EKYEK(1)EMQDIR	-0.032724	122.39	SQKDYREKYEKEMQDIRDLEI	........Y.K..........
B8NJS0	257	Vacuolar ATP synthase subunit c	0.999977	0.0399848	63.741	1	_EFK(ac)YVEGGKEEER_	EFK(1)YVEGGKEEER	0.016479	66.215	REHKWIPREFKYVEGGKEEER	..........KY.........
B8NQF0	140	Nucleoside diphosphate kinase	0.999985	0.00386647	79.584	1	_EIALWFKPEELQK(ac)YK_	EIALWFKPEELQK(1)YK	-0.47018	80.507	ALWFKPEELQKYKHSQFDWIY	..........KY.........
B8NW52	94	Ribosomal protein S5	0.999988	0.0147809	69.806	1	_IKPVQK(ac)QTR_	IKPVQK(1)QTR	-0.18644	83.499	DEVMKIKPVQKQTRAGQRTRF	........V.K..........
B8N9S3	123	Cyclophilin, putative	0.999991	0.0200951	78.645	2	_VPGDKPQQVVK(ac)IVK_	VPGDKPQQVVK(1)IVK	-0.19395	80.96	VPGDKPQQVVKIVKSGELESE	........V.K..........
B8NRE7	121	Aminopeptidase, putative	0.999994	0.00704892	56.387	1	_SK(ac)YKPVAK_	SK(1)YKPVAK	-0.69665	102.07	NNSMAGFYRSKYKPVAKPSPD	..........KY.........
B8NH51	10	Putative uncharacterized protein	0.999994	0.0636859	62.424	1	_LVSFK(ac)YGEIPVGAIKPR_	LVSFK(1)YGEIPVGAIKPR	-1.3176	62.469
B8MXX8	495	Valyl-tRNA synthetase	0.999994	0.00417398	79.358	1	_GDIVIKPESAEK(ac)SYFR_	GDIVIKPESAEK(1)SYFR	0.24324	82.837	DIVIKPESAEKSYFRWMRNIN	..........K.Y........
B8NFR0	755	Mitochondrial inner membrane AAA protease Yta12, putative	0.999996	0.0472077	58.375	1	_LK(ac)YIYYEEDPNQFHKPFSEETAK_	LK(1)YIYYEEDPNQFHKPFSEETAK	-0.90862	58.952	VTKFGMSPKLKYIYYEEDPNQ	..........KY.........
B8MY54	228	Glutathione peroxidase	0.999999	0.0417066	63.36	1	_WASTTKPESLEDTIVK(ac)EIEK_	WASTTKPESLEDTIVK(1)EIEK	0.78361	65.855	KPESLEDTIVKEIEKAQKAGT	........I.K..........
B8N8D0	366	Fructosyl amine: oxygen oxidoreductase	0.999999	0.0448307	67.576	1	_GFK(ac)YLPSIGNLIVDAIEDKVPEK_	GFK(1)YLPSIGNLIVDAIEDKVPEK	0.67988	67.877	LGCGASGRGFKYLPSIGNLIV	..........KY.........
B8N338	122	Secretory component protein shr3, putative	0.999999	0.0291582	72.311	1	_LVSAGK(ac)YGEDLATSEEDKGQILGR_	LVSAGK(1)YGEDLATSEEDKGQILGR	2.4705	76.21	VKGLRLVSAGKYGEDLATSEE	..........KY.........
B8NYZ9	120	60S ribosomal protein L13	0.999999	0.0146354	75.017	1	_LKDYK(ac)AR_	LKDYK(1)AR	-0.98217	97.798	VANVDRLKDYKARLILFPRKS	.........YK..........
B8NJI5	121	NADH-ubiquinone oxidoreductase 19 kDa subunit, putative	0.999999	0.0545206	76.578	1	_KPEM(ox)ELNK(ac)CVFDK_	KPEMELNK(1)CVFDK	0.17217	86.498	ECRKPEMELNKCVFDKLGLKK	........L.K..........
B8ND74	511	2-methylcitrate dehydratase, putative	0.999999	0.000824305	89.145	2	_EEAKPEILAK(ac)YK_	EEAKPEILAK(1)YK	0.20366	95.094	REEAKPEILAKYKRHLQAHFE	..........KY.........
B8NWC7	29	Cofilin	1	0.0298846	19.38	1	_LK(ac)FIIFK_	LK(1)FIIFK	-0.36047	60.682
B8N1E9	14	60S ribosomal protein P0	1	0.0417818	20.495	1	_AAYFEK(ac)LK_	AAYFEK(1)LK	0.59418	53.493	KSATKAAYFEKLKSLLDEYKT	........F.K..........
B8N1F3	32	Protein mitochondrial targeting protein (Mas1), putative	1	0.0353385	21.422	1	_GALK(ac)YHPDK_	GALK(1)YHPDK	0.62423	55.235	LKTAYKKGALKYHPDKNANNP	..........KY.........
B8NRN4	291	Malate synthase	1	0.0104351	25.894	2	_K(ac)HPNFVLPDR_	K(1)HPNFVLPDR	-0.64395	63.624	YIFSFIKKFRKHPNFVLPDRS	..........KH.........
B8N3P5	66	Eukaryotic translation initiation factor 3 subunit E	1	0.00653732	28.807	1	_AK(ac)YELLK_	AK(1)YELLK	0.061365	93.374	QDDDKEIVRAKYELLKHTNMT	..........KY.........
B8MWJ7	77	Cytochrome P450, putative	1	0.0316616	30.406	1	_K(ac)YGPVVR_	K(1)YGPVVR	-2.0051	53.554	SHEEYIKLHKKYGPVVRVSPK	..........KY.........
B8N3U8	39	Glutathione S-transferase GstA	1	0.00980408	30.966	1	_IDISK(ac)NTQK_	IDISK(1)NTQK	0.80358	74.6	PYKVEKIDISKNTQKEPWFLE	........I.K..........
B8MZV1	943	Coatomer subunit alpha, putative	1	0.0500469	31.098	1	_QVGAVNFAPLK(ac)PR_	QVGAVNFAPLK(1)PR	-3.3198	47.039
B8NSD9	188	D-3-phosphoglycerate dehydrogenase	1	0.0401516	31.352	1	_VSNK(ac)CWEIR_	VSNK(1)CWEIR	0.12111	50.452	HNGTWNKVSNKCWEIRGKTLG	..........K....R.....
B8NCW4	129	60S ribosomal protein L17	1	0.0230987	32.258	1	_QFGVSK(ac)AR_	QFGVSK(1)AR	-3.1658	67.507	CAQGKQFGVSKARWPEKSAKF	........V.K..........
B8NWD0	85	Glycogen branching enzyme GbeA, putative	1	0.0306447	32.3	1	_GMALHK(ac)LIR_	GMALHK(1)LIR	0.095797	57.859	PIIERGMALHKLIRLVTHGLG	........L.K..........
B8N518	197	Phosphatidate cytidylyltransferase, putative	1	0.0105912	32.833	1	_SETINK(ac)LYVR_	SETINK(1)LYVR	-3.4159	67.334	VVRHRSETINKLYVRCVGALM	........I.K..........
B8NFQ7	103	Mitochondrial DnaJ chaperone (Tim14), putative	1	0.0552381	34.455	1	_EFLDK(ac)HT_	EFLDK(1)HT	-0.47195	47.443
B8NKS0	63	G-protein complex beta subunit SfaD	1	0.0299075	34.728	1	_TLK(ac)GHLAK_	TLK(1)GHLAK	0.065715	63.673	RIGMKPRRTLKGHLAKIYAMH	..........K.H........
B8NHK5	24	Calcium/calmodulin-dependent protein kinase, putative	1	0.0185593	35.483	1	_QLYK(ac)FGR_	QLYK(1)FGR	-0.16532	73.616	PESYEKKQLYKFGRTLGAGTY	.........YK..........
B8N3B2	78	Aldo-keto reductase, putative	1	0.0146184	35.873	1	_ALTK(ac)YNIPR_	ALTK(1)YNIPR	0.34469	67.507	SEEIIGKALTKYNIPRNRVVI	..........KY.........
B8ND74	400	2-methylcitrate dehydratase, putative	1	0.00691523	36.096	1	_IIDK(ac)QFK_	IIDK(1)QFK	0.48337	91.626	THEACIRIIDKQFKAMDNFAD	..........K.F........
B8NQY6	47	Mitochondrial cytochrome b2, putative	1	0.0354395	36.126	1	_IILK(ac)YAGK_	IILK(1)YAGK	0.11597	64.207	EHPGGQKIILKYAGKDATEEF	..........KY.........
B8NRE0	637	AMP-binding enzyme, putative	1	0.00236202	36.296	1	_AVLK(ac)DLER_	AVLK(1)DLER	0.17808	101.54	NDDKIRKAVLKDLERVAKKHK	........V.K..........
B8NQW4	65	60S ribosomal protein L32	1	0.0481403	36.332	1	_TK(ac)HMMPSGHK_	TK(1)HMMPSGHK	0.048207	43.306	SIGYGSNKKTKHMMPSGHKAF	..........KH.........
B8NE45	288	Oxidoreductase, 2OG-Fe(II) oxygenase family, putative	1	0.0510934	36.344	1	_ESAAHIVK(ac)CIPASDDR_	ESAAHIVK(1)CIPASDDR	1.2457	40.693	QLRESAAHIVKCIPASDDRKK	........I.K..........
B8MXA6	31	Importin, putative	1	0.0475045	36.372	1	_TEK(ac)AHAHEFLEK_	TEK(1)AHAHEFLEK	-0.30625	43.713	TMQGNVSRTEKAHAHEFLEKF	..........K.H........
B8NH55	406	37S ribosomal protein S5	1	0.0299142	36.523	1	_K(ac)VYYSGR_	K(1)VYYSGR	0.19737	53.754
B8N3V1	822	Clustered mitochondria protein homolog	1	0.0407472	36.618	2	_AEIEK(ac)HVSTR_	AEIEK(1)HVSTR	-0.99437	52.247	TPTTLRAEIEKHVSTRYRYTP	..........KH.........
B8N6U3	169	Acetylglutamate kinase, putative	1	0.00640137	36.736	1	_K(ac)LFLEENLK_	K(1)LFLEENLK	-0.47698	86.18	TDGKTLALARKLFLEENLKLT	..........K.F........
B8N2Z4	171	Cleavage and polyadenylation specific factor 5	1	0.00340894	36.885	1	_K(ac)LYFIQLPK_	K(1)LYFIQLPK	0.65385	91.867	GHVTRPKECKKLYFIQLPKKK	..........K.Y........
B8NUL4	129	ATP sulphurylase	1	0.0415679	36.918	1	_IHFDK(ac)LGWSR_	IHFDK(1)LGWSR	-0.44207	47.844	TPAELRIHFDKLGWSRVVAFQ	........F.K..........
B8NPF9	322	Protein disulfide-isomerase	1	0.0461569	36.929	1	_NAK(ac)YPYDQSK_	NAK(1)YPYDQSK	2.0185	43.306	FAIQDPEKNAKYPYDQSKEVK	..........KY.........
B8NNC4	464	N-acetylglucosamine-phosphate mutase	1	0.0473333	36.953	1	_SIFK(ac)AYDAER_	SIFK(1)AYDAER	1.2992	50.354	RVEVADRSIFKAYDAERKLES	........I.K..........
B8NI19	819	Nonribosomal peptide synthase, putative	1	0.0506182	37.001	1	_HGIENK(ac)HSETIR_	HGIENK(1)HSETIR	-0.10172	42.466	GLIRKHGIENKHSETIRIADI	..........KH.........
B8N0C2	134	Alpha,alpha-trehalose-phosphate synthase subunit, putative	1	0.0597799	37.245	1	_EANLLFAK(ac)TIAK_	EANLLFAK(1)TIAK	0.92886	41.743	AYREANLLFAKTIAKEAQEGD	........F.K..........
B8N3Q4	122	Class V chitinase, putative	1	0.0565062	37.296	1	_QLFLLK(ac)QQNR_	QLFLLK(1)QQNR	-0.14136	42.21	YGCIKQLFLLKQQNRQLKVLL	........L.K..........
B8NRV3	81	40S ribosomal protein S3, putative	1	0.0555081	37.618	1	_FK(ac)FPENSVSLYAAK_	FK(1)FPENSVSLYAAK	0.69598	40.278	ELTSLIQKRFKFPENSVSLYA	.........FK..........
B8NU85	321	Putative uncharacterized protein	1	0.0502699	37.717	1	_GAAPK(ac)NYYR_	GAAPK(1)NYYR	0.34425	43.442	IPEDGRGAAPKNYYRHYFGRL	..........K.Y........
B8NM07	157	Triosephosphate isomerase	1	0.0480463	37.793	1	_ELTK(ac)EQWSK_	ELTK(1)EQWSK	-0.84689	45.158	QLNAAAKELTKEQWSKVVIAY	........L.K..........
B8NNW8	314	Steroid alpha reductase family protein	1	0.0610377	38.005	1	_EFGDK(ac)YK_	EFGDK(1)YK	0.010126	44.767	EHRYRKEFGDKYKVKRFVMLP	..........KY.........
B8MWE2	112	Protein phosphatase 2C	1	0.0573671	38.05	1	_HK(ac)IWVANAGDSR_	HK(1)IWVANAGDSR	-0.17456	43.03
B8MXX8	353	Valyl-tRNA synthetase	1	0.0351492	38.094	1	_FAK(ac)HPFVDR_	FAK(1)HPFVDR	-0.68029	53.237	RYQHLIGKFAKHPFVDRLLPI	..........KH.........
B8MZV2	138	Sulfhydryl oxidase	1	0.0471505	38.291	1	_TFLK(ac)IFSR_	TFLK(1)IFSR	-1.3994	46.334	EQQGEMRTFLKIFSRLYPCWV	..........K.F........
B8NS16	556	Gamma-glutamyltranspeptidase	1	0.0148284	38.307	1	_VLK(ac)GWER_	VLK(1)GWER	0.067301	79.809	KRLGHQVKVLKGWERGMFGRG	........V.K..........
B8N3S3	341	Pyruvate decarboxylase PdcA, putative乙醇？	1	0.0471895	38.321	1	_GVLQK(ac)IVQR_	GVLQK(1)IVQR	-0.17067	49.418	PDINMKGVLQKIVQRMGNLNV	........L.K..........
B8N4T3	87	Spermidine synthase	1	0.0350712	38.351	1	_VNQILHHEK(ac)SK_	VNQILHHEK(1)SK	-0.012573	51.359	LKVNQILHHEKSKYQDVLVFE	..........KS.........
B8NR08	223	Cysteine synthase (O-acetylserine (Thiol)-lyase) (Csase)	1	0.0461484	38.408	1	_YLK(ac)TASDGR_	YLK(1)TASDGR	0.087497	51.445	GTLAGITRYLKTASDGRVKCF	........Y.K..........
B8N1N5	62	Nucleosome binding protein (Nhp6a), putative	1	0.0386493	38.538	1	_MLGEK(ac)WK_	MLGEK(1)WK	0.0093813	58.679
B8N0D5	137	40S ribosomal protein S11	1	0.0128238	38.545	1	_PLSK(ac)TVR_	PLSK(1)TVR	-0.57922	84.916	VTVGQCRPLSKTVRFNVLRVL	........L.K..........
B8N248	1077	Leucyl-tRNA synthetase	1	0.0496802	38.705	1	_EMLVNLQK(ac)TTGCK_	EMLVNLQK(1)TTGCK	1.1054	44.246	VLKEMLVNLQKTTGCKVIEII	........L.K..........
B8NLF1	42	Elongation factor 1-alpha	1	0.0255004	38.862	1	_TIEK(ac)FEK_	TIEK(1)FEK	0.028554	65.246	CGGIDQRTIEKFEKEAAELGK	........I.K..........
B8NW05	199	Glutathione-S-transferase theta, GST, putative	1	0.0541967	38.883	1	_PAVQK(ac)GFDAVHLK_	PAVQK(1)GFDAVHLK	0.62546	41.56	DRVYQRPAVQKGFDAVHLKIR	..........K.F........
B8MYW2	172	TCTP family protein	1	0.0604886	38.894	1	_HGLEEYK(ac)V_	HGLEEYK(1)V	0.049716	47.657
B8N1R2	144	3-oxoacyl-(Acyl-carrier-protein) reductase, putative	1	0.0497584	38.957	1	_AAAK(ac)YFR_	AAAK(1)YFR	-4.1482	57.281	APFKLVRAAAKYFRVKDGEPR	..........KY.........
B8NB89	96	Fatty acid activator Faa4, putative	1	0.0528012	39.033	1	_VIDGVEK(ac)EVDK_	VIDGVEK(1)EVDK	1.872	46.643	KVKKVIDGVEKEVDKKWTYFE	........V.K..........
B8NVA6	451	Dihydrolipoamide succinyltransferase, putative	1	0.0492985	39.044	1	_VK(ac)EYIEDPR_	VK(1)EYIEDPR	-0.84689	42.718	REAVTFLVKVKEYIEDPRRML	..........K.Y........
B8N0K5	280	6-phosphofructokinase	1	0.0310065	39.064	1	_IK(ac)DILTNR_	IK(1)DILTNR	0.53746	60.436
B8N4V5	117	Mannose-6-phosphate isomerase	1	0.0469365	39.066	1	_LAEK(ac)LHAR_	LAEK(1)LHAR	-1.3711	48.423	QAHPNKKLAEKLHARDPRNYP	..........K.H........
B8NK52	16	Heat shock protein (Sti1), putative	1	0.0140868	39.167	1	_AFSAK(ac)DYPTAIDK_	AFSAK(1)DYPTAIDK	1.1587	68.972	KAEGNKAFSAKDYPTAIDKFT	..........K.Y........
B8NQ72	297	Farnesyl-pyrophosphate synthetase	1	0.0210429	39.202	1	_ALYK(ac)ELDLEK_	ALYK(1)ELDLEK	-1.3163	60.598	ALEAKVKALYKELDLEKVYQE	.........YK..........
B8NW31	57	Cytochrome b-c1 complex subunit Rieske, mitochondrial	1	0.053042	39.343	1	_ESSTYK(ac)IPDFSK_	ESSTYK(1)IPDFSK	-1.0892	44.045	FTSAKESSTYKIPDFSKYASK	.........YK..........
B8NVG9	268	NmrA-like family protein	1	0.0446292	39.381	1	_TFTK(ac)SVR_	TFTK(1)SVR	-0.067765	55.531	VEDVTGRTFTKSVRTVEAAKA	........F.K..........
B8NIW4	168	Obg-like ATPase 1	1	0.0427041	39.428	1	_ALEGLTK(ac)QTK_	ALEGLTK(1)QTK	0.52348	53.237	FVEKALEGLTKQTKRGGQSLE	........L.K..........
B8NUP9	53	40S ribosomal protein S4, putative	1	0.00758584	39.486	1	_LK(ac)YALNGR_	LK(1)YALNGR	-0.037657	84.568	PLIVFIRNRLKYALNGREVKA	..........KY.........
B8NL81	64	Fatty acid synthase alpha subunit FasA	1	0.0505173	39.541	1	_TLASK(ac)YEAYDAATSVQR_	TLASK(1)YEAYDAATSVQR	0.98417	49.537	GGMARRTLASKYEAYDAATSV	..........KY.........
B8N225	95	NADH-ubiquinone oxidoreductase 39 kDa subunit, putative	1	0.0513107	39.573	1	_HLK(ac)VTGDLGR_	HLK(1)VTGDLGR	0.58988	47.894
B8NPE5	105	Actin cortical patch component, putative	1	0.0229402	39.594	1	_ILEK(ac)YQTR_	ILEK(1)YQTR	0.24434	63.816	KTQGESRILEKYQTRDWRAGD	..........KY.........
B8NRV2	457	Phenylalanyl-tRNA synthetase, beta subunit	1	0.0589041	39.6	1	_TSLLPGLLK(ac)TIR_	TSLLPGLLK(1)TIR	0.72194	41.227	VRTSLLPGLLKTIRENKHHSV	........L.K..........
B8NDW6	535	MFS sugar transporter, putative	1	0.0468009	39.661	1	_PTSYIVK(ac)ENMK_	PTSYIVK(1)ENMK	4.4066	47.712	LFSKPTSYIVKENMKSTAQII	........I.K..........
B8NU07	360	NADH-cytochrome B5 reductase, putative	1	0.0616711	39.741	1	_NNEAMNYVVSVPWSK(ac)VK_	NNEAMNYVVSVPWSK(1)VK	0.18373	40.968
B8NK51	1370	Membrane bound C2 domain protein (Vp115), putative	1	0.0409164	39.761	1	_VIVK(ac)ALGPK_	VIVK(1)ALGPK	-0.096187	56.432	PPSANVRVIVKALGPKPKEVL	........I.K..........
B8NJ18	347	UDP-N-acetylglucosamine pyrophosphorylase	1	0.0464695	39.811	1	_QPDVLK(ac)FR_	QPDVLK(1)FR	0.55495	53.968	AKDPKQPDVLKFRAANIVNHY	........V.K..........
B8NS24	179	Threonyl-tRNA synthetase, putative	1	0.047413	39.843	1	_ETDWPALDK(ac)HANR_	ETDWPALDK(1)HANR	0.17262	42.317	VRETDWPALDKHANRVFKEKQ	..........KH.........
B8NUC3	317	Putative uncharacterized protein	1	0.066994	39.845	1	_GQNAPHFNPNEHK(ac)PHPSFER_	GQNAPHFNPNEHK(1)PHPSFER	-0.8702	40.622	NAPHFNPNEHKPHPSFERNRF	..........K.H........
B8MVZ9	443	Cyclopropane-fatty-acyl-phospholipid synthase, putative	1	0.0317967	39.85	1	_VEAK(ac)YGK_	VEAK(1)YGK	-1.8557	66.073	WMGNREKVEAKYGKRWFRIWE	..........KY.........
B8NEN9	444	Mitochondrial outer membrane translocase receptor (TOM70), putative	1	0.0424038	39.899	1	_DYQK(ac)SIDLDR_	DYQK(1)SIDLDR	0.20242	49.448	EFAEAAKDYQKSIDLDRTFIY	........Y.K..........
B8NQH9	235	Lipase, putative	1	0.0579598	39.967	1	_LYEHAPALPAAK(ac)MIWYR_	LYEHAPALPAAK(1)MIWYR	0.098248	42.095	YEHAPALPAAKMIWYRDHYLP	..........K....R.....
B8N8D0	250	Fructosyl amine: oxygen oxidoreductase	1	0.0462851	40.006	1	_ALYK(ac)NLPVIFNIEK_	ALYK(1)NLPVIFNIEK	0.30495	41.542	RLKPEERALYKNLPVIFNIEK	.........YK..........
B8NHI9	81	Aromatic aminotransferase Aro8, putative	1	0.0250195	40.025	1	_GAAK(ac)YLK_	GAAK(1)YLK	-0.35302	72.138	RKVSTLKGAAKYLKNPGLISL	..........KY.........
B8NV78	637	Alpha,alpha-trehalose-phosphate synthase subunit Tps2, putative	1	0.047901	40.025	1	_ASHQK(ac)LYK_	ASHQK(1)LYK	0.28792	46.129	SPESKKASHQKLYKHVTTNTV	..........K.Y........
B8NB09	98	RNA helicase (Dbp), putative	1	0.0438085	40.041	1	_SFYK(ac)EHPDVANR_	SFYK(1)EHPDVANR	-0.36956	45.183	SLPKFEKSFYKEHPDVANRSQ	.........YK..........
B8NB80	542	Carbamoyl-phosphate synthase, large subunit	1	0.032638	40.05	1	_IDK(ac)WFLYK_	IDK(1)WFLYK	0.8981	56.013	DKVHELTKIDKWFLYKLQNIV	..........K.F........
B8NB21	18	SAGA complex subunit (Ada2), putative	1	0.0494451	40.182	1	_GTEAGTK(ac)YHCDICSVDVTSTVR_	GTEAGTK(1)YHCDICSVDVTSTVR	-0.42357	40.197	TASRGTEAGTKYHCDICSVDV	..........KY.........
B8N5B1	99	Mitochondrial GTP/GDP transporter Ggc1, putative	1	0.0490433	40.408	1	_IYK(ac)YGGQPFAR_	IYK(1)YGGQPFAR	2.422	46.844	AGYKVLQRIYKYGGQPFARDY	..........KY.........
B8NSR1	75	Glutaredoxin Grx1, putative	1	0.0528385	40.464	1	_TVPNIFIK(ac)QK_	TVPNIFIK(1)QK	0.60488	41.824	GQRTVPNIFIKQKHIGGNSDL	........F.K..........
B8NL81	168	Fatty acid synthase alpha subunit FasA	1	0.0311595	40.503	1	_AIK(ac)DLVGGK_	AIK(1)DLVGGK	-0.14937	62.463
B8NC08	466	Leukotriene A4 hydrolase	1	0.0422402	40.524	1	_FIPHYFTK(ac)FK_	FIPHYFTK(1)FK	0.31195	45.829	FDRFIPHYFTKFKGKSLDSYE	........F.K..........
B8N672	86	Methionyl-tRNA synthetase	1	0.0395195	40.562	1	_ELCDK(ac)YYALHAEVYK_	ELCDK(1)YYALHAEVYK	0.74885	44.312	ENMTTKELCDKYYALHAEVYK	..........KY.........
B8NES9	180	Polysaccharide deacetylase family protein	1	0.036799	40.647	1	_AETWMK(ac)PLVR_	AETWMK(1)PLVR	0.49757	52.705
B8NES9	49	Polysaccharide deacetylase family protein	1	0.030487	40.713	1	_LLK(ac)LFEK_	LLK(1)LFEK	-0.14289	64.734	AGHIGTPRLLKLFEKYNIKAS	..........K.F........
B8MW01	30	Tropomyosin, putative	1	0.0501004	40.838	1	_VK(ac)TLEQENLAK_	VK(1)TLEQENLAK	-0.44123	48.822
B8N672	328	Methionyl-tRNA synthetase	1	0.0536244	40.887	1	_WLK(ac)VHHLSTTEYLTYEGGK_	WLK(1)VHHLSTTEYLTYEGGK	0.24783	42.639	TEIGTREKWLKVHHLSTTEYL	..........K.H........
B8NIU9	316	Eukaryotic translation initiation factor 3 subunit H	1	0.0505714	40.963	1	_LFK(ac)LPQEPSR_	LFK(1)LPQEPSR	-0.034735	45.307	LPEDEYQRLFKLPQEPSRLET	.........FK..........
B8MWB2	283	Methionine aminopeptidase 1	1	0.0487353	40.984	1	_DPGNVIEK(ac)HAK_	DPGNVIEK(1)HAK	-0.49346	46.985	LFRDPGNVIEKHAKSRNCSVV	..........KH.........
B8N9T1	253	Translation initiation factor EF-2 gamma subunit, putative	1	0.0459153	41	1	_EEGALQHYQSILK(ac)FIR_	EEGALQHYQSILK(1)FIR	3.8345	42.314	GALQHYQSILKFIRGTVADGS	........I.K..........
B8NX83	177	Dynamin-like GTPase Dnm1, putative	1	0.0518162	41.067	1	_VPIGDQPSDIEK(ac)QTR_	VPIGDQPSDIEK(1)QTR	1.8551	42.947	PIGDQPSDIEKQTRALILEYI	........I.K..........
B8NTN4	457	Woronin body major protein, putative	1	0.048411	41.074	1	_QGIPVVPQGELFSK(ac)IK_	QGIPVVPQGELFSK(1)IK	0.78333	48.623	PVVPQGELFSKIKAAFEDGHG	........F.K..........
B8NBA7	147	Glucose-6-phosphate isomerase	1	0.0450078	41.211	1	_SGEWK(ac)GYTDK_	SGEWK(1)GYTDK	0.03063	50.149	FSEQVRSGEWKGYTDKKIDTI	..........K.Y........
B8N9R6	1189	Pyruvate carboxylase	1	0.0511275	41.217	1	_EGDSVDGQDLVCK(ac)IVK_	EGDSVDGQDLVCK(1)IVK	2.0074	45.438
B8MXX8	773	Valyl-tRNA synthetase	1	0.0441702	41.302	2	_WILHK(ac)FNSAAK_	WILHK(1)FNSAAK	0.064645	46.88	ESLSERWILHKFNSAAKEINE	........L.K..........
B8NJL4	387	rotein sey1	1	0.0363054	41.343	1	_YHK(ac)GVYQR_	YHK(1)GVYQR	0.78919	52.937	AFESEASRYHKGVYQRKRAEL	........Y.K..........
B8NM10	166	U1 small nuclear ribonucleoprotein 70 kDa	1	0.039012	41.582	1	_AAYK(ac)ETDGIR_	AAYK(1)ETDGIR	-0.12285	54.198	EREKDMKAAYKETDGIRIKDR	.........YK..........
B8N394	86	Acetyl-coenzyme A synthetase FacA ACSS	1	0.0456128	41.7	1	_DLDEYK(ac)K_	DLDEYK(1)K	1.4841	77.058	GTHLKDLDEYKKLYDESIRSP	.........YK..........
B8NS24	217	Threonyl-tRNA synthetase, putative	1	0.0349885	41.772	1	_LHYIDK(ac)LVTGEK_	LHYIDK(1)LVTGEK	0.0061246	51.135	YSKYKLHYIDKLVTGEKSTVY	........I.K..........
B8N7Y1	287	Sulfide quinone reductase, putative	1	0.0238853	41.788	1	_K(ac)QFDLLHVVPK_	K(1)QFDLLHVVPK	3.4622	48.044	ARLDGQEKVKKQFDLLHVVPK	..........K.F........
B8N4L2	316	Thiamine thiazole synthase	1	0.04875	41.794	1	_AAEEALK(ac)VFDER_	AAEEALK(1)VFDER	0.83922	50.108	SGVKAAEEALKVFDERQRECA	..........K.F........
B8MX73	961	Translation elongation factor eEF-3, putative	1	0.0547627	41.858	1	_DSLGALSK(ac)AIK_	DSLGALSK(1)AIK	0.25333	48.044	LDRDSLGALSKAIKTFEGGVV	........L.K..........
B8NSE2	236	Nucleosome assembly protein Nap1, putative	1	0.0372643	42.123	2	_TISK(ac)TYYYK_	TISK(1)TYYYK	-0.064836	51.445	NSFFTNKTISKTYYYKEENGY	........I.K..........
B8N465	83	Putative uncharacterized protein	1	0.0305545	42.185	1	_LHEK(ac)YQTK_	LHEK(1)YQTK	0.43084	58.955	PEHEFERLHEKYQTKALRIAP	..........KY.........
B8N170	710	Glutamate carboxypeptidase, putative	1	0.0125605	42.25	1	_VVNDK(ac)YK_	VVNDK(1)YK	0.95203	83.753	LYFQIRVVNDKYKALERAFLY	..........KY.........
B8NRE7	83	Aminopeptidase, putative	1	0.0439628	42.671	1	_ITQASEITYDQK(ac)SER_	ITQASEITYDQK(1)SER	0.13351	46.892	TQASEITYDQKSERVTLKFPQ	..........KS.........
B8NIQ5	83	60S ribosomal protein L6	1	0.0587045	42.953	1	_HLDQGVLLVTGPFK(ac)INGVPLR_	HLDQGVLLVTGPFK(1)INGVPLR	-0.56013	43.823	QGVLLVTGPFKINGVPLRRVN	.........FK..........
B8MYK4	623	Eukaryotic translation initiation factor 3 subunit B	1	0.0115553	42.992	1	_FK(ac)QFVWR_	FK(1)QFVWR	0.39713	81.784	TLAEHPTDKFKQFVWRPRPPT	..........K.F........
B8NHF8	138	Pterin-4-alpha-carbinolamine dehydratase, putative	1	0.0115254	43.487	1	_K(ac)HHPTITVR_	K(1)HHPTITVR	0.467	60.064	NVVASQSAAKKHHPTITVRIG	..........KH.........
B8NKS4	220	Disulfide isomerase (TigA), putative	1	0.0481123	43.564	1	_EQGVTGYPTIK(ac)FFPK_	EQGVTGYPTIK(1)FFPK	-0.52206	45.084	EQGVTGYPTIKFFPKGSKEGI	..........K.F........
B8NZ05	270	Succinyl-CoA synthetase beta subunit, putative	1	0.0396145	43.596	1	_DTIQK(ac)LYK_	DTIQK(1)LYK	0.53549	53.968	CIPEAKDTIQKLYKVFMEKDA	........I.K..........
B8NVI0	118	4-hydroxy-2-oxovalerate aldolase, putative	1	0.0338462	43.6	1	_YCK(ac)YPPVGCR_	YCK(1)YPPVGCR	0.28473	52.49	EDARRIVRYCKYPPVGCRGYG	..........KY.........
B8N4D7	19	Cytochrome b5, putative	1	0.0218223	43.682	1	_K(ac)DLYMVIHDK_	K(1)DLYMVIHDK	-0.21599	48.568
B8NS30	281	Succinyl-CoA:3-ketoacid-coenzyme A transferase (ScoT), putative	1	0.023262	43.706	1	_NIEK(ac)YTFAK_	NIEK(1)YTFAK	0.83033	61.765	IQSTTPKNIEKYTFAKEEGED	..........KY.........
B8NQ64	180	Vacuolar dynamin-like GTPase VpsA, putative	1	0.0136173	43.738	1	_DIEK(ac)QIR_	DIEK(1)QIR	0.7466	81.297	PVGDQPKDIEKQIRDMVLKYI	........I.K..........
B8NIP0	71	Putative uncharacterized protein	1	0.0631385	43.807	1	_GDSGFSPALDAEFVGVGNDYIHADADGK(ac)HLR_	GDSGFSPALDAEFVGVGNDYIHADADGK(1)HLR	0.038528	44.452	NDYIHADADGKHLRLNAHGVL	..........KH.........
B8NKS4	315	Disulfide isomerase (TigA), putative	1	0.000216843	43.86	1	_LSQNK(ac)EYADK_	LSQNK(1)EYADK	0.769	105.2	VKVAEKLSQNKEYADKEFARV	..........K.Y........
B8N4Q9	1207	entafunctional AROM polypeptide	1	0.0486302	43.867	1	_ALEYGDIIK(ac)LVGVAK_	ALEYGDIIK(1)LVGVAK	0.70935	47.639	NRALEYGDIIKLVGVAKNLDD	........I.K..........
B8NUP8	111	Aspartate-semialdehyde dehydrogenase	1	0.0412796	44.087	1	_AEIPVFSNAK(ac)NYR_	AEIPVFSNAK(1)NYR	0.05841	49.298	KAEIPVFSNAKNYRKHPLVPL	..........K.Y........
B8MWE7	84	60S ribosomal protein L9	1	0.0507623	44.124	1	_TIINNLIIGVTK(ac)GFK_	TIINNLIIGVTK(1)GFK	-0.372	44.998	IINNLIIGVTKGFKYKMRYVY	..........K.F........
B8NBK4	34	60S ribosomal protein L30, putative	1	0.0125367	44.137	1	_STIK(ac)TLR_	STIK(1)TLR	0.82125	84.916
B8N8V0	864	Bifunctional pyrimidine biosynthesis protein (PyrABCN),	1	0.044225	44.194	1	_TFEEAIQK(ac)AIR_	TFEEAIQK(1)AIR	2.4123	49.081	IGRTFEEAIQKAIRSVDFHNL	........I.K..........
B8NS36	115	RNA recognition motif (Rrm) domain containing protein, putative	1	0.0623123	44.239	1	_VYVGNLSYDVK(ac)WHHLK_	VYVGNLSYDVK(1)WHHLK	0.0057911	45.54	VYVGNLSYDVKWHHLKDFMRQ	..........K.H........
B8N446	29	60S ribosomal protein L31e	1	0.030455	44.287	2	_EYTINMHK(ac)R_	EYTINMHK(1)R	0.58068	55.235
B8NBN0	68	GDSL Lipase/Acylhydrolase family protein	1	0.0403029	44.326	1	_VFPK(ac)FFPTPEK_	VFPK(1)FFPTPEK	0.64153	50.275	TSGHAIKVFPKFFPTPEKATV	..........K.F........
B8MWA0	479	Pyruvate kinase	1	0.0188672	44.33	2	_LK(ac)WAISHGIK_	LK(1)WAISHGIK	-1.1163	62.466
B8N2H3	254	Enolase/allergen Asp F 22	1	0.0625599	44.412	1	_IAM(ox)DVASSEFYK(ac)ADVK_	IAMDVASSEFYK(1)ADVK	-0.88613	47.916	AMDVASSEFYKADVKKYDLDF	.........YK..........
B8NWF0	46	Iron-sulfur protein subunit of succinate dehydrogenase S	1	0.0532351	44.545	1	_TK(ac)TFHIYR_	TK(1)TFHIYR	-0.27159	56.258	DPNPSETPRTKTFHIYRWNPD	..........K.F........
B8NUP8	49	Aspartate-semialdehyde dehydrogenase	1	0.00979161	44.547	1	_AYK(ac)DAVR_	AYK(1)DAVR	0.097894	88.954	ASERSAGKAYKDAVRWKQTTA	.........YK..........
B8NGN7	318	Translation elongation factor EF-2 subunit, putative	1	0.0188902	44.571	1	_EYEGK(ac)LLLK_	EYEGK(1)LLLK	0.055079	64.711
B8NW52	46	Ribosomal protein S5	1	0.0514639	44.576	1	_EWQPVTK(ac)LGR_	EWQPVTK(1)LGR	3.2894	47.334	QEEKEWQPVTKLGRLVKAGKI	........V.K..........
B8NPM9	265	Acetolactate synthase	1	0.0460426	44.587	1	_LLTK(ac)SISHVAK_	LLTK(1)SISHVAK	-0.92067	48.701	NTDANQKLLTKSISHVAKLIN	........L.K..........
B8NKB3	114	Cytochrome P450 alkane hydroxylase, putative	1	0.0436144	44.71	1	_FK(ac)DYGLGNR_	FK(1)DYGLGNR	0.38354	51.445	NIKTILSLKFKDYGLGNRIDA	.........FK..........
B8NGD9	210	Pyruvate dehydrogenase kinase	1	0.0506893	44.749	1	_AVVETHGADK(ac)EAFPVTK_	AVVETHGADK(1)EAFPVTK	1.6627	45.221
B8NV70	324	Aldose 1-epimerase, putative	1	0.030543	44.789	1	_IVYK(ac)TWK_	IVYK(1)TWK	0.31726	63.565
B8NLJ1	89	ARP2/3 complex 20 kDa subunit (P20-ARC), putative	1	0.0564377	44.861	1	_QADEIEHILVHK(ac)FTR_	QADEIEHILVHK(1)FTR	-0.50146	46.892	ADEIEHILVHKFTRFLTQRAE	........V.K..........
B8NIT1	145	Adenosylhomocysteinase	1	0.0385205	44.864	1	_LNLILDDGGDLTSLVHEK(ac)YPEQLK_	LNLILDDGGDLTSLVHEK(1)YPEQLK	1.174	49.662	GGDLTSLVHEKYPEQLKDCYG	..........KY.........
B8NLX5	60	Putative uncharacterized protein	1	0.0432897	45.128	1	_GPALTEHAANK(ac)HSK_	GPALTEHAANK(1)HSK	-0.36454	48.899	GPALTEHAANKHSKTLQDCFP	..........KH.........
B8MWA0	300	Pyruvate kinase	1	0.0068418	45.138	1	_MMIAK(ac)CNIK_	MMIAK(1)CNIK	-0.55448	78.516	VFIAQKMMIAKCNIKGKPVIC	........I.K..........
B8N551	548	Clathrin-coated vesiclec protein (Bud7), putative	1	0.0493651	45.161	1	_QQAIEYK(ac)K_	QQAIEYK(1)K	1.7514	56.258	AQYRQQAIEYKKSATEWEILG	.........YK..........
B8N3I8	206	Polyadenylate-binding protein	1	0.0210633	45.375	1	_K(ac)VFVGHHISK_	K(1)VFVGHHISK	1.3468	51.567	HVNGMLLNDKKVFVGHHISKK	..........K.F........
B8NRH6	60	60S ribosomal protein L8, putative	1	0.0519848	45.417	1	_GAPLAK(ac)VQFR_	GAPLAK(1)VQFR	3.0801	46.406	HDPGRGAPLAKVQFRHPYKFK	........L.K..........
B8NKF3	286	Ubiquitin carboxyl-terminal hydrolase	1	0.0413461	45.474	1	_EAGEQPTPSSDVFYK(ac)LDCHIGK_	EAGEQPTPSSDVFYK(1)LDCHIGK	-0.70584	45.737	QPTPSSDVFYKLDCHIGKETN	.........YK..........
B8NIV7	247	Glycerol dehydrogenase Gcy1, putative	1	0.0412854	45.501	1	_GWSVIPK(ac)SVSK_	GWSVIPK(1)SVSK	-0.82335	53.367	GIQKGWSVIPKSVSKERIDTN	........I.K..........
B8MX81	304	Pyruvate dehydrogenase complex, dihydrolipoamide acetyltransferase	1	0.0497066	45.55	1	_YK(ac)LSVNDFLVK_	YK(1)LSVNDFLVK	0.44521	45.891	ALNASADGKYKLSVNDFLVKA	.........YK..........
B8NFX0	32	Secretory pathway gdp dissociation inhibitor	1	0.0319917	45.561	1	_GNK(ac)VLHIDR_	GNK(1)VLHIDR	0.23114	56.725
B8NCS4	436	Peroxisomal multifunctional beta-oxidation protein (MFP)	1	0.0112818	45.625	1	_HVYSK(ac)FGAYK_	HVYSK(1)FGAYK	1.979	66.664	LGVSGKHVYSKFGAYKNIKVR	........Y.K..........
B8N4Q9	1001	entafunctional AROM polypeptide	1	0.0182671	45.649	1	_K(ac)PWFQECSNIQYYSQHATGK_	K(1)PWFQECSNIQYYSQHATGK	-0.0616	45.885
B8NHE8	281	Putative uncharacterized protein	1	0.0375305	45.657	1	_SENDQPYVK(ac)DAFHR_	SENDQPYVK(1)DAFHR	0.12912	47.037	WKSENDQPYVKDAFHRYIVNN	........Y.K..........
B8NTR9	366	Proteasome regulatory particle subunit Rpt1, putative	1	0.0599667	45.693	1	_IHAK(ac)SM(ox)SVER_	IHAK(1)SMSVER	0.84689	50.791	GRANILRIHAKSMSVERDIRW	..........KS.........
B8MXJ9	198	Putative uncharacterized protein	1	0.00958291	45.718	1	_VELIK(ac)SLGR_	VELIK(1)SLGR	0.59686	76.282	VGVPARVELIKSLGRSLLSLP	........L.K..........
B8NKF9	27	60S ribosomal protein L24a	1	0.0201976	45.801	1	_GDSK(ac)IFR_	GDSK(1)IFR	0.0099243	73.975	KGKLYVRGDSKIFRFQNGKSE	..........K.F........
B8N4S4	110	Small nuclear ribonucleoprotein complex protein Nhp2, putative	1	0.0341824	45.835	1	_AAVNK(ac)CLK_	AAVNK(1)CLK	-0.34045	58.119	LKSVKKAAVNKCLKRGVKEVV	........V.K..........
B8NQL4	610	Molecular chaperone and allergen Mod-E/Hsp90/Hsp1	1	0.0462112	45.867	1	_TFEISPK(ac)SAIIK_	TFEISPK(1)SAIIK	-0.074073	49.097	SSKKTFEISPKSAIIKELKKK	..........KS.........
B8NRS8	154	Mitochondrial ADP,ATP carrier protein (Ant), putative	1	0.00388467	45.897	1	_LANDAK(ac)SAK_	LANDAK(1)SAK	-0.20975	88.495	YARTRLANDAKSAKGGGERQF	..........KS.........
B8NRS8	280	Mitochondrial ADP,ATP carrier protein (Ant), putative	1	0.0399089	45.968	1	_SLFK(ac)GAGANILR_	SLFK(1)GAGANILR	-0.49828	54.343	VAKEGVKSLFKGAGANILRGV	.........FK..........
B8N9V1	313	Cobalamin-independent methionine synthase MetH/D	1	0.0354708	46.024	1	_TNFK(ac)AAIEK_	TNFK(1)AAIEK	0.75414	57.149	DGRNIWKTNFKAAIEKVELAI	.........FK..........
B8N1S6	7	Dolichol-phosphate mannosyltransferase, putative	1	0.0326788	46.085	1	_NK(ac)YTVILPTYNER_	NK(1)YTVILPTYNER	-1.8977	48.527
B8N5B9	182	Adenylate kinase	1	0.0426363	46.147	1	_SYHK(ac)VFNPPK_	SYHK(1)VFNPPK	-0.9827	48.284	VHPASGRSYHKVFNPPKQEMK	..........K.F........
B8NJ19	175	Zinc knuckle nucleic acid binding protein, putative	1	0.0469138	46.336	1	_VCYK(ac)CAQAGHISR_	VCYK(1)CAQAGHISR	-0.32188	50.108	PLSSAGKVCYKCAQAGHISRD	.........YK..........
B8MWQ4	592	Mitochondrial carrier protein, putativ	1	0.0438267	46.457	1	_TILK(ac)EEGFK_	TILK(1)EEGFK	0.020603	51.445	GLRHCARTILKEEGFKAFFKG	........I.K..........
B8N2E2	109	Lysine--tRNA ligase	1	0.0327313	46.506	1	_QFLK(ac)DYDHLGK_	QFLK(1)DYDHLGK	-0.033769	51.879	QVTDDLRQFLKDYDHLGKGDQ	..........K.Y........
B8NEG2	204	Toxin biosynthesis protein, putative	1	0.0191881	46.597	1	_AVASLTK(ac)GLAK_	AVASLTK(1)GLAK	0.26645	67.385	SPEKAVASLTKGLAKWDPRAR	........L.K..........
B8NBY1	261	Patatin-like serine hydrolase, putative	1	0.0345875	46.611	1	_NVVK(ac)DNYYR_	NVVK(1)DNYYR	0.39672	54.066	REHLAKRNVVKDNYYRLNVEV	........V.K..........
B8NHI9	349	Aromatic aminotransferase Aro8, putative	1	0.00453223	46.708	1	_LESFSK(ac)VLAPGSR_	LESFSK(1)VLAPGSR	0.80771	77.192	GRVLRLESFSKVLAPGSRVGW	........F.K..........
B8N1N5	77	Nucleosome binding protein (Nhp6a), putative	1	0.0133859	46.741	2	_RPYEDK(ac)AAADK_	RPYEDK(1)AAADK	-0.11937	84.297
B8MWE2	21	Protein phosphatase 2C	1	0.0555576	46.751	1	_ISMEDAHAAVLDLHAK(ac)YTSPEETSTDPAK_	ISMEDAHAAVLDLHAK(1)YTSPEETSTDPAK	-0.63861	47.175	AHAAVLDLHAKYTSPEETSTD	..........KY.........
B8N3M8	201	Alcohol dehydrogenase, zinc-containing, putative	1	0.0484915	46.901	1	_VVVAAPEGLK(ac)MDLAK_	VVVAAPEGLK(1)MDLAK	0.66767	48.899
B8NVB0	220	Autophagy cysteine endopeptidase Atg4, putative	1	0.0327307	46.943	1	_FVK(ac)YGAESCGK_	FVK(1)YGAESCGK	0.042609	56.205	DAPLSIHRFVKYGAESCGKHP	..........KY.........
B8MZM3	493	Sec23/Sec24 family protein	1	0.0297508	46.989	1	_IPK(ac)IFSHIK_	IPK(1)IFSHIK	-0.477	57.347	IITSLLHRIPKIFSHIKKPEP	..........K.F........
B8NK52	271	Heat shock protein (Sti1), putative	1	0.0185844	47.046	1	_K(ac)QFDEAVQHYEK_	K(1)QFDEAVQHYEK	0.19026	48.532	KKIGNEFYKKKQFDEAVQHYE	..........K.F........
B8NEF7	306	AMP-binding enzyme, putative	1	0.0323959	47.36	1	_ELK(ac)YIHYAGAPLSAK_	ELK(1)YIHYAGAPLSAK	0.21005	53.193	PEGIEALRELKYIHYAGAPLS	..........KY.........
B8N9G4	202	Mitochondrial peroxiredoxin Prx1, putative	1	0.0479364	47.386	1	_LIGLSANGTDSHK(ac)LWIK_	LIGLSANGTDSHK(1)LWIK	-0.8917	47.916
B8MY77	86	60S ribosomal protein L12	1	0.0274312	47.387	1	_ALK(ac)EPPR_	ALK(1)EPPR	0.79655	68.915
B8NGL6	14	V-type ATPase, B subunit, putative	1	0.0351014	47.412	1	_MTSVK(ac)PR_	MTSVK(1)PR	-0.80971	63.054
B8NE43	313	Aldehyde dehydrogenase, putative	1	0.0382412	47.436	1	_IYVQK(ac)TIYEK_	IYVQK(1)TIYEK	-2.075	51.286	CAAGSRIYVQKTIYEKFLEAY	........V.K..........
B8ND35	242	NAD-dependent formate dehydrogenase AciA/Fdh	1	0.0378736	47.439	1	_GLFNK(ac)DLISK_	GLFNK(1)DLISK	1.7296	54.486	LHEKTRGLFNKDLISKMKKGS	........F.K..........
B8NLA6	111	U2 auxiliary factor small subunit, putative	1	0.0268585	47.464	1	_FK(ac)YEEDAQK_	FK(1)YEEDAQK	1.2448	58.699	HLIGNVYARFKYEEDAQKACD	..........KY.........
B8NFV7	199	Putative uncharacterized protein	1	0.0182844	47.472	1	_AK(ac)SLDDPAYIK_	AK(1)SLDDPAYIK	-0.30099	63.944	RSKSRPAEKAKSLDDPAYIKK	..........KS.........
B8NSJ8	178	Succinyl-CoA synthetase alpha subunit, putative 琥珀酰-CoA合成酶	1	0.0104113	47.536	1	_IGIMPGFIHK(ac)R_	IGIMPGFIHK(1)R	2.208	60.342	KIGIMPGFIHKRGRVGIVSRS	........I.K..........
B8NB58	111	Ketoreductase PKS	1	0.0462519	47.636	1	_GTTGILK(ac)AIK_	GTTGILK(1)AIK	0.056414	53.597	PAIKGTTGILKAIKAYAPTVK	........I.K..........
B8MXL2	294	Zinc-binding oxidoreductase ToxD, putative	1	0.0315696	47.764	1	_AFAEK(ac)FWTISEK_	AFAEK(1)FWTISEK	2.2593	53.479
B8NL21	50	Protein RDR1, putative	1	0.0304691	47.78	1	_YEYQCTFK(ac)PHPR_	YEYQCTFK(1)PHPR	-0.28268	48.568	CLRYEYQCTFKPHPRRKPAAS	.........FK..........
B8MZM3	401	Sec23/Sec24 family protein	1	0.0369271	47.811	1	_GFLK(ac)GVCK_	GFLK(1)GVCK	-0.11331	58.119	SQESVNRGFLKGVCKGITEAL	........F.K..........
B8NI19	1800	Nonribosomal peptide synthase, putative	1	0.0335508	47.841	1	_GYSEK(ac)DHLGDTVLR_	GYSEK(1)DHLGDTVLR	0.21174	52.599	QVLESRGYSEKDHLGDTVLRD	..........K.H........
B8MZV1	80	Coatomer subunit alpha, putative	1	0.0365431	48.032	1	_GIDFHPTQPLFVSGGDDYK(ac)IK_	GIDFHPTQPLFVSGGDDYK(1)IK	0.66105	50.255	PLFVSGGDDYKIKVWNYQTRR	.........YK..........
B8NDA9	66	DUF89 domain protein	1	0.0366229	48.09	1	_LAALK(ac)YELQHNR_	LAALK(1)YELQHNR	-0.11458	49.28	KGIIEKLAALKYELQHNRQLT	..........KY.........
B8N9T9	562	Small nucleolar ribonucleoprotein complex subunit, putative	1	0.0341395	48.17	1	_SK(ac)SESAEPEPR_	SK(1)SESAEPEPR	-0.054716	56.205	ETSKPGQPKSKSESAEPEPRG	..........KS.........
B8N8D0	287	Fructosyl amine: oxygen oxidoreductase	1	0.0505711	48.178	1	_ICDEHPGYTNMVK(ac)SADGHLMSLPFEK_	ICDEHPGYTNMVK(1)SADGHLMSLPFEK	-1.0347	48.18	DEHPGYTNMVKSADGHLMSLP	..........KS.........
B8MYK0	167	Cytochrome C1/Cyt1, putative	1	0.0394968	48.215	2	_LSDYIPAPYK(ac)NEEAAR_	LSDYIPAPYK(1)NEEAAR	-0.40094	50.831	KLSDYIPAPYKNEEAARAANG	.........YK..........
B8NWF0	61	Iron-sulfur protein subunit of succinate dehydrogenase S	1	0.0313079	48.329	1	_WNPDQPTEK(ac)PK_	WNPDQPTEK(1)PK	1.2265	54.65
B8NJV8	98	60S ribosomal protein L35	1	0.0174705	48.37	1	_LTK(ac)HEASLK_	LTK(1)HEASLK	0.067962	66.19	LTRDLRRRLTKHEASLKTERQ	..........KH.........
B8NRH9	92	Adenosine kinase, putative	1	0.0272132	48.406	1	_DK(ac)YADILK_	DK(1)YADILK	0.70565	63.076	VLYIGCVGRDKYADILKDTCT	..........KY.........
B8NHI9	284	Aromatic aminotransferase Aro8, putative	1	0.00305832	48.44	1	_AVYK(ac)VAQK_	AVYK(1)VAQK	0.22345	97.798	QQAERRKAVYKVAQKHDVYIV	.........YK..........
B8MX81	215	Pyruvate dehydrogenase complex, dihydrolipoamide acetyltransferase	1	0.031523	48.518	1	_ALALEK(ac)GVPIK_	ALALEK(1)GVPIK	0.16009	59.367	SPAAKALALEKGVPIKALKGT	........L.K..........
B8N3B8	332	Fructose-1,6-bisphosphatase Fbp1, putative	1	0.0374217	48.578	1	_LLGVVPEHIHDK(ac)SGVFLGSK_	LLGVVPEHIHDK(1)SGVFLGSK	-0.083437	52.451	LGVVPEHIHDKSGVFLGSKDE	..........KS.........
B8NRV2	435	Phenylalanyl-tRNA synthetase, beta subunit	1	0.0417232	48.655	1	_DDGNTAVK(ac)LANPK_	DDGNTAVK(1)LANPK	1.4329	53.034
B8N001	755	C2 tetrahydrofolate synthase, putative	1	0.0453175	48.696	1	_LALK(ac)LAGTEPDEDHEAK_	LALK(1)LAGTEPDEDHEAK	0.41484	50.831
B8NL13	480	Hsp70 chaperone Hsp88	1	0.0399215	48.713	1	_ADANDDFMICK(ac)LK_	ADANDDFMICK(1)LK	-0.27156	49.298	ADANDDFMICKLKARLNLHGI	........I.K..........
B8NHH4	199	Vesicular-fusion protein sec17	1	0.0123152	48.869	1	_WSVK(ac)DYFLK_	WSVK(1)DYFLK	0.50929	66.683	ISNNLMKWSVKDYFLKAGICH	..........K.Y........
B8N0K5	493	6-phosphofructokinase	1	0.0418211	48.873	1	_SLPSEDFETTAK(ac)CFEK_	SLPSEDFETTAK(1)CFEK	0.59798	50.178	LPSEDFETTAKCFEKFKFDGL	..........K.F........
B8N099	155	Oxysterol binding protein (Osh7), putative	1	0.0296818	48.875	1	_MK(ac)YELGDHSYVR_	MK(1)YELGDHSYVR	0.45577	52.071	YARNILIGKMKYELGDHSYVR	..........KY.........
B8NE10	139	NAD binding Rossmann fold oxidoreductase, putative	1	0.038763	48.906	1	_WDADYVTASK(ac)LVK_	WDADYVTASK(1)LVK	0.73044	51.03
B8MY77	48	60S ribosomal protein L12	1	0.0336175	48.993	1	_IGEDIAK(ac)NTGDWK_	IGEDIAK(1)NTGDWK	0.74592	60.937	SPKKIGEDIAKNTGDWKGLRV	........I.K..........
B8N9G1	374	Aldehyde dehydrogenase, putative	1	0.0542112	48.998	1	_SEGATLVAGGEPYK(ac)NVGDGK_	SEGATLVAGGEPYK(1)NVGDGK	0.74585	50.358	ATLVAGGEPYKNVGDGKGFFI	.........YK..........
B8N8U3	117	Mitochondrial import receptor subunit (Tom20), putative	1	0.044781	49.07	1	_ALK(ac)VYPQPK_	ALK(1)VYPQPK	0.42963	51.415	EAALCFYKALKVYPQPKDLIS	..........K.Y........
B8NBA0	114	ARF GTPase activator (Glo3), putative	1	0.0400486	49.073	1	_YTCNAAVK(ac)YK_	YTCNAAVK(1)YK	0.24911	51.436	KVKYTCNAAVKYKEELKRRAA	..........KY.........
B8NJ15	69	40S ribosomal protein S24	1	0.0413895	49.073	1	_TQYGGGK(ac)STGFALVYDSQEALK_	TQYGGGK(1)STGFALVYDSQEALK	-1.3157	49.497	FGFRTQYGGGKSTGFALVYDS	..........KS.........
B8NEJ4	411	Protein transport protein Sec61 alpha subunit, putative	1	0.0269434	49.212	1	_EQSMYK(ac)ELK_	EQSMYK(1)ELK	-0.090537	58.699	MAGHREQSMYKELKRVIPTAA	.........YK..........
B8N0C1	30	NmrA family transcriptional regulator, putative	1	0.0546997	49.213	1	_LITVFGATGNQGGSVINHILADPQLHK(ac)EFK_	LITVFGATGNQGGSVINHILADPQLHK(1)EFK	0.60676	49.525	NHILADPQLHKEFKIRGITRD	..........K.F........
B8N3P5	292	Eukaryotic translation initiation factor 3 subunit E	1	0.0263324	49.27	1	_AHK(ac)SSSLYQK_	AHK(1)SSSLYQK	-1.2509	58.592	AVITNRGRAHKSSSLYQKQLK	..........KS.........
B8NPW4	26	Curved DNA-binding protein (42 kDa protein)	1	0.0277915	49.404	1	_YK(ac)TAATISHK_	YK(1)TAATISHK	0.13657	58.511	LNNPDTLTKYKTAATISHKVL	.........YK..........
B8MXQ5	468	Fumarate reductase Osm2, putative	1	0.0481023	49.546	1	_VAGDSASQHLFQK(ac)LVSGGASSAAQR_	VAGDSASQHLFQK(1)LVSGGASSAAQR	3.0985	49.662	GDSASQHLFQKLVSGGASSAA	........F.K..........
B8N2F8	478	Proteasome regulatory particle subunit (RpnG), putative	1	0.0201792	49.568	1	_LQK(ac)YGQAVR_	LQK(1)YGQAVR	1.7265	64.711	HGDALITKLQKYGQAVRLRGS	..........KY.........
B8NGD4	326	60S ribosomal protein L3	1	0.0413019	49.575	1	_NDFVMVK(ac)GSVPGVK_	NDFVMVK(1)GSVPGVK	2.6656	52.334
B8NEL2	114	HAD superfamily hydrolase, putative	1	0.0222326	49.627	1	_K(ac)YHLAVVSSSALR_	K(1)YHLAVVSSSALR	0.62454	52.101	EELEKLYKAKKYHLAVVSSSA	..........KY.........
B8NRF2	339	NADH-ubiquinone oxidoreductase, subunit G, putative	1	0.0337094	49.671	1	_LQLK(ac)ENEFK_	LQLK(1)ENEFK	-1.0078	55.084
B8NB89	220	Fatty acid activator Faa4, putative	1	0.0297142	49.702	1	_HIIWNSHFAPK(ac)QADLER_	HIIWNSHFAPK(1)QADLER	0.55452	52.185
B8NA08	275	Outer mitochondrial membrane protein porin	1	0.0536875	49.767	1	_ATWDSK(ac)TGNSVGLEVASK_	ATWDSK(1)TGNSVGLEVASK	2.631	50.404
B8N6W0	167	Nuclear segregation protein (Bfr1), putative	1	0.0244345	49.825	1	_ALSDK(ac)YAEIQK_	ALSDK(1)YAEIQK	0.44083	55.04	DNPEAKALSDKYAEIQKELDA	..........KY.........
B8NUG3	686	3-methylcrotonyl-CoA carboxylase subunit alpha (MccA), putative	1	0.0355147	49.849	1	_GTISK(ac)VVHQK_	GTISK(1)VVHQK	0.55443	56.548	IRSPQKGTISKVVHQKGDQCK	........I.K..........
B8N1D8	788	Eukaryotic translation initiation factor 3 subunit A	1	0.000563484	49.953	1	_EAVALK(ac)HR_	EAVALK(1)HR	0.30382	122.74	EDKHKEAVALKHRLSRLVPVF	..........KH.........
H9CP05	511	NADH dehydrogenase subunit 2	1	0.00236759	50.041	1	_IVNK(ac)IYFDSK_	IVNK(1)IYFDSK	0.57517	81.799	LILQKDKIVNKIYFDSKFALS	..........K.Y........
B8NI19	1714	Nonribosomal peptide synthase, putative	1	0.0234274	50.09	1	_VYK(ac)TGDLVR_	VYK(1)TGDLVR	-0.44097	63.184	FQPGREGRVYKTGDLVRYNPD	.........YK..........
B8N5A6	473	Glutamate synthase Glt1, putative	1	0.0306943	50.14	1	_IIDDSELK(ac)YTVSHR_	IIDDSELK(1)YTVSHR	-1.1307	52.527	AGRIIDDSELKYTVSHRQDFA	..........KY.........
B8N230	117	Dienelactone hydrolase family protein	1	0.0435855	50.182	1	_ADLPAWLPNHQPSHVDPVVESTVK(ac)YVR_	ADLPAWLPNHQPSHVDPVVESTVK(1)YVR	0.027961	50.505	HVDPVVESTVKYVREELGAKR	..........KY.........
B8ND10	477	Transcriptional repressor TupA/RocA, putative	1	0.0305794	50.188	1	_DLVSGSLDK(ac)TIK_	DLVSGSLDK(1)TIK	0.03467	58.32	GRDLVSGSLDKTIKLWELNVP	........L.K..........
B8NUM6	481	Proteasome regulatory particle subunit (RpnE), putative	1	0.0257149	50.242	1	_IDHLITK(ac)EEMMAR_	IDHLITK(1)EEMMAR	-0.084068	54.871	LLERIDHLITKEEMMARILPT	........I.K..........
B8N7E8	347	Aminotransferase, class V, putative	1	0.0127465	50.268	1	_EAATK(ac)YIR_	EAATK(1)YIR	-0.44539	75.043	AAGLHKEAATKYIRFGHMGVS	..........KY.........
B8NIR3	93	RNase L inhibitor of the ABC superfamily, putative	1	0.0268357	50.362	1	_YSANSFK(ac)LHR_	YSANSFK(1)LHR	-3.0639	56.548	VTHRYSANSFKLHRLPMPRPG	.........FK..........
B8NQ19	1206	Phospholipase D (PLD), putative	1	0.0171228	50.38	1	_K(ac)VFHSVPDDCVR_	K(1)VFHSVPDDCVR	-1.1799	51.463	RAHTNTEVFRKVFHSVPDDCV	..........K.F........
B8NQL9	260	Mitochondrial DNA replication protein (Yhm2), putative	1	0.0374027	50.403	1	_NLTVGK(ac)TFK_	NLTVGK(1)TFK	0.24703	56.404	PNRPKNLTVGKTFKYIYETNG	..........K.F........
B8N3W9	37	Hydroxymethylglutaryl-CoA synthase Erg13, putative	1	0.0418139	50.435	1	_FDGVSEGK(ac)YTIGLGQTK_	FDGVSEGK(1)YTIGLGQTK	0.16711	54.764	LEKFDGVSEGKYTIGLGQTKM	..........KY.........
B8NQL4	615	Molecular chaperone and allergen Mod-E/Hsp90/Hsp1	1	0.0380576	50.448	1	_SAIIK(ac)ELK_	SAIIK(1)ELK	-0.13839	57.55	FEISPKSAIIKELKKKVEADG	........I.K..........
B8N9B4	212	Aminopeptidase	1	0.0356451	50.48	1	_SSYK(ac)TANGETK_	SSYK(1)TANGETK	-0.38082	56.205	NMAGFYRSSYKTANGETKYLA	.........YK..........
B8NB80	569	Carbamoyl-phosphate synthase, large subunit	1	0.0513885	50.532	1	_EIGSLFGIQK(ac)ETM(ox)LK_	EIGSLFGIQK(1)ETMLK	-0.079841	53.981	KEIGSLFGIQKETMLKAKKLG	........I.K..........
B8NA36	222	Glutamate dehydrogenase	1	0.0275224	50.551	1	_ESFAGK(ac)R_	ESFAGK(1)R	-0.48228	89.369
B8NFE8	2423	Polyketide synthase, putative	1	0.0337508	50.605	1	_PGSHWDAK(ac)GESQLGR_	PGSHWDAK(1)GESQLGR	-0.12701	55.66
B8NC08	658	Leukotriene A4 hydrolase	1	0.0381945	50.672	1	_AMVEK(ac)DLFGK_	AMVEK(1)DLFGK	0.12165	54.259
B8N3Q4	219	Class V chitinase, putative	1	0.0319631	50.682	1	_FYLTIACPAGK(ac)EHYSK_	FYLTIACPAGK(1)EHYSK	0.37587	53.395	FYLTIACPAGKEHYSKLRLRE	..........K.H........
B8N255	75	EH domain binding protein epsin 2	1	0.0293363	50.875	1	_HVLK(ac)SLK_	HVLK(1)SLK	-0.29744	67.169	DKGKNWRHVLKSLKVLDYCLH	........V.K..........
B8NMA3	59	Putative uncharacterized protein	1	0.0382955	50.996	1	_NWNIPK(ac)TLAK_	NWNIPK(1)TLAK	-0.96466	53.08	YNGRKNWNIPKTLAKFEFIPS	........I.K..........
B8N3E1	81	Putative uncharacterized protein	1	0.041923	51.017	1	_INALLFLQK(ac)K_	INALLFLQK(1)K	0.15112	52.167	DKINALLFLQKKEKEEAEARR	........L.K..........
B8NV71	150	Nicotinate-nucleotide pyrophosphorylase [carboxylating]	1	0.0410426	51.033	1	_VVEK(ac)YGILIGGADPHR_	VVEK(1)YGILIGGADPHR	0.12981	52.52	KTTPGFRVVEKYGILIGGADP	..........KY.........
B8NL81	504	Fatty acid synthase alpha subunit FasA	1	0.0238986	51.035	1	_GNIGYK(ac)EVPR_	GNIGYK(1)EVPR	0.46873	61.344	TVDARGNIGYKEVPRASARKL	.........YK..........
B8N6A6	146	60S ribosomal protein L5, putative	1	0.0613316	51.05	1	_RPFK(ac)AFLDVGLAR_	RPFK(1)AFLDVGLAR	-1.4909	53.363	ETDDGERRPFKAFLDVGLART	..........K.F........
B8N8D0	300	Fructosyl amine: oxygen oxidoreductase	1	0.0323004	51.088	1	_SADGHLMSLPFEK(ac)TQIPK_	SADGHLMSLPFEK(1)TQIPK	-0.17886	54.292	DGHLMSLPFEKTQIPKESEAR	........F.K..........
B8NLT5	220	Hydroxyacylglutathione hydrolase, putative	1	0.0273825	51.095	1	_FTIGDEK(ac)LHNVFMR_	FTIGDEK(1)LHNVFMR	-1.6338	54.09	TQGKFTIGDEKLHNVFMRVND	..........K.H........
B8MY77	54	60S ribosomal protein L12	1	0.0138107	51.144	1	_NTGDWK(ac)GLR_	NTGDWK(1)GLR	-0.077648	68.657
B8NA36	407	Glutamate dehydrogenase	1	0.0229822	51.164	1	_LK(ac)GIMEDCFK_	LK(1)GIMEDCFK	-1.7523	59.198
B8NSP9	54	Ribosomal protein L16a	1	0.0161929	51.226	1	_LK(ac)YHAYLR_	LK(1)YHAYLR	0.48514	67.897	ISGEFFRAKLKYHAYLRKMTR	..........KY.........
B8MXT0	70	RNA polymerase II subunit 7	1	0.032739	51.274	1	_VLPSSGQAEYTIK(ac)YR_	VLPSSGQAEYTIK(1)YR	0.51331	55.755	PSSGQAEYTIKYRAIIWKPFR	..........KY.........
B8N0R2	395	ABC multidrug transporter Mdr2	1	0.0632019	51.278	1	_K(ac)IFELGK_	K(1)IFELGK	0.89011	73.665	EVNRYNKQVRKIFELGKRESV	..........K.F........
B8N1K6	191	Phosphoglucomutase PgmA	1	0.0271385	51.286	1	_MMK(ac)EIFDFDLIK_	MMK(1)EIFDFDLIK	-0.63841	53.946
B8NUD9	84	Transaldolase	1	0.0216072	51.3	1	_LLVEFGK(ac)K_	LLVEFGK(1)K	0.32034	79.474	TLDRLLVEFGKKILEIIPGKV	........F.K..........
B8N6W0	130	Nuclear segregation protein (Bfr1), putative	1	0.0229514	51.382	1	_K(ac)NFAGLDEAQK_	K(1)NFAGLDEAQK	-0.19978	68.548	ADVSSLRKQRKNFAGLDEAQK	..........K.F........
B8NLJ7	488	Phenylalanyl-tRNA synthetase beta chain cytoplasmic	1	0.0345754	51.399	1	_PTMIK(ac)YGVSNIR_	PTMIK(1)YGVSNIR	-0.0069698	60.196	GLSLERPTMIKYGVSNIRELL	..........KY.........
B8NQX0	280	DnaJ domain protein (Mas5), putative	1	0.034741	51.497	1	_VVVK(ac)HLDGR_	VVVK(1)HLDGR	-1.5405	57.532	ALTGFSRVVVKHLDGRGIELQ	..........KH.........
B8NW05	17	Glutathione-S-transferase theta, GST, putative	1	0.00192762	51.536	1	_GTISLFASK(ac)GQR_	GTISLFASK(1)GQR	0.97464	78.964
B8NJL5	298	Elongation factor Tu	1	0.0172604	51.67	1	_TK(ac)VTDIETFK_	TK(1)VTDIETFK	-2.2358	63.401
B8NKR8	382	Ran-specific GTPase-activating protein 1, putative	1	0.041794	51.693	1	_ESGPVPGDENGVK(ac)SK_	ESGPVPGDENGVK(1)SK	-2.3538	55.011	GPVPGDENGVKSKRSAASEEG	..........KS.........
B8NRT9	91	40S ribosomal protein S12	1	0.0332986	51.747	1	_LVIALCSEHK(ac)IPLIK_	LVIALCSEHK(1)IPLIK	-1.0378	53.3
B8MWP5	130	40S ribosomal protein S13	1	0.0395134	51.762	1	_YYK(ac)SVGVLPPTWR_	YYK(1)SVGVLPPTWR	-0.11679	55.335	SRIHRLSRYYKSVGVLPPTWR	.........YK..........
B8NBR1	66	Acetyl-CoA carboxylase, putative	1	0.0663193	51.824	1	_K(ac)WAYETFGNER_	K(1)WAYETFGNER	0.028843	53.448	AAVKEIRSVRKWAYETFGNER	........V.K..........
B8N0J5	10	Fatty-acid amide hydrolase, putative	1	0.0340041	51.985	1	_HHQFK(ac)DYPEPR_	HHQFK(1)DYPEPR	-1.0699	55.776
B8N3E1	70	Putative uncharacterized protein	1	0.0228282	52.018	1	_EQIANTATEHSFK(ac)DK_	EQIANTATEHSFK(1)DK	0.9064	59.728	IANTATEHSFKDKINALLFLQ	.........FK..........
B8N211	582	Mitochondrial aconitate hydratase, putative	1	0.0287409	52.033	1	_LQVLQGFQAWDGK(ac)DATNIPILIK_	LQVLQGFQAWDGK(1)DATNIPILIK	0.66597	55.744
B8N9V1	309	Cobalamin-independent methionine synthase MetH/D	1	0.032504	52.049	1	_NIWK(ac)TNFK_	NIWK(1)TNFK	0.43147	57.59	AGVVDGRNIWKTNFKAAIEKV	........I.K..........
B8NYC1	42	Peptidyl-prolyl cis-trans isomerase	1	0.0188742	52.079	1	_GK(ac)QFDNSYDR_	GK(1)QFDNSYDR	-0.47734	58.511	YDPSQPDNKGKQFDNSYDRGQ	..........K.F........
B8NIV7	123	Glycerol dehydrogenase Gcy1, putative	1	0.0202314	52.151	1	_SK(ac)HLPDWDFIK_	SK(1)HLPDWDFIK	-0.24248	58.098	PSSTDPNDKSKHLPDWDFIKT	..........KH.........
B8N3V1	369	Clustered mitochondria protein homolog	1	0.0383476	52.202	1	_LTSK(ac)LFADYNEAAAR_	LTSK(1)LFADYNEAAAR	0.1449	53.565	DRVFRERLTSKLFADYNEAAA	..........K.F........
B8NBK4	30	60S ribosomal protein L30, putative	1	0.0421292	52.206	1	_VTLGYK(ac)STIK_	VTLGYK(1)STIK	0.52372	53.013	MKSGKVTLGYKSTIKTLRSGK	.........YK..........
B8N2H5	124	14-3-3 protein sigma, gamma, zeta, beta/alpha, putative	1	0.0354144	52.246	1	_VFYYK(ac)MK_	VFYYK(1)MK	-0.043802	58.981	ETGESKVFYYKMKGDYHRYLA	.........YK..........
B8MZ48	180	Glutathione oxidoreductase Glr1, putative	1	0.00780837	52.317	2	_IDYGHFK(ac)ELR_	IDYGHFK(1)ELR	-2.7977	70.942	KDVKIDYGHFKELRDATVKRL	.........FK..........
B8NWF0	160	Iron-sulfur protein subunit of succinate dehydrogenase S	1	0.0205806	52.338	1	_SIK(ac)PYLQR_	SIK(1)PYLQR	-0.37577	66.457	TQFYKQYKSIKPYLQRETKTE	..........K.Y........
B8NH67	675	Pre-mRNA splicing factor RNA helicase (Prp43), putative	1	0.0192368	52.451	1	_SK(ac)YTTIK_	SK(1)YTTIK	-0.14908	74.301	VAKKEAQGKSKYTTIKDNQNV	..........KY.........
B8N9M6	237	Glycylpeptide N-tetradecanoyltransferase	1	0.0382658	52.492	1	_LTPVLIK(ac)EITR_	LTPVLIK(1)EITR	0.3502	52.576	RSKRLTPVLIKEITRRCYLNG	........L.K..........
B8MX81	233	Pyruvate dehydrogenase complex, dihydrolipoamide acetyltransferase	1	0.0267637	52.5	1	_GGQITK(ac)EDVEK_	GGQITK(1)EDVEK	0.3719	60.161	KGTGRGGQITKEDVEKYKPSA	........I.K..........
B8NQJ3	491	Vacuolar aspartyl aminopeptidase Lap4, putative	1	0.0468734	52.525	1	_ATTGSLDPGLGVK(ac)LFK_	ATTGSLDPGLGVK(1)LFK	-1.262	53.395	TGSLDPGLGVKLFKGFFDYFE	..........K.F........
B8MZF6	85	Heat shock protein Hsp98/Hsp104/ClpA, putative	1	0.0180993	52.585	1	_ALMK(ac)TLVR_	ALMK(1)TLVR	-0.4882	69.825	DPQLLERALMKTLVRCPSQDP	........L.K..........
B8MWE2	60	Protein phosphatase 2C	1	0.0419283	52.588	1	_VALFAGENVHK(ac)IVAK_	VALFAGENVHK(1)IVAK	-0.85094	52.599	VALFAGENVHKIVAKQDSFAK	........V.K..........
B8N3U8	90	Glutathione S-transferase GstA	1	0.0520319	52.647	1	_DYK(ac)ISYPK_	DYK(1)ISYPK	0.66032	60.019	YLAEQYDKDYKISYPKGTREY	.........YK..........
B8MX97	98	Proteasome subunit alpha type	1	0.0529795	52.784	1	_VSHTGYK(ac)R_	VSHTGYK(1)R	0.50837	68.224	KARKVSHTGYKRIYNEYPPTR	.........YK..........
B8N4B1	113	Proteasome subunit beta type	1	0.0233279	52.893	1	_VITCMTMLK(ac)QHLFR_	VITCMTMLK(1)QHLFR	-1.566	55.196	PRVITCMTMLKQHLFRYQGHI	..........K.H........
B8NA84	56	Branched-chain-amino-acid aminotransferase	1	0.00655733	52.894	1	_LTVTK(ac)TSSPK_	LTVTK(1)TSSPK	0.80983	78.342	GIDPSKLTVTKTSSPKELTPA	........V.K..........
B8N048	128	Putative uncharacterized protein	1	0.0247292	52.936	1	_VPTADEQLDK(ac)YR_	VPTADEQLDK(1)YR	1.087	57.434	RVPTADEQLDKYRRRMKVGVE	..........KY.........
B8NJQ2	75	Tubulin beta, putative	1	0.0311205	52.941	1	_MNVYFNEASGNK(ac)YVPR_	MNVYFNEASGNK(1)YVPR	-2.4402	55.011	NVYFNEASGNKYVPRAVLVDL	..........KY.........
B8NUE0	199	Autophagic serine protease Alp2	1	0.0539206	52.952	1	_AHWGK(ac)TIPSNDEDADGNGHGTHCSGTIAGK_	AHWGK(1)TIPSNDEDADGNGHGTHCSGTIAGK	0.45641	52.96
B8NIW7	231	Hsc70 cochaperone (SGT), putative	1	0.0229139	53.14	1	_FDLADFHGAK(ac)EAYEK_	FDLADFHGAK(1)EAYEK	0.35565	59.15
B8NUD9	189	Transaldolase	1	0.0187933	53.168	1	_ILDWYK(ac)AAHK_	ILDWYK(1)AAHK	-0.23902	60.298	PFVGRILDWYKAAHKRDYTAQ	.........YK..........
B8NGN7	371	Translation elongation factor EF-2 subunit, putative	1	0.0277782	53.19	1	_AETLYEGPHDDEAFNAIK(ac)DCK_	AETLYEGPHDDEAFNAIK(1)DCK	0.01549	53.359
B8N5B0	91	Molecular chaperone Hsp70	1	0.0145706	53.219	2	_HWPFK(ac)IVDK_	HWPFK(1)IVDK	2.0207	65.278	VQSDMKHWPFKIVDKGGKPII	.........FK..........
B8NQM7	146	Aldo-keto reductase, putative	1	0.0140351	53.486	2	_TVQAMAQLK(ac)AEGK_	TVQAMAQLK(1)AEGK	0.73595	70.26
B8NI25	123	Fructosyl amino acid oxidase, putative	1	0.0131481	53.532	1	_ALESINYVK(ac)HAYAQSYER_	ALESINYVK(1)HAYAQSYER	-0.9058	59.342	MKALESINYVKHAYAQSYERA	..........KH.........
B8NXT5	205	TPR repeat protein	1	0.0149063	53.557	1	_NIK(ac)AFYR_	NIK(1)AFYR	-0.16532	79.116	STLKMNPKNIKAFYRSAMACL	..........K.F........
B8NGA3	114	Very-long-chain 3-oxoacyl-CoA reductase	1	0.0299065	53.56	1	_LTTLSDEITSK(ac)YASVQTK_	LTTLSDEITSK(1)YASVQTK	-1.0054	55.688	LTTLSDEITSKYASVQTKTLA	..........KY.........
B8N2M1	131	Glucosamine-fructose-6-phosphate aminotransferase	1	0.011873	53.631	1	_ALLESK(ac)GFR_	ALLESK(1)GFR	-0.92958	71.451	YKELKALLESKGFRFETDTDT	..........K.F........
B8NI45	37	Putative uncharacterized protein	1	0.0117182	53.678	1	_TAVVFDSK(ac)SYR_	TAVVFDSK(1)SYR	0.88877	69.216	AIRTAVVFDSKSYRNPTEHMH	..........K.Y........
B8NA87	30	Dipeptidyl peptidase, putative	1	0.0226201	53.763	1	_HHFDNLK(ac)DAK_	HHFDNLK(1)DAK	-0.11666	58.743	LEIKHHFDNLKDAKLRRYAHY	..........K....R.....
B8N4A2	127	Proline iminopeptidase	1	0.0114569	53.84	1	_QAEYLK(ac)NFR_	QAEYLK(1)NFR	-0.48098	68.657	GNAIKQAEYLKNFRADNIVRD	..........K.F........
B8N5A6	1070	Glutamate synthase Glt1, putative	1	0.0137088	53.871	1	_QLIYDLK(ac)CSNPR_	QLIYDLK(1)CSNPR	-0.76883	64.224	EDLKQLIYDLKCSNPRARVSV	..........K....R.....
B8NDQ4	296	Translation elongation factor eEF-1 subunit gamma, putative	1	0.0218555	53.904	1	_AEEYSLWK(ac)VDYK_	AEEYSLWK(1)VDYK	-0.76012	56.569	NYKAEEYSLWKVDYKYNDELK	........L.K..........
B8N9T1	114	Translation initiation factor EF-2 gamma subunit, putative	1	0.00564652	54.033	1	_FK(ac)NELER_	FK(1)NELER	1.0137	95.909	AISEVQTVRFKNELERNITIK	.........FK..........
B8NPE5	208	Actin cortical patch component, putative	1	0.0225452	54.111	2	_QYTEHK(ac)AHTTVAR_	QYTEHK(1)AHTTVAR	-1.0184	58.098	PAIARQYTEHKAHTTVARFSP	..........K.H........
B8N672	204	Methionyl-tRNA synthetase	1	0.0377869	54.232	1	_HIFLK(ac)LDK_	HIFLK(1)LDK	-0.10529	59.931	VKRDTKHIFLKLDKLQPEIQA	........F.K..........
B8MY41	55	G protein complex alpha subunit GanA	1	0.0144114	54.27	1	_STIIK(ac)QMR_	STIIK(1)QMR	0.99576	71.501	AGESGKSTIIKQMRIIHSGGF	........I.K..........
B8NNG4	290	T-complex protein 1, eta subunit, putative	1	0.0253396	54.296	1	_LEAIYK(ac)TGAK_	LEAIYK(1)TGAK	0.31588	61.577	IIYNKLEAIYKTGAKVVLSKL	.........YK..........
B8MYJ6	323	Glycogen debranching enzyme Gdb1, putative	1	0.0258132	54.308	1	_IVDK(ac)WTK_	IVDK(1)WTK	1.0168	68.214	VKADTRRIVDKWTKCPGIDLE	........V.K..........
B8NSP1	249	Dienelactone hydrolase family protein	1	0.0214164	54.367	1	_TVLEFLHK(ac)HA_	TVLEFLHK(1)HA	-0.40724	60.102
B8ND05	102	60S ribosomal protein L28	1	0.0029875	54.465	1	_IYK(ac)GVADK_	IYK(1)GVADK	-0.57982	98.582	GPKASTRKIYKGVADKTAKNG	.........YK..........
B8N5A6	1541	Glutamate synthase Glt1, putative	1	0.030929	54.466	2	_ALPHFVK(ac)VLPTDYK_	ALPHFVK(1)VLPTDYK	0.36118	55.335	DFTRALPHFVKVLPTDYKRVM	........F.K..........
B8MZX7	152	Proteasome regulatory particle subunit (RpnL), putative	1	0.0247278	54.486	2	_SIEDDPCIK(ac)YPVELER_	SIEDDPCIK(1)YPVELER	0.10751	56.121	GKSIEDDPCIKYPVELERNLM	..........KY.........
B8NGP4	289	Putative uncharacterized protein	1	0.032029	54.565	1	_EPESPK(ac)YR_	EPESPK(1)YR	-0.47419	58.981	LENWKEPESPKYRGMHGLTMP	..........KY.........
B8NB87	644	Mitochondrial Hsp70 chaperone (Ssc70), putative	1	0.0250463	54.598	1	_TDELQNASLTLFDK(ac)MHK_	TDELQNASLTLFDK(1)MHK	-0.21977	55.912	LQNASLTLFDKMHKANAEQQQ	........F.K..........
B8N4G1	348	PH domain protein	1	0.0178538	54.621	1	_YLHEFK(ac)DDDDFR_	YLHEFK(1)DDDDFR	0.73766	56.205	VTPARYLHEFKDDDDFRRDPA	.........FK..........
B8N211	313	Mitochondrial aconitate hydratase, putative	1	0.0280557	54.624	1	_MYDYLK(ac)ATK_	MYDYLK(1)ATK	-0.65246	58.63	PYNDRMYDYLKATKRQHIGDF	........Y.K..........
B8N672	199	Methionyl-tRNA synthetase	1	0.0113996	54.774	1	_DTK(ac)HIFLK_	DTK(1)HIFLK	0.78022	76.221	DGATPVKRDTKHIFLKLDKLQ	..........KH.........
B8NNB5	228	Cop9 signalosome complex subunit, putative	1	0.0183779	54.836	1	_QAQK(ac)YASPR_	QAQK(1)YASPR	-1.3526	66.056	TTLLGSKQAQKYASPRLEAMK	..........KY.........
B8NB23	106	Mannitol-1-phosphate dehydrogenase	1	0.024511	54.845	1	_FIAPVIAK(ac)GIDAR_	FIAPVIAK(1)GIDAR	0.11856	62.287	ILKFIAPVIAKGIDARTEERP	........I.K..........
B8NH60	410	Arp2/3 complex subunit (Arp3), putative	1	0.020836	54.856	1	_SYCHTK(ac)AEYDEIGPSIVR_	SYCHTK(1)AEYDEIGPSIVR	0.43816	56.347
B8NCT8	248	Eukaryotic translation initiation factor 3 subunit C	1	0.0137579	54.934	1	_TLQYTPESILK(ac)HLR_	TLQYTPESILK(1)HLR	0.49874	63.727	TLQYTPESILKHLRVIVESRG	..........KH.........
B8MX61	42	Glutathione S-transferase, putative	1	0.0233541	54.942	1	_YLQFAEIK(ac)SEPFFK_	YLQFAEIK(1)SEPFFK	2.5549	57.288	EYKYLQFAEIKSEPFFKLNPN	..........KS.........
B8NDZ3	68	RNP domain protein	1	0.0153938	54.996	1	_EFFK(ac)NYK_	EFFK(1)NYK	0.79554	76.847	TTEGELKEFFKNYKVESVSIP	.........FK..........
B8NFS9	48	Casein kinase I, putative	1	0.00418802	55.007	1	_AK(ac)HPQLEYEAR_	AK(1)HPQLEYEAR	-0.4734	77.062	IAIKLESVKAKHPQLEYEARV	..........KH.........
B8NI45	214	Putative uncharacterized protein	1	0.0236177	55.025	1	_QLHK(ac)TDGIPVR_	QLHK(1)TDGIPVR	0.14831	59.198	LDNRVIKQLHKTDGIPVRVEL	........L.K..........
B8N2F9	496	Alanine aminotransferase, putative	1	0.0334763	55.027	1	_FHSEFMAK(ac)YK_	FHSEFMAK(1)YK	-0.053459	66.758
B8NTR8	177	Succinate dehydrogenase subunit Sdh1, putative	1	0.0351393	55.091	1	_AFGGQSK(ac)EFGK_	AFGGQSK(1)EFGK	-0.44727	57.175	IYQRAFGGQSKEFGKGGQAYR	..........K.F........
B8MYL7	187	Presequence translocase-associated motor subunit Pam17,	1	0.0311234	55.239	1	_EK(ac)EFYDR_	EK(1)EFYDR	-0.010858	61.962	RYRQAFMIKEKEFYDRIKRFR	..........K.F........
B8NV35	67	Histone H1	1	0.0307197	55.258	1	_IAPASTNAFDSQFNK(ac)AIK_	IAPASTNAFDSQFNK(1)AIK	0.22182	56.817	STNAFDSQFNKAIKAGVEKGE	........F.K..........
B8NIQ9	49	Phosphoglycerate kinase	1	0.0342329	55.262	1	_IVGALPTIK(ac)YAIENGAK_	IVGALPTIK(1)YAIENGAK	0.69201	57.525	QRIVGALPTIKYAIENGAKAV	..........KY.........
B8N6A6	43	60S ribosomal protein L5, putative	1	0.00623348	55.338	1	_NK(ac)YNAPK_	NK(1)YNAPK	0.71831	95.541	RKRLITQAKNKYNAPKYRLVV	..........KY.........
B8N8X0	221	Isopentenyl-diphosphate delta-isomerase	1	0.024532	55.454	1	_IHYK(ac)APSDGK_	IHYK(1)APSDGK	0.48238	60.342	KFDFFTRIHYKAPSDGKWGEH	.........YK..........
B8NQW4	6	60S ribosomal protein L32	1	0.0153104	55.467	1	_K(ac)HVPIVK_	K(1)HVPIVK	0.11209	100.19
B8N000	156	Isocitrate dehydrogenase [NADP]	1	0.0359856	55.534	1	_K(ac)YGVGVK_	K(1)YGVGVK	-2.1592	83.753	VTVEAAEAIKKYGVGVKCATI	..........KY.........
B8N7F1	39	Ribosomal protein S23 (S12)	1	0.0370161	55.555	2	_LLGTAYK(ac)SSPFGGASHAK_	LLGTAYK(1)SSPFGGASHAK	-0.7568	57.173	YKKRLLGTAYKSSPFGGASHA	.........YK..........
B8NTR8	506	Succinate dehydrogenase subunit Sdh1, putative	1	0.000575431	55.559	1	_TADGPK(ac)STFEIR_	TADGPK(1)STFEIR	-1.1504	86.288	LDFARTADGPKSTFEIRNAMQ	..........KS.........
B8MY65	267	ATP synthase subunit gamma	1	0.0244224	55.894	1	_NAGEMINK(ac)FQILYNR_	NAGEMINK(1)FQILYNR	2.0005	57.788	ASKNAGEMINKFQILYNRQRQ	........I.K..........
B8N283	54	Hydrolase, putative	1	0.000621868	55.914	1	_NLIPILATK(ac)YR_	NLIPILATK(1)YR	0.18293	89.805	YRNLIPILATKYRVIAPDLPG	..........KY.........
B8MYF2	482	Aspartyl-tRNA synthetase, cytoplasmic	1	0.0147251	56.128	1	_EK(ac)YGTDYYILDK_	EK(1)YGTDYYILDK	0.93294	63.185	EIRLGELVKEKYGTDYYILDK	..........KY.........
B8NAT6	141	Dihydrolipoyl dehydrogenase	1	0.0263733	56.14	1	_DTSVEGLTK(ac)GIEFLLK_	DTSVEGLTK(1)GIEFLLK	0.58854	60.489	AKDTSVEGLTKGIEFLLKKNG	........L.K..........
B8N2K3	51	Actin-related protein 2/3 complex subunit 1A, putative	1	0.0113624	56.414	1	_FSLTDELK(ac)GHEK_	FSLTDELK(1)GHEK	-0.46658	67.997	GNKFSLTDELKGHEKIVTGVD	..........K.H........
B8NIT1	443	Adenosylhomocysteinase	1	0.0224523	56.49	1	_LTPVQAEYLGLPAEGPYK(ac)ADHYR_	LTPVQAEYLGLPAEGPYK(1)ADHYR	1.0704	58.758
B8NRV3	168	40S ribosomal protein S3, putative	1	0.0438792	56.561	1	_FTDGFM(ox)IHSGQPAK(ac)EFIDSATR_	FTDGFMIHSGQPAK(1)EFIDSATR	-1.6522	56.882	GFMIHSGQPAKEFIDSATRHV	..........K.F........
B8NE08	437	Ribosome biogenesis ABC transporter Arb1, putative	1	0.0418111	56.701	1	_TALVGPNGVGK(ac)STLLR_	TALVGPNGVGK(1)STLLR	-1.0829	57.525	TALVGPNGVGKSTLLRIMTGK	........V.K..........
B8NLJ7	326	Phenylalanyl-tRNA synthetase beta chain cytoplasmic	1	0.0209033	56.719	1	_EVHENGK(ac)YGSIGYR_	EVHENGK(1)YGSIGYR	1.007	60.937	EDVREVHENGKYGSIGYRYPW	..........KY.........
B8NMC7	114	Hsp90 binding co-chaperone (Sba1), putative	1	0.0106625	56.735	1	_VHFLK(ac)TDFDK_	VHFLK(1)TDFDK	0.64541	66.56	LKDSQKVHFLKTDFDKWVDED	........F.K..........
B8NVA1	89	Mitochondrial tricarboxylate transporter (Ctp), putative	1	0.010912	56.812	1	_FK(ac)SLLQDENGK_	FK(1)SLLQDENGK	-1.3819	70.089	GIRFVAFDRFKSLLQDENGKI	.........FK..........
B8NI22	296	Gibberellin 2-oxidase, putative	1	0.0157318	56.852	1	_VNITPEGK(ac)HVEDAVVPER_	VNITPEGK(1)HVEDAVVPER	0.3684	61.87	VHRVNITPEGKHVEDAVVPER	..........KH.........
B8NUD9	133	Transaldolase	1	0.00934128	56.882	1	_VLIK(ac)IASTWEGIK_	VLIK(1)IASTWEGIK	-2.7372	71.879	NGISKDRVLIKIASTWEGIKA	........L.K..........
B8N230	223	Dienelactone hydrolase family protein	1	0.00986787	56.942	1	_ADLSNK(ac)HFK_	ADLSNK(1)HFK	0.092471	74.173	GFAVRADLSNKHFKFAKEQAF	..........K.F........
B8NNF4	66	Acyl carrier protein	1	0.0114509	56.945	1	_IVNLLK(ac)NFDK_	IVNLLK(1)NFDK	0.86227	66.267	EAEGRIVNLLKNFDKVSDASK	..........K.F........
B8NRN2	68	Short-chain dehydrogenase/reductase family protein, putative	1	0.0113305	56.945	1	_VETFK(ac)CDVSK_	VETFK(1)CDVSK	0.55921	66.267	VPNAPRVETFKCDVSKESEVQ	.........FK..........
B8NW28	181	Pyridoxamine phosphate oxidase, putative	1	0.00223616	57.2	1	_VVYLK(ac)ELDER_	VVYLK(1)ELDER	0.95464	76.332	GRVSARVVYLKELDERGWVVY	........Y.K..........
B8ND05	142	60S ribosomal protein L28	1	0.0455751	57.211	1	_KDTPPQK(ac)PR_	KDTPPQK(1)PR	-0.23289	68.847
B8NHE8	228	Putative uncharacterized protein	1	0.0138787	57.377	1	_VAPLTAK(ac)SYHK_	VAPLTAK(1)SYHK	0.19308	66.267	SIEKVAPLTAKSYHKKLGERY	..........K.Y........
B8N179	268	NADH-cytochrome b5 reductase, putative	1	0.0158674	57.389	1	_ELLK(ac)TVLPEPK_	ELLK(1)TVLPEPK	0.17089	64.121	GKGYINKELLKTVLPEPKEEN	........L.K..........
B8N4I0	317	6-phosphogluconate dehydrogenase, decarboxylating	1	0.0299158	57.423	1	_ASSLLPGPTPQFTGDK(ac)QAFVDDLEQALYASK_	ASSLLPGPTPQFTGDK(1)QAFVDDLEQALYASK	0.34689	57.602
B8NC16	96	Actin-bundling protein Sac6, putative	1	0.0135579	57.424	1	_IDIK(ac)LHPELYR_	IDIK(1)LHPELYR	-0.088629	62.338	RRGLLGKIDIKLHPELYRLLE	..........K.H........
B8NE08	604	Ribosome biogenesis ABC transporter Arb1, putative	1	0.02094	57.45	1	_WDGTIGQYK(ac)DHLR_	WDGTIGQYK(1)DHLR	-0.10706	58.32	TRWDGTIGQYKDHLRKKMIDA	.........YK..........
B8NRA6	267	Septin	1	0.00629341	57.481	1	_QYAWGVAEVENEDHCDFK(ac)K_	QYAWGVAEVENEDHCDFK(1)K	0.17082	57.616	EVENEDHCDFKKLRSILIRTH	.........FK..........
B8NJ12	236	Ran-binding protein (RanBP10), putative	1	0.0189225	57.538	1	_YTGPVNK(ac)HDHEAAAVR_	YTGPVNK(1)HDHEAAAVR	-0.27418	62.709	LEVRYTGPVNKHDHEAAAVRA	..........KH.........
B8N1D8	405	Eukaryotic translation initiation factor 3 subunit A	1	0.0157952	57.761	1	_AVLFK(ac)DALNK_	AVLFK(1)DALNK	0.94675	65.627	AQSPTRAVLFKDALNKGLLKR	.........FK..........
B8N0K5	630	6-phosphofructokinase	1	0.00303612	57.779	1	_NNFAHDK(ac)GANR_	NNFAHDK(1)GANR	-2.8118	80.871
B8NRS8	272	Mitochondrial ADP,ATP carrier protein (Ant), putative	1	0.00989863	57.788	1	_QIVAK(ac)EGVK_	QIVAK(1)EGVK	1.2827	76.228	SFDAFRQIVAKEGVKSLFKGA	........V.K..........
B8NUR2	55	60S ribosomal protein L21, putative	1	0.0168734	57.888	1	_GMPYK(ac)VYNGK_	GMPYK(1)VYNGK	-0.21149	64.191	NGAVQKGMPYKVYNGKTGVVY	.........YK..........
B8N1E9	16	60S ribosomal protein P0	1	0.00176972	57.899	1	_LK(ac)SLLDEYK_	LK(1)SLLDEYK	0.025962	92.538	ATKAAYFEKLKSLLDEYKTVF	..........KS.........
B8N716	99	ThiJ/PfpI family protein	1	0.0128943	57.93	1	_NTHK(ac)LADFLPR_	NTHK(1)LADFLPR	0.3629	65.295
B8N5L3	170	Putative uncharacterized protein	1	0.0180588	58.009	1	_LVPMPK(ac)SAFLNR_	LVPMPK(1)SAFLNR	0.96439	63.091	FWAGRLVPMPKSAFLNRITRE	..........KS.........
B8N0W2	72	Aspartate aminotransferase	1	0.020677	58.105	1	_GK(ac)PYVLPSVR_	GK(1)PYVLPSVR	1.2812	63.32	GVGAYRDDKGKPYVLPSVRAA	..........K.Y........
B8NAS8	410	MFS transporter, putative	1	0.015228	58.111	1	_GYK(ac)EPEMR_	GYK(1)EPEMR	-2.7327	69.825	LFLARRNKGYKEPEMRLWAYI	.........YK..........
B8NK59	1130	DNA-directed RNA polymerase	1	0.00813081	58.342	1	_HMVDDK(ac)IHAR_	HMVDDK(1)IHAR	-1.1276	70.389	YQRLRHMVDDKIHARARGPTQ	..........K.H........
B8N2L6	94	NAD(+)-isocitrate dehydrogenase subunit I	1	0.0207496	58.346	1	_ADNVPIEWEQVDVSGVDAGNK(ac)HSEELFK_	ADNVPIEWEQVDVSGVDAGNK(1)HSEELFK	0.43974	58.349	VDVSGVDAGNKHSEELFKESI	..........KH.........
B8NCS4	441	Peroxisomal multifunctional beta-oxidation protein (MFP)	1	0.0216815	58.365	1	_FGAYK(ac)NIK_	FGAYK(1)NIK	1.0026	67.277	KHVYSKFGAYKNIKVRFAGVV	.........YK..........
B8NPF9	67	Protein disulfide-isomerase	1	0.0219932	58.532	1	_ALAPK(ac)YEQAATELK_	ALAPK(1)YEQAATELK	0.30807	63.29	WCGHCKALAPKYEQAATELKE	..........KY.........
B8N268	190	Amine oxidase	1	0.0312154	58.558	1	_FSPVFDGLTK(ac)QLVR_	FSPVFDGLTK(1)QLVR	-0.7474	59.705	KFSPVFDGLTKQLVRMDYLPS	........L.K..........
B8NGA3	121	Very-long-chain 3-oxoacyl-CoA reductase	1	0.00259108	58.559	1	_YASVQTK(ac)TLAMDFAR_	YASVQTK(1)TLAMDFAR	-1.8233	71.98
B8N2H2	210	Proteasome regulatory particle subunit Rpt4, putative	1	0.00656135	58.582	1	_VVSSAIVDK(ac)YIGESAR_	VVSSAIVDK(1)YIGESAR	-0.58936	70.783	LKVVSSAIVDKYIGESARLIR	..........KY.........
B8NL81	1066	Fatty acid synthase alpha subunit FasA	1	0.00999827	58.674	1	_YEK(ac)YILEHSGIR_	YEK(1)YILEHSGIR	-0.37049	66.989	DDKDVKPKYEKYILEHSGIRL	..........KY.........
B8N589	39	Ribonuclease H, putative	1	0.0109888	58.693	1	_GSAGK(ac)YYAVK_	GSAGK(1)YYAVK	-1.198	70.929	GTKRKRGSAGKYYAVKAGYQP	..........KY.........
B8N054	163	Eukaryotic translation initiation factor 4, putative	1	0.00643982	58.832	1	_VLK(ac)TDHLK_	VLK(1)TDHLK	0.80589	86.136	VHDMIQRRVLKTDHLKQFILD	........V.K..........
B8NBK0	242	Antigenic mitochondrial protein HSP60, putative	1	0.0242654	58.967	1	_GYTSPYFITDTK(ac)SQK_	GYTSPYFITDTK(1)SQK	-0.51635	59.673	YTSPYFITDTKSQKVEFEKPL	..........KS.........
B8NLM9	105	14-3-3 family protein ArtA, putative	1	0.0086166	59.025	1	_ICDDILEVLDK(ac)HLIPSAQSGESK_	ICDDILEVLDK(1)HLIPSAQSGESK	-0.22321	59.359	ICDDILEVLDKHLIPSAQSGE	..........KH.........
B8N9L3	172	Aldo-keto reductase, putative	1	0.0230599	59.078	1	_GTAVLPK(ac)SVTPSR_	GTAVLPK(1)SVTPSR	-0.020423	64.798	AVQRGTAVLPKSVTPSRIESN	........L.K..........
B8NB26	50	NADH-ubiquinone oxidoreductase 299 kDa subunit, putative	1	0.0144598	59.097	1	_LK(ac)AFPESSVYR_	LK(1)AFPESSVYR	0.5894	65.179	YLYTTTLQKLKAFPESSVYRQ	..........K.F........
B8N022	71	Glucose-6-phosphate 1-dehydrogenase	1	0.0229791	59.132	1	_SYIK(ac)TPTK_	SYIK(1)TPTK	-0.99359	66.504	EYLRRVRSYIKTPTKEIEEQL	........Y.K..........
B8NRD5	112	Citrate synthase	1	0.0217858	59.316	1	_GYTIPECQK(ac)LLPK_	GYTIPECQK(1)LLPK	0.61583	60.161
B8NQY6	334	Mitochondrial cytochrome b2, putative	1	0.0409856	59.395	1	_M(ox)PIVLK(ac)GVQR_	MPIVLK(1)GVQR	-0.079392	61.161	QSITKMPIVLKGVQRVEDVLR	........V.K..........
B8NSD6	156	Cytosine deaminase-uracil phosphoribosyltransferase fusion protein	1	0.0222572	59.408	1	_LFYEK(ac)LPADISSR_	LFYEK(1)LPADISSR	-0.93705	63.181	ETCKPKLFYEKLPADISSRWV	........Y.K..........
B8NRD5	224	Citrate synthase	1	0.0144629	59.625	1	_LPTIAAK(ac)IYR_	LPTIAAK(1)IYR	-0.87617	65.627	LIAKLPTIAAKIYRNVFKDGK	..........K.Y........
B8N8Y9	520	NADPH--cytochrome P450 reductase	1	0.0299206	59.629	1	_NK(ac)YDGIHVPVHVR_	NK(1)YDGIHVPVHVR	0.046205	60.161	LTYAITGPRNKYDGIHVPVHV	..........KY.........
B8NPQ8	106	Isochorismatase family hydrolase, putative	1	0.000496713	59.642	1	_IVTK(ac)NFPSSFAK_	IVTK(1)NFPSSFAK	-0.82039	88.021	TPRPGEKIVTKNFPSSFAKTD	..........K.F........
B8NM00	49	Peptidyl-prolyl cis-trans isomerase	1	0.0205823	59.676	2	_GFGYK(ac)GSSFHR_	GFGYK(1)GSSFHR	-1.9107	61.344	LCTGEKGFGYKGSSFHRVIPQ	.........YK..........
B8NEG2	37	Toxin biosynthesis protein, putative	1	0.0166997	59.743	1	_IAIK(ac)QYIPNDADR_	IAIK(1)QYIPNDADR	-0.79905	64.798	RQETPIKIAIKQYIPNDADRL	..........K.Y........
B8NEC1	182	Ketol-acid reductoisomerase	1	0.0149054	59.771	1	_TLYFSHGFSPVFK(ac)ELTK_	TLYFSHGFSPVFK(1)ELTK	-0.99222	60.062	YFSHGFSPVFKELTKVDVPKD	.........FK..........
B8NAU0	45	40S ribosomal protein S10a	1	0.0146074	59.787	1	_SK(ac)SLHVK_	SK(1)SLHVK	-0.015478	82.279	CSELIERARSKSLHVKGPVRL	..........KS.........
B8NJ04	71	Putative uncharacterized protein	1	0.0146674	59.818	1	_TEIEVHK(ac)ILYK_	TEIEVHK(1)ILYK	-0.46757	63.091	DKKRTEIEVHKILYKVLNLFP	........V.K..........
B8NUL4	260	ATP sulphurylase	1	0.0121229	59.836	1	_GEEFYGPYDAQHAVEK(ac)YK_	GEEFYGPYDAQHAVEK(1)YK	-0.036033	60.062	GPYDAQHAVEKYKDELGIEVV	..........KY.........
B8MZA0	293	Oxidoreductase, zinc-binding dehydrogenase family, putative	1	0.0307421	59.842	2	_GFIVGDAGMGDK(ac)YTK_	GFIVGDAGMGDK(1)YTK	-1.2839	60.489	FIVGDAGMGDKYTKEHQENVQ	..........KY.........
B8NT00	328	Glutamine synthetase	1	0.00760031	59.843	1	_DGK(ac)GYFEDR_	DGK(1)GYFEDR	1.4073	77.662	RIPRQVAKDGKGYFEDRRPAS	..........K.Y........
B8N2Y6	194	Glyceraldehyde-3-phosphate dehydrogenase	1	0.0117192	59.859	1	_TVDAPSAK(ac)DWR_	TVDAPSAK(1)DWR	1.2519	69.864
B8N211	370	Mitochondrial aconitate hydratase, putative	1	0.0347739	59.869	2	_FK(ac)EAVEANK_	FK(1)EAVEANK	0.44148	62.813	PDLATPISKFKEAVEANKWPE	.........FK..........
B8NHI9	54	Aromatic aminotransferase Aro8, putative	1	0.0126584	59.892	1	_SPACYTK(ac)PK_	SPACYTK(1)PK	0.060469	69.275	DMFKSPACYTKPKAKRWDHIL	........Y.K..........
B8N000	180	Isocitrate dehydrogenase [NADP]	1	0.00481897	59.944	1	_K(ac)MWLSPNGTIR_	K(1)MWLSPNGTIR	0.80264	71.153	EARVEEFKLKKMWLSPNGTIR	........L.K..........
B8N8D6	178	3-hydroxyanthranilate 3,4-dioxygenase	1	0.0131142	60.049	1	_ACGTVAETK(ac)YK_	ACGTVAETK(1)YK	-2.2681	68.536	CKACGTVAETKYKEGELVQPP	..........KY.........
B8N022	363	Glucose-6-phosphate 1-dehydrogenase	1	0.0157465	60.132	1	_DVTSGIFK(ac)DIPR_	DVTSGIFK(1)DIPR	-1.4948	66.004	QFRDVTSGIFKDIPRNELVIR	........I.K..........
B8NA08	181	Outer mitochondrial membrane protein porin	1	0.000816195	60.147	2	_VNLHFK(ac)QPNLHAR_	VNLHFK(1)QPNLHAR	4.351	80.69	SKGAKVNLHFKQPNLHARAFF	.........FK..........
B8NFS9	125	Casein kinase I, putative	1	0.0237347	60.161	1	_IEYIHAK(ac)SFIHR_	IEYIHAK(1)SFIHR	-0.13601	60.161	LISRIEYIHAKSFIHRDIKPD	..........K.F........
B8N7A3	203	Mitochondrial 2-oxodicarboxylate carrier protein, putative	1	0.00432795	60.231	1	_VEPGNK(ac)TQQTR_	VEPGNK(1)TQQTR	0.1877	78.903	AQLPKVEPGNKTQQTRNDLIA	..........K....R.....
B8ND04	93	Malate dehydrogenase, NAD-dependent	1	0.0155084	60.264	1	_DDLFK(ac)INAGIVR_	DDLFK(1)INAGIVR	-0.74499	68.515	KPGMTRDDLFKINAGIVRDLV	.........FK..........
B8MZ85	36	40S ribosomal protein S22	1	0.0273073	60.346	1	_VIVK(ac)FLSVM(ox)QK_	VIVK(1)FLSVMQK	-1.0487	65.232	LVRPSSKVIVKFLSVMQKHGY	........I.K..........
B8NPV2	134	Putative uncharacterized protein	1	0.00344795	60.358	2	_SIIEK(ac)YHETAK_	SIIEK(1)YHETAK	-0.20274	78.548	ETPWIKSIIEKYHETAKSNGA	..........KY.........
B8NK29	522	Acetamidase, putative	1	0.0242489	60.392	1	_GLGANNAIAQGAWK(ac)HYDAAK_	GLGANNAIAQGAWK(1)HYDAAK	-0.29818	61.276	ANNAIAQGAWKHYDAAKMAGL	..........KH.........
B8NHE8	119	Putative uncharacterized protein	1	0.0174002	60.423	1	_EAHFHLDNTPTHSYMK(ac)YLYK_	EAHFHLDNTPTHSYMK(1)YLYK	-0.41882	60.738	LDNTPTHSYMKYLYKYPQKKF	..........KY.........
B8N8Q9	232	NADH oxidase, putative	1	0.0134936	60.476	1	_TDK(ac)YGGSFENR_	TDK(1)YGGSFENR	-0.36875	66.953	LSPVSNRRTDKYGGSFENRVR	..........KY.........
B8NAS7	297	Fructosyl amine:oxygen oxidoreductase	1	0.0237011	60.602	2	_ICDEHPGYCNFVPDPK(ac)HGGEVR_	ICDEHPGYCNFVPDPK(1)HGGEVR	-1.5006	60.635	PGYCNFVPDPKHGGEVRSIPF	..........KH.........
B8NP70	144	Delta-1-pyrroline-5-carboxylate dehydrogenase PrnC	1	0.00970646	60.633	1	_AADLISTK(ac)YR_	AADLISTK(1)YR	-1.1546	70.942	FLKAADLISTKYRYDIMALTM	..........KY.........
B8NVQ0	30	Putative uncharacterized protein	1	0.00913693	60.669	1	_EDGTPTFETK(ac)IPEPIEWER_	EDGTPTFETK(1)IPEPIEWER	2.0276	65.887
B8NHB9	522	Carnitine acetyl transferase	1	0.0133497	60.811	1	_TALASHSK(ac)YTAEASDGR_	TALASHSK(1)YTAEASDGR	2.341	66.893	LFRTALASHSKYTAEASDGRG	..........KY.........
B8N2L0	113	Proteasome component Prs3, putative	1	0.0144508	60.903	1	_MYK(ac)YQHGK_	MYK(1)YQHGK	1.8636	68.383	ERLDAVVKMYKYQHGKPMSVR	..........KY.........
B8N736	192	3-ketoacyl-CoA ketothiolase (Kat1), putative	1	9.00628e-06	60.993	1	_EVQDK(ac)YAAESYR_	EVQDK(1)YAAESYR	0.21738	113.24	DFNISREVQDKYAAESYRRAE	..........KY.........
B8NXN0	133	Mitochondrial carnitine:acyl carnitine carrier, putative	1	0.0044032	61.034	1	_TLVSK(ac)FSEVR_	TLVSK(1)FSEVR	-0.9773	79.659	GYDVGKTLVSKFSEVRVENNT	........V.K..........
B8MZQ2	94	Serine hydroxymethyltransferase	1	0.0132341	61.06	1	_ALK(ac)AFNLDPAK_	ALK(1)AFNLDPAK	1.2219	69.342	IELTCQARALKAFNLDPAKWG	..........K.F........
B8ND30	474	Homoaconitase LysF	1	0.0171053	61.075	1	_FMSIGATK(ac)LHDPK_	FMSIGATK(1)LHDPK	-1.891	66.215	ALKFMSIGATKLHDPKQIVMT	..........K.H........
B8NS24	211	Threonyl-tRNA synthetase, putative	1	0.00429632	61.09	2	_YK(ac)LHYIDK_	YK(1)LHYIDK	0.12245	86.898	LKKMFAYSKYKLHYIDKLVTG	.........YK..........
B8MW24	267	Mitochondrial ribosomal protein DAP3, putative	1	0.0152295	61.118	1	_EHAALK(ac)SSVK_	EHAALK(1)SSVK	1.1003	67.08	LHVSREHAALKSSVKAGMTLE	..........KS.........
B8NQ74	325	Thiamine biosynthesis protein (Nmt1), putative	1	0.0184705	61.208	1	_MAELQK(ac)EVACEGGFK_	MAELQK(1)EVACEGGFK	-0.85949	63.682	GDQKRMAELQKEVACEGGFKR	........L.K..........
B8N6C1	373	Isocitrate dehydrogenase, NAD-dependent	1	0.0124523	61.219	1	_AK(ac)THEYAEAIMK_	AK(1)THEYAEAIMK	-0.70616	67.095	TLTGDLGGKAKTHEYAEAIMK	..........K.H........
B8NTT0	526	Plasma membrane H+-ATPase Pma1	1	0.0274033	61.237	1	_ADGFAEVFPEHK(ac)YQVVEM(ox)LQQR_	ADGFAEVFPEHK(1)YQVVEMLQQR	-1.6352	61.739	DGFAEVFPEHKYQVVEMLQQR	..........KY.........
B8NGD4	132	60S ribosomal protein L3	1	0.0200832	61.27	2	_AFTK(ac)YAK_	AFTK(1)YAK	0.11268	76.134	WYKSKKKAFTKYAKQHAEESG	..........KY.........
B8NRS8	172	Mitochondrial ADP,ATP carrier protein (Ant), putative	1	0.0174676	61.371	1	_QFNGLVDVYK(ac)K_	QFNGLVDVYK(1)K	1.1547	67.749	RQFNGLVDVYKKTLASDGIAG	.........YK..........
B8NSX8	138	Histidyl-tRNA synthetase, mitochondrial	1	0.0168556	61.396	1	_EILAGK(ac)YGEDSK_	EILAGK(1)YGEDSK	-0.99197	65.809	VFELREILAGKYGEDSKLIYD	..........KY.........
B8NES9	53	Polysaccharide deacetylase family protein	1	0.00666515	61.463	1	_LFEK(ac)YNIK_	LFEK(1)YNIK	-0.038097	83.313	GTPRLLKLFEKYNIKASWFIP	..........KY.........
B8N9T8	182	Proteasome subunit beta type	1	0.0171653	61.626	1	_GVLVK(ac)VVTK_	GVLVK(1)VVTK	-0.043622	69.275	LPIDYKGVLVKVVTKDGVREV	........L.K..........
B8NKS4	299	Disulfide isomerase (TigA), putative	1	0.0142362	61.683	1	_GLQDK(ac)YAQYYVK_	GLQDK(1)YAQYYVK	4.7765	64.441	VKKAAKGLQDKYAQYYVKVAE	..........KY.........
B8NB80	485	Carbamoyl-phosphate synthase, large subunit	1	0.00122918	61.736	1	_TFEESFQK(ac)AIR_	TFEESFQK(1)AIR	1.4579	87.184	IGRTFEESFQKAIRQVDPRFV	........F.K..........
B8NCF1	110	Ribosome associated DnaJ chaperone Zuotin, putative	1	0.0135092	61.854	1	_NQDHYAVLGITK(ac)YR_	NQDHYAVLGITK(1)YR	0.30256	64.405	QDHYAVLGITKYRWRATPEQI	..........KY.........
B8NV55	476	Transcription elongation factor SPT6, putative	1	0.0150613	62.02	1	_ASSK(ac)TFFER_	ASSK(1)TFFER	0.55342	67.334	GETHRRKASSKTFFERVRNGK	..........K.F........
B8N4I0	67	6-phosphogluconate dehydrogenase, decarboxylating	1	0.0101961	62.088	1	_SIVGAHSIEEFCAK(ac)LK_	SIVGAHSIEEFCAK(1)LK	-1.1807	66.436	GAHSIEEFCAKLKRPRRIMLL	..........K....R.....
B8NRN4	71	Malate synthase	1	0.0126567	62.147	1	_GHLLDFLPETK(ac)HIR_	GHLLDFLPETK(1)HIR	0.55914	65.043	GHLLDFLPETKHIRENDAWKG	..........KH.........
B8NGG2	603	Protein transport protein (SEC31), putative	1	0.00260858	62.202	1	_AQEHYFSK(ac)QTESPNYVR_	AQEHYFSK(1)QTESPNYVR	-1.0418	64.385	IAKAQEHYFSKQTESPNYVRL	........F.K..........
B8NRH1	17	Membrane biogenesis protein (Yop1), putative	1	0.0161992	62.307	1	_AQHAIAQLDK(ac)ELSK_	AQHAIAQLDK(1)ELSK	0.0047981	65.565	RAQHAIAQLDKELSKYPVLNN	........L.K..........
B8NBA7	48	Glucose-6-phosphate isomerase	1	0.00337081	62.367	1	_TFK(ac)NTVDNSDILFDFSK_	TFK(1)NTVDNSDILFDFSK	-0.59409	65.423	QRFEKFSRTFKNTVDNSDILF	.........FK..........
B8NFE9	327	Monoxygenase, putative	1	0.00516996	62.383	1	_DLIAK(ac)FPEQLMK_	DLIAK(1)FPEQLMK	1.0825	74.537	WSPPIRDLIAKFPEQLMKWGI	........I.K..........
B8N248	856	Leucyl-tRNA synthetase	1	0.00317904	62.449	1	_K(ac)HYQNTDFK_	K(1)HYQNTDFK	0.46627	72.638	EMNGLVREARKHYQNTDFKLA	..........KH.........
B8N6W0	173	Nuclear segregation protein (Bfr1), putative	1	0.00363822	62.548	1	_YAEIQK(ac)ELDAIK_	YAEIQK(1)ELDAIK	0.3266	76.357	ALSDKYAEIQKELDAIKAEQD	........I.K..........
B8N5B1	170	Mitochondrial GTP/GDP transporter Ggc1, putative	1	0.031708	62.654	1	_GLFK(ac)IISDEGM(ox)GLYR_	GLFK(1)IISDEGMGLYR	1.3963	64.52	PEAFRGRGLFKIISDEGMGLY	.........FK..........
B8N8F2	541	Mannosyltransferase PMTI	1	0.00859002	62.706	1	_K(ac)YLELQR_	K(1)YLELQR	-1.7711	108.09	RKVKQLPFLRKYLELQRAMFF	..........KY.........
B8NAU0	78	40S ribosomal protein S10a	1	0.0106698	62.871	1	_TWDK(ac)YEMR_	TWDK(1)YEMR	-1.581	74.464	PNGEGSKTWDKYEMRIHKRLI	..........KY.........
B8NR98	184	60S ribosomal protein L4, putative	1	0.0232401	62.924	1	_ALGAGDDLVK(ac)VAK_	ALGAGDDLVK(1)VAK	0.10241	66.004	KALGAGDDLVKVAKSRKMRAG	........L.K..........
B8N000	300	Isocitrate dehydrogenase [NADP]	1	0.0169692	63.152	1	_GLPLYMSTK(ac)NTILK_	GLPLYMSTK(1)NTILK	0.68556	65.374
B8NW69	170	AMP-binding enzyme, putative	1	0.0145284	63.167	1	_AHDILK(ac)AGLER_	AHDILK(1)AGLER	1.5594	65.179	KYAAKAHDILKAGLEREPILE	........I.K..........
B8N0U8	320	CaaX farnesyltransferase beta subunit Ram1	1	0.0122027	63.531	1	_YILACCQGK(ac)HGGLR_	YILACCQGK(1)HGGLR	-0.57506	66.393	TRYILACCQGKHGGLRDKPGK	..........KH.........
B8NSG4	117	Ubiquitin ligase subunit HrtA, putative	1	0.00915014	63.859	1	_DWEFQK(ac)YGR_	DWEFQK(1)YGR	0.074231	71.425
B8NUE0	290	Autophagic serine protease Alp2	1	0.0153257	63.915	1	_GSVANMSLGGGK(ac)SR_	GSVANMSLGGGK(1)SR	0.53404	72.615	SVANMSLGGGKSRTLEAAVNA	..........KS.........
B8NBA7	216	Glucose-6-phosphate isomerase	1	0.019243	64.15	1	_DSNPETTLFLIASK(ac)TFTTAETTTNANSAK_	DSNPETTLFLIASK(1)TFTTAETTTNANSAK	-0.95408	64.213	PETTLFLIASKTFTTAETTTN	..........K.F........
B8NUD9	142	Transaldolase	1	0.00376344	64.187	1	_IASTWEGIK(ac)AAQVLQR_	IASTWEGIK(1)AAQVLQR	-0.57301	70.197
B8NBA7	35	Glucose-6-phosphate isomerase	1	0.0100915	64.193	1	_EAFEK(ac)DPQR_	EAFEK(1)DPQR	-0.40955	72.325	RNIVLKEAFEKDPQRFEKFSR	........F.K..........
B8NZ05	273	Succinyl-CoA synthetase beta subunit, putative	1	0.0123304	64.229	1	_LYK(ac)VFMEK_	LYK(1)VFMEK	0.52854	73.233	EAKDTIQKLYKVFMEKDATQI	..........K.F........
B8NW52	81	Ribosomal protein S5	1	0.0125449	64.283	1	_EYQIVDFFLPK(ac)LK_	EYQIVDFFLPK(1)LK	1.5551	65.043	EYQIVDFFLPKLKDEVMKIKP	........L.K..........
B8NGD4	120	60S ribosomal protein L3	1	0.0147689	64.321	1	_FYK(ac)NWYK_	FYK(1)NWYK	-0.34814	76.035	LSDEVKRRFYKNWYKSKKKAF	.........YK..........
B8NJM4	52	Glycine cleavage system H protein	1	0.00130393	64.503	1	_K(ac)YTESHEWIELAADGK_	K(1)YTESHEWIELAADGK	-1.0177	66.022	FSQSPFMELKKYTESHEWIEL	..........KY.........
B8NBK0	51	Antigenic mitochondrial protein HSP60, putative	1	0.00894547	64.509	1	_AQLLK(ac)GVDTLAK_	AQLLK(1)GVDTLAK	-1.9107	74.987	FGVEARAQLLKGVDTLAKAVT	........L.K..........
B8N6U0	129	O-methyltransferase, putative	1	0.0031368	64.512	2	_M(ox)MTFK(ac)NAK_	MMTFK(1)NAK	0.25179	95.741	FADESRMMTFKNAKIEASRQQ	.........FK..........
B8NL20	55	Putative uncharacterized protein	1	0.00811745	64.562	2	_LHK(ac)GPHYPR_	LHK(1)GPHYPR	0.044127	74.92	VSGNFGIRLHKGPHYPRSKAT	........L.K..........
B8NH60	270	Arp2/3 complex subunit (Arp3), putative	1	0.00965341	64.638	1	_LLK(ac)HTVTSPNGR_	LLK(1)HTVTSPNGR	-0.26741	71.806	RYDREPDRLLKHTVTSPNGRS	..........KH.........
B8N0W2	426	Aspartate aminotransferase	1	0.0111962	64.743	1	_LAESIFK(ac)VTG_	LAESIFK(1)VTG	-0.72014	70.056
B8NHE8	123	Putative uncharacterized protein	1	0.0117104	64.761	1	_YLYK(ac)YPQK_	YLYK(1)YPQK	0.0076821	73.248	PTHSYMKYLYKYPQKKFPYED	..........KY.........
B8NSF1	47	60S ribosomal protein L23	1	0.00781441	64.816	1	_PK(ac)TLELSR_	PK(1)TLELSR	-0.35988	83.948
B8N238	146	HIT domain protein	1	0.00757961	64.956	1	_ALHEELK(ac)SK_	ALHEELK(1)SK	1.2588	77.192
B8N2F2	215	Phosphoenolpyruvate carboxykinase AcuF	1	0.00417701	65.061	1	_PSQEELK(ac)HFHPDYVIYNAGSFPANR_	PSQEELK(1)HFHPDYVIYNAGSFPANR	0.2219	65.248	MLIRPSQEELKHFHPDYVIYN	..........K.F........
B8NQA5	68	Antibiotic biosynthesis monooxygenase family protein	1	0.00995431	65.102	1	_YVNQAALDK(ac)HR_	YVNQAALDK(1)HR	0.65521	69.276	ERYVNQAALDKHRAAPYFQDL	..........KH.........
B8N781	66	NADH-ubiquinone oxidoreductase B18 subunit, putative	1	0.00655243	65.136	2	_HSYEK(ac)CQYEEFK_	HSYEK(1)CQYEEFK	-0.12524	67.997	KCEDERHSYEKCQYEEFKKRV	........Y.K..........
B8NEJ0	275	Pyridoxine biosynthesis protein	1	0.000153259	65.177	1	_AIVQAVTHYK(ac)DPK_	AIVQAVTHYK(1)DPK	0.059802	94.532	KAIVQAVTHYKDPKVLAEVSE	.........YK..........
B8NHW6	267	Putative uncharacterized protein	1	0.011259	65.248	1	_YLLYK(ac)DVNR_	YLLYK(1)DVNR	0.33319	68.657	GPGKFRYLLYKDVNRHMKLSR	.........YK..........
B8NR95	335	Aromatic amino acid aminotransferase, putative	1	0.0080227	65.25	1	_LDTFSK(ac)TIAPGCR_	LDTFSK(1)TIAPGCR	0.82213	72.705	GRVVRLDTFSKTIAPGCRLGW	........F.K..........
B8NP70	334	Delta-1-pyrroline-5-carboxylate dehydrogenase PrnC	1	0.0103277	65.331	1	_NFHLIHK(ac)SADIR_	NFHLIHK(1)SADIR	0.3223	67.997	TGGKNFHLIHKSADIRNAAVQ	........I.K..........
B8N244	175	Catalase, putative	1	0.00888414	65.423	2	_HMNAYSGHTYK(ac)LTK_	HMNAYSGHTYK(1)LTK	-0.17485	68.262	HMNAYSGHTYKLTKEDGSFKY	.........YK..........
B8NJV8	104	60S ribosomal protein L35	1	0.0078099	65.499	1	_HEASLK(ac)TER_	HEASLK(1)TER	-0.81065	77.662
B8N676	815	Regulator of nonsense transcripts, putative	1	0.0131372	65.562	1	_AK(ac)YGLAILGNPK_	AK(1)YGLAILGNPK	-0.23337	71.085	RRLNVALTRAKYGLAILGNPK	..........KY.........
B8NFW5	22	Putative uncharacterized protein	1	0.00416178	65.588	2	_IVMACDEAGQPYK(ac)ETLK_	IVMACDEAGQPYK(1)ETLK	-0.0061059	66.022	MACDEAGQPYKETLKAALEKN	.........YK..........
B8NFX0	298	Secretory pathway gdp dissociation inhibitor	1	0.0510584	65.622	1	_DRDDSGETMSFTTK(ac)TK_	DRDDSGETMSFTTK(1)TK	0.19251	66.152
B8NJU1	76	S-adenosylmethionine synthase	1	0.00541875	65.679	1	_AQLDYQK(ac)VIR_	AQLDYQK(1)VIR	1.6412	76.228	ITTKAQLDYQKVIRGAIQDIG	........Y.K..........
B8NK29	423	Acetamidase, putative	1	0.00987288	65.687	1	_SSAETWK(ac)LVAK_	SSAETWK(1)LVAK	0.81817	72.817	FSPKSSAETWKLVAKRESFRA	..........K....R.....
H9CP05	505	NADH dehydrogenase subunit 2	1	0.0110504	65.746	1	_IPALILQK(ac)DK_	IPALILQK(1)DK	-0.81711	68.536	DLKIPALILQKDKIVNKIYFD	........L.K..........
B8NFW3	35	Acyl CoA binding protein family	1	0.0132721	65.785	1	_INVDLLK(ac)EAVK_	INVDLLK(1)EAVK	-0.084622	67.997	EASKINVDLLKEAVKAVLAGG	........L.K..........
B8NFE8	2019	Polyketide synthase, putative	1	0.00388085	65.981	1	_ELMTQK(ac)YGIPEDHLFNSR_	ELMTQK(1)YGIPEDHLFNSR	0.58387	69.975	TPEKRELMTQKYGIPEDHLFN	..........KY.........
B8NL81	758	Fatty acid synthase alpha subunit FasA	1	0.00543297	65.984	1	_EIDSIDSK(ac)SELAHR_	EIDSIDSK(1)SELAHR	0.93443	71.879	NGREIDSIDSKSELAHRIMLT	..........KS.........
B8NG77	130	V-type ATPase F subunit, putative	1	0.00203811	66.064	1	_TETSTIEK(ac)AFQNFTQER_	TETSTIEK(1)AFQNFTQER	2.5669	69.61	DSKTETSTIEKAFQNFTQERK	..........K.F........
B8NIF2	200	Putative uncharacterized protein	1	0.00134572	66.1	1	_HYAK(ac)THNISYDPYTR_	HYAK(1)THNISYDPYTR	0.28551	70.197	ALLLDYRHYAKTHNISYDPYT	........Y.K..........
B8N394	185	Acetyl-coenzyme A synthetase FacA	1	0.00864556	66.134	1	_VAWVLK(ac)QQGVK_	VAWVLK(1)QQGVK	0.15571	73.499	REVSRVAWVLKQQGVKKGDTV	........V.K..........
B8NUR3	65	40S ribosomal protein S9	1	0.00963217	66.309	1	_ELLTLDEK(ac)DPK_	ELLTLDEK(1)DPK	0.022947	71.176
B8NNC6	164	Histone H4 arginine methyltransferase RmtA	1	0.0128568	66.39	1	_YLVPGGK(ac)IFPDK_	YLVPGGK(1)IFPDK	1.2862	69.229	ARDRYLVPGGKIFPDKATMYL	..........K.F........
B8N9V1	480	Cobalamin-independent methionine synthase MetH/D	1	0.00779602	66.391	1	_FIEK(ac)EIEDVVK_	FIEK(1)EIEDVVK	0.2642	72.34	TPEQYEKFIEKEIEDVVKIQE	........I.K..........
B8NBY3	202	Serine hydroxymethyltransferase	1	0.00358452	66.463	1	_ISFISK(ac)YFETLPYR_	ISFISK(1)YFETLPYR	-4.2735	69.431	TPTKKISFISKYFETLPYRLD	..........KY.........
B8N4W4	83	Short-chain dehydrogenase, putative	1	0.0012372	66.466	1	_LFQDALK(ac)DFGK_	LFQDALK(1)DFGK	1.1295	81.565	AVTKLFQDALKDFGKIDIVVN	..........K.F........
B8NFQ7	98	Mitochondrial DnaJ chaperone (Tim14), putative	1	0.0013049	66.481	1	_INEAK(ac)EFLDK_	INEAK(1)EFLDK	-1.5561	81.625
B8NR18	50	Putative uncharacterized protein	1	0.00972223	66.503	1	_MTK(ac)YEICEK_	MTK(1)YEICEK	-0.67604	71.03	LQFSSEDRMTKYEICEKFAEV	..........KY.........
B8N716	220	ThiJ/PfpI family protein	1	0.0206574	66.557	1	_VVVSK(ac)TSDGATLITGQNPASATGVGK_	VVVSK(1)TSDGATLITGQNPASATGVGK	-0.96299	67.655	QPWGEKVVVSKTSDGATLITG	........V.K..........
B8NPG7	106	Glutamine amidotransferase:cyclase	1	0.00215332	66.599	1	_VYVNGPEDTK(ac)HHTIR_	VYVNGPEDTK(1)HHTIR	-3.1551	71.08	RVYVNGPEDTKHHTIRTQYPN	..........KH.........
B8NL80	152	Fatty acid synthase beta subunit, putative	1	0.00609176	66.681	1	_PTK(ac)PYDSALFR_	PTK(1)PYDSALFR	2.027	75.788	AGRAAAGRPTKPYDSALFRAA	..........K.Y........
B8NRH1	21	Membrane biogenesis protein (Yop1), putative	1	0.000822177	66.731	1	_ELSK(ac)YPVLNNLER_	ELSK(1)YPVLNNLER	0.73397	77.776	AIAQLDKELSKYPVLNNLERQ	..........KY.........
B8NGA5	68	Galactose-1-phosphate uridylyltransferase	1	0.0107936	66.816	1	_AQGDANPK(ac)YEK_	AQGDANPK(1)YEK	1.0634	71.632	NKRAQGDANPKYEKTFVFVND	..........KY.........
B8MXB1	824	Non-repetitive nucleoporin, putative	1	0.0086381	66.875	2	_GHDIAK(ac)ELVK_	GHDIAK(1)ELVK	1.4664	72.096	FSTSKGHDIAKELVKGIVNRN	........I.K..........
B8NIH7	189	Alternative NADH-dehydrogenase	1	0.00083395	66.96	1	_FYEAEATK(ac)IDYEK_	FYEAEATK(1)IDYEK	-0.046599	76.759
B8N6L0	757	Poly(A)+ RNA transport protein (UbaA), putative	1	0.00506667	66.987	1	_NPGADK(ac)EYYR_	NPGADK(1)EYYR	-0.3033	77.358	NYGIKNPGADKEYYRKVVDNM	..........K.Y........
B8N6K9	344	Cell wall biogenesis protein/glutathione transferase (Gto1), putative	1	0.00079834	67.232	1	_ETTEFEHIK(ac)FHYTK_	ETTEFEHIK(1)FHYTK	-0.95382	73.834	FRETTEFEHIKFHYTKSHTQI	..........K.H........
B8N5A6	1875	Glutamate synthase Glt1, putative	1	0.00640068	67.258	1	_NTK(ac)SLLDSNLADGAYISAK_	NTK(1)SLLDSNLADGAYISAK	1.5375	76.492	FAMQFLHRNTKSLLDSNLADG	..........KS.........
B8NCW5	78	Hydroxyisocaproate dehydrogenase, putative	1	0.00312386	67.299	1	_SLK(ac)YICHNGAGYDNIDVK_	SLK(1)YICHNGAGYDNIDVK	-2.518	74.618	ELLAVLPKSLKYICHNGAGYD	..........KY.........
B8N9R7	1425	Clathrin heavy chain	1	0.00274035	67.317	1	_VMEHLK(ac)LFWSR_	VMEHLK(1)LFWSR	-0.27011	76.073	YHPDRVMEHLKLFWSRINIPK	..........K.F........
B8NBZ9	101	Cystathionine beta-synthase, putative	1	0.0113938	67.33	1	_GYK(ac)TIITLPEK_	GYK(1)TIITLPEK	0.18144	69.864	LALVGAVKGYKTIITLPEKMS	.........YK..........
B8NXI0	113	Putative uncharacterized protein	1	0.010131	67.362	1	_SGDTALCEK(ac)HFK_	SGDTALCEK(1)HFK	-0.72931	70.54	PKSGDTALCEKHFKAIDEKEE	..........K.F........
B8NGN0	88	Cytochrome c	1	0.0117769	67.427	2	_YIPGTK(ac)MAFGGLK_	YIPGTK(1)MAFGGLK	0.33586	71.806
B8NI20	72	Phenol 2-monooxygenase, putative	1	0.00844722	67.5	1	_ETIHAK(ac)YVLGCDGAR_	ETIHAK(1)YVLGCDGAR	0.16326	68.751	DSIVKETIHAKYVLGCDGARS	..........KY.........
B8NB36	47	40S ribosomal protein Rps16, putative	1	0.0115845	67.52	1	_FK(ac)VYEPLLIVGADK_	FK(1)VYEPLLIVGADK	0.42305	68.481	SLVQPEILRFKVYEPLLIVGA	.........FK..........
B8NCT6	102	60S ribosomal protein L7	1	0.0202361	67.547	1	_GINK(ac)ISPQPR_	GINK(1)ISPQPR	-0.87793	70.496	VFVIRIKGINKISPQPRKILQ	........I.K..........
B8NRF2	70	NADH-ubiquinone oxidoreductase, subunit G, putative	1	0.00218239	67.757	1	_YCYHEK(ac)LMIAGNCR_	YCYHEK(1)LMIAGNCR	-1.034	68.972
B8NEC1	169	Ketol-acid reductoisomerase	1	0.00183221	67.759	1	_GK(ac)TLYFSHGFSPVFK_	GK(1)TLYFSHGFSPVFK	-0.55736	71.98
B8NPK5	188	Alcohol dehydrogenase, putative	1	0.00322527	67.794	1	_HHDLVK(ac)SLGASHAFDYR_	HHDLVK(1)SLGASHAFDYR	0.21111	70.41	TCSPRHHDLVKSLGASHAFDY	........L.K..........
B8N9R7	355	Clathrin heavy chain	1	0.0037611	67.867	1	_K(ac)YDVVYLVTK_	K(1)YDVVYLVTK	2.5593	81.676	DFPVAMQVSRKYDVVYLVTKY	..........KY.........
B8NHB9	541	Carnitine acetyl transferase	1	0.0479854	67.905	1	_HLFGLK(ac)K_	HLFGLK(1)K	2.4992	77.984
B8NQL4	461	Molecular chaperone and allergen Mod-E/Hsp90/Hsp1	1	0.00186805	67.909	2	_MPEHQK(ac)QIYYITGESIK_	MPEHQK(1)QIYYITGESIK	-0.41018	69.94
B8N9V1	476	Cobalamin-independent methionine synthase MetH/D	1	0.000922415	67.998	1	_GEITPEQYEK(ac)FIEK_	GEITPEQYEK(1)FIEK	-0.24713	75.316	KGEITPEQYEKFIEKEIEDVV	........Y.K..........
B8N4T2	269	Transketolase	1	0.000256295	68.006	1	_LQGTGGVHGNPLK(ac)ADDAESVK_	LQGTGGVHGNPLK(1)ADDAESVK	-0.23338	82.406
B8MY51	81	60S ribosomal protein L22, putative	1	0.00513227	68.019	1	_YLK(ac)YLTK_	YLK(1)YLTK	-0.23651	98.523	SHIPFSGRYLKYLTKKYLKKQ	..........KY.........
B8NB18	67	MFS phosphate transporter, putative	1	0.0107709	68.042	1	_FVSSYDAK(ac)EAK_	FVSSYDAK(1)EAK	-0.34855	71.085
B8NTR8	247	Succinate dehydrogenase subunit Sdh1, putative	1	0.00712634	68.063	1	_FK(ac)AHHTVLATGGYGR_	FK(1)AHHTVLATGGYGR	-0.28627	71.316	NQEDGTLHRFKAHHTVLATGG	.........FK..........
B8NB87	587	Mitochondrial Hsp70 chaperone (Ssc70), putative	1	0.0114081	68.072	1	_ALK(ac)EFEDR_	ALK(1)EFEDR	-0.30896	76.064	SVLNDTEKALKEFEDRLDKAE	..........K.F........
B8N716	95	ThiJ/PfpI family protein	1	0.0087891	68.148	1	_EQESLWK(ac)NTHK_	EQESLWK(1)NTHK	1.4125	69.864	KFLKEQESLWKNTHKLADFLP	........L.K..........
B8N1I1	110	ADP-ribosylation factor 6, putative	1	0.00447424	68.175	2	_SELHK(ac)IINDR_	SELHK(1)IINDR	-0.051841	77.387	RMEEARSELHKIINDREMKDA	........L.K..........
B8MWQ4	422	Mitochondrial carrier protein, putative	1	0.0120379	68.236	1	_AIK(ac)LTVNDLVR_	AIK(1)LTVNDLVR	0.56554	69.554
B8N2M1	180	Glucosamine-fructose-6-phosphate aminotransferase	1	0.0081897	68.493	1	_ELEGAFGLLIK(ac)SVHYPHEVIAAR_	ELEGAFGLLIK(1)SVHYPHEVIAAR	-0.20585	69.071	ELEGAFGLLIKSVHYPHEVIA	........L.K..........
B8NKN3	78	Peptidyl-prolyl cis-trans isomerase	1	0.00391992	68.507	1	_INFNLYEDDVPK(ac)TSK_	INFNLYEDDVPK(1)TSK	0.38034	69.331	NFNLYEDDVPKTSKNFRELCT	........V.K..........
B8NQW9	452	Dihydroxy acid dehydratase, putative	1	0.00142864	68.507	1	_SAIMK(ac)TCVISEPFR_	SAIMK(1)TCVISEPFR	-0.51311	73.802	QGSLFRSAIMKTCVISEPFRQ	........I.K..........
B8N5B9	65	Adenylate kinase	1	0.00122383	68.571	2	_DK(ac)YCVCHLATGDMLR_	DK(1)YCVCHLATGDMLR	-1.1896	72.433	KGTQAPALKDKYCVCHLATGD	..........KY.........
B8NIP7	894	Cell wall biogenesis protein phosphatase Ssd1, putative	1	0.00107095	68.581	1	_AK(ac)YYVASSVQDEQR_	AK(1)YYVASSVQDEQR	-0.12732	74.296	TLFVKAMQRAKYYVASSVQDE	..........KY.........
B8NFX0	178	Secretory pathway gdp dissociation inhibitor	1	0.0017274	68.652	1	_EDDPSTHQGLNIAQCTMK(ac)EVYDK_	EDDPSTHQGLNIAQCTMK(1)EVYDK	-0.56704	69.27
B8NQW4	48	60S ribosomal protein L32	1	0.00164405	68.655	1	_FK(ac)SNIPMPSIGYGSNK_	FK(1)SNIPMPSIGYGSNK	2.4749	77.221	GIDSRVRRRFKSNIPMPSIGY	.........FK..........
B8NXH1	1098	5-oxo-L-prolinase, putative	1	0.0051043	68.669	1	_ITDVVLK(ac)AFR_	ITDVVLK(1)AFR	0.88173	78.513	TSQRITDVVLKAFRACAASQG	..........K.F........
B8NK51	1030	Membrane bound C2 domain protein (Vp115), putative	1	0.0293246	68.705	1	_ELEFSK(ac)ITLR_	ELEFSK(1)ITLR	0.50937	69.721	DAFVRELEFSKITLRIVDKED	........F.K..........
B8N540	283	Dioxygenase, putative	1	0.00365491	68.724	1	_K(ac)VYFAGDTGYR_	K(1)VYFAGDTGYR	-1.1045	77.124	ASWYIESGGRKVYFAGDTGYR	..........K.Y........
B8NRH9	148	Adenosine kinase, putative	1	0.00137865	68.806	1	_LEHLK(ac)QPQIWSLVEK_	LEHLK(1)QPQIWSLVEK	-0.27897	70.197
B8NTT0	415	Plasma membrane H+-ATPase Pma1	1	0.00388879	68.902	1	_EK(ac)SAEFAR_	EK(1)SAEFAR	-0.67044	104.2	SEEEAAKFREKSAEFARRGFR	..........KS.........
B8NFF2	897	Polyketide synthase, putative	1	0.00464943	69.01	1	_QSK(ac)STLADLSFNINR_	QSK(1)STLADLSFNINR	2.7635	71.08	KLATIVNRQSKSTLADLSFNI	..........KS.........
B8NJB2	71	Neutral protease 2 homolog	1	0.00716925	69.33	1	_DAAPVQK(ac)VSLFR_	DAAPVQK(1)VSLFR	1.3249	74.987	NFFKDAAPVQKVSLFRNGMLP	........V.K..........
B8NKP5	332	Protein kinase c	1	0.00171204	69.331	1	_YAAGMQCADCK(ac)YTCHR_	YAAGMQCADCK(1)YTCHR	-0.1469	69.331	YAAGMQCADCKYTCHRKCYPK	..........KY.........
B8N3M8	17	Alcohol dehydrogenase, zinc-containing, putative	1	0.00170769	69.363	1	_YEQPEK(ac)HAVVDVPLPK_	YEQPEK(1)HAVVDVPLPK	0.63993	72.797	MKALRYEQPEKHAVVDVPLPK	..........KH.........
B8N4T2	219	Transketolase	1	0.00211445	69.383	1	_FESYGWHHVWVK(ac)DGDNDLEAIEK_	FESYGWHHVWVK(1)DGDNDLEAIEK	-0.21708	69.98
B8NI45	210	Putative uncharacterized protein	1	0.0114918	69.718	1	_VIK(ac)QLHK_	VIK(1)QLHK	-0.22894	85.359	QWLTLDNRVIKQLHKTDGIPV	........V.K..........
B8MZV1	14	Coatomer subunit alpha, putative	1	0.00757917	69.722	1	_FESK(ac)SSR_	FESK(1)SSR	0.44519	91.853	SPNMLTKFESKSSRAKGIAFH	..........KS.........
B8N9V1	189	Cobalamin-independent methionine synthase MetH/D	1	0.00188871	69.811	1	_GQTVDPITK(ac)INDLLPVYVELLQK_	GQTVDPITK(1)INDLLPVYVELLQK	-0.40284	69.98	DRGQTVDPITKINDLLPVYVE	........I.K..........
B8MY86	33	60S ribosomal protein L29, putative	1	0.00741264	69.818	1	_YPSLK(ac)GVDPK_	YPSLK(1)GVDPK	0.20416	75.819
B8N031	172	Inorganic diphosphatase, putative	1	0.000207333	70.106	1	_QEISK(ac)EEFLNPIK_	QEISK(1)EEFLNPIK	-2.2591	90.861	RWTNAKQEISKEEFLNPIKQD	........I.K..........
B8N6C1	118	Isocitrate dehydrogenase, NAD-dependent	1	0.0133138	70.206	1	_NYVALK(ac)GPLATPVGK_	NYVALK(1)GPLATPVGK	-0.90481	70.47
B8NA09	219	Asparagine synthetase	1	0.000950974	70.306	1	_HTLEK(ac)SVR_	HTLEK(1)SVR	0.34581	113.18	DLKVLRHTLEKSVRKRLMAEV	........L.K..........
B8NP97	198	Proteasome subunit alpha type	1	0.00704228	70.33	1	_VLSK(ac)TMDSTK_	VLSK(1)TMDSTK	0.4678	76.332	ACAMAVKVLSKTMDSTKLSSE	........L.K..........
B8N038	60	Aspartyl aminopeptidase	1	0.00206179	70.54	1	_PGGK(ac)YYLTR_	PGGK(1)YYLTR	-0.3573	90.827	SWSSTCRPGGKYYLTRNSSTI	..........KY.........
B8NB80	539	Carbamoyl-phosphate synthase, large subunit	1	0.00623827	70.594	2	_VHELTK(ac)IDK_	VHELTK(1)IDK	-1.0434	80.24	YSVDKVHELTKIDKWFLYKLQ	........L.K..........
B8NYZ9	81	60S ribosomal protein L13	1	2.01931e-05	70.615	1	_GFTLAELK(ac)EAGIPK_	GFTLAELK(1)EAGIPK	2.7142	98.582
B8N8C6	117	F-actin capping protein alpha subunit, putative	1	0.006911	70.66	2	_SLLK(ac)SLGAHAR_	SLLK(1)SLGAHAR	0.35547	77.358	QNADLIKSLLKSLGAHAREHY	........L.K..........
B8MWA0	44	Pyruvate kinase	1	0.00673914	70.731	1	_TSIIGTIGPK(ac)TNSVEK_	TSIIGTIGPK(1)TNSVEK	-0.04807	81.346
B8MZD4	30	Homoserine acetyltransferase family protein	1	0.009652	70.797	1	_LINASIAYK(ac)TFGDPK_	LINASIAYK(1)TFGDPK	-0.14631	75.018	EKLINASIAYKTFGDPKSPAI	..........K.F........
B8N513	55	40S ribosomal protein S0	1	0.0342725	70.807	1	_TRPDGVNVINIGK(ac)TWEK_	TRPDGVNVINIGK(1)TWEK	-1.74	71.376	PDGVNVINIGKTWEKILLAAR	........I.K..........
B8NT05	130	G-protein complex beta subunit CpcB	1	0.00293164	70.833	1	_SIK(ac)LWNTLGDCK_	SIK(1)LWNTLGDCK	1.1343	76.728
B8MXA7	69	Small nuclear ribonucleoprotein SmE, putative	1	0.00159553	70.899	1	_LATK(ac)TEEEK_	LATK(1)TEEEK	-0.4491	95.775
B8NE10	55	NAD binding Rossmann fold oxidoreductase, putative	1	0.0279977	71.103	2	_DHPGIK(ac)SYR_	DHPGIK(1)SYR	1.3102	72.21	DDAEKDHPGIKSYRTAEDMVK	..........K.Y........
B8NEA6	108	Ribosomal protein L26	1	0.0303332	71.167	4	_VVISK(ac)LHLDK_	VVISK(1)LHLDK	-0.13781	71.888	GIHPSKVVISKLHLDKDREQI	........I.K..........
B8N327	361	GPI anchored protein, putative	1	0.00186766	71.242	2	_YTHVK(ac)VLPPPHPPHR_	YTHVK(1)VLPPPHPPHR	0.27359	73.386
B8N9R6	1038	Pyruvate carboxylase	1	0.000706636	71.257	1	_FVQK(ac)FGDLSVLPTR_	FVQK(1)FGDLSVLPTR	1.0452	81.632	VFEDYKKFVQKFGDLSVLPTR	........V.K..........
B8MWA0	30	Pyruvate kinase	1	0.000219448	71.302	1	_LNTEMVPAK(ac)NFR_	LNTEMVPAK(1)NFR	0.36134	93.623	SKLNTEMVPAKNFRRTSIIGT	..........K.F........
B8NEF7	359	AMP-binding enzyme, putative	1	0.00236266	71.422	1	_DAWDYLSFQK(ac)HSGAEFQHR_	DAWDYLSFQK(1)HSGAEFQHR	-0.46228	73.294	KDAWDYLSFQKHSGAEFQHRM	..........KH.........
B8NBK0	40	Antigenic mitochondrial protein HSP60, putative	1	0.000517422	71.442	1	_ELK(ac)FGVEAR_	ELK(1)FGVEAR	-0.27809	106.88
B8NUR3	115	40S ribosomal protein S9	1	0.00835341	71.487	1	_LQTCVYK(ac)LGLAK_	LQTCVYK(1)LGLAK	-0.10223	72.29	LERRLQTCVYKLGLAKSIHHA	.........YK..........
B8MXX8	687	Valyl-tRNA synthetase	1	0.000746864	71.68	1	_EVATATK(ac)YQK_	EVATATK(1)YQK	1.2961	94.692	LAEKEVATATKYQKKAFPKGI	..........KY.........
B8NB23	263	Mannitol-1-phosphate dehydrogenase	1	0.000152869	71.87	1	_VLEETASLIVSK(ac)HEISEQEQK_	VLEETASLIVSK(1)HEISEQEQK	-0.1675	82.635	LEETASLIVSKHEISEQEQKE	..........KH.........
B8NL81	1590	Fatty acid synthase alpha subunit FasA	1	0.00593671	71.871	1	_NADNVDK(ac)VLEK_	NADNVDK(1)VLEK	0.21907	77.185	PGNRNADNVDKVLEKFDYIVY	........V.K..........
B8N2M1	339	Glucosamine-fructose-6-phosphate aminotransferase	1	0.000219127	71.973	1	_FDHFMQK(ac)EIFEQPESVINTMR_	FDHFMQK(1)EIFEQPESVINTMR	-1.8658	72.316
B8NHI9	426	Aromatic aminotransferase Aro8, putative	1	0.00098422	71.992	2	_DSMMHACEK(ac)YLPR_	DSMMHACEK(1)YLPR	1.0943	73.927	RRDSMMHACEKYLPRELAHWN	..........KY.........
B8N4Q9	1213	entafunctional AROM polypeptide	1	0.00288401	72.152	1	_LVGVAK(ac)NLDDNTALR_	LVGVAK(1)NLDDNTALR	-0.040132	74.296	GDIIKLVGVAKNLDDNTALRK	........V.K..........
B8NB48	318	Eukaryotic translation initiation factor 3 subunit L	1	0.00497961	72.278	2	_EK(ac)YGEQLHR_	EK(1)YGEQLHR	-0.96174	80.688	DDTIHSALREKYGEQLHRLQH	..........KY.........
B8N940	208	Translation elongation factor eEF-1B gamma subunit, putative	1	0.000820678	72.35	1	_TIESEGVK(ac)QAFGEK_	TIESEGVK(1)QAFGEK	-2.7615	81.632
B8NB71	302	Phenylacetyl-CoA ligase, putative	1	0.000635203	72.357	2	_HPIVDK(ac)YDLSSLR_	HPIVDK(1)YDLSSLR	0.44836	83.087	LLLSKHPIVDKYDLSSLRMMN	..........KY.........
B8NRE7	186	Aminopeptidase, putative	1	0.000993617	72.414	1	_GQTALSNMPVK(ac)SER_	GQTALSNMPVK(1)SER	0.28088	78.69	GQTALSNMPVKSERDGSSPGL	..........KS.........
B8N9V1	466	Cobalamin-independent methionine synthase MetH/D	1	0.000500019	72.552	1	_FTK(ac)GEITPEQYEK_	FTK(1)GEITPEQYEK	-0.89778	84.753	EIRIQRNKFTKGEITPEQYEK	........F.K..........
B8MWP5	76	40S ribosomal protein S13	1	0.00502091	72.577	1	_ILK(ac)SSGLAPELPEDLYHLIK_	ILK(1)SSGLAPELPEDLYHLIK	-0.84506	73.722	VTGNKILRILKSSGLAPELPE	........I.K..........
B8NL80	1285	Fatty acid synthase beta subunit, putative	1	0.00661754	72.625	1	_IK(ac)EFYYR_	IK(1)EFYYR	-0.76508	89.296	EVMEGRNDRIKEFYYRVWFGN	..........K.F........
B8N327	356	GPI anchored protein, putative	1	0.00533559	72.638	1	_VNSFNADDHSVHVDK(ac)YTHVK_	VNSFNADDHSVHVDK(1)YTHVK	0.17669	73.294	NADDHSVHVDKYTHVKVLPPP	..........KY.........
B8NQF0	134	Nucleoside diphosphate kinase	1	0.000619396	72.883	1	_EIALWFK(ac)PEELQK_	EIALWFK(1)PEELQK	1.2374	80.746	NAKKEIALWFKPEELQKYKHS	.........FK..........
B8N9R7	301	Clathrin heavy chain	1	0.000969817	72.886	1	_VEGSPLEHK(ac)LFTFAVR_	VEGSPLEHK(1)LFTFAVR	0.061023	79.837	IRVEGSPLEHKLFTFAVRTQT	..........K.F........
B8NKN3	123	Peptidyl-prolyl cis-trans isomerase	1	0.00626405	72.92	2	_GNGTGGK(ac)SIYGEK_	GNGTGGK(1)SIYGEK	0.37474	78.814	DFTRGNGTGGKSIYGEKFPDE	..........KS.........
B8N2F8	165	Proteasome regulatory particle subunit (RpnG), putative	1	0.00410382	72.934	1	_AIESHEALLEK(ac)TTFLGTK_	AIESHEALLEK(1)TTFLGTK	0.36194	73.953	AIESHEALLEKTTFLGTKIDL	........L.K..........
B8N980	347	Flavin-binding monooxygenase-like protein	1	0.000853436	72.939	1	_NLPEFK(ac)GVETFQGK_	NLPEFK(1)GVETFQGK	0.72204	79.346	HSGKKNLPEFKGVETFQGKRI	.........FK..........
B8N9S3	54	Cyclophilin, putative	1	0.0122833	73.086	1	_FKDENFK(ac)IR_	FKDENFK(1)IR	1.0135	84.817	YGEKFKDENFKIRHTKKGLLS	.........FK..........
B8NEV1	369	Myo-inositol-phosphate synthase, putative	1	0.00497186	73.151	1	_NLSSQK(ac)QFR_	NLSSQK(1)QFR	-2.0464	81.95	NNDGKNLSSQKQFRSKEISKS	..........K.F........
B8NDC1	717	Geranylgeranyl pyrophosphate synthase, putative	1	0.00595055	73.163	1	_ALVK(ac)TLGDIPAPTQE_	ALVK(1)TLGDIPAPTQE	-0.32193	73.775	ETNPGLKALVKTLGDIPAPTQ	........L.K..........
B8NHK7	375	NADH-ubiquinone oxidoreductase 49 kDa subunit, putative	1	0.000685928	73.238	1	_VEDYK(ac)LSPPPR_	VEDYK(1)LSPPPR	0.54059	88.338	PAGPVKVEDYKLSPPPRAAMK	.........YK..........
B8NB87	150	Mitochondrial Hsp70 chaperone (Ssc70), putative	1	0.00129692	73.525	1	_GQK(ac)YSPSQIGGFILNK_	GQK(1)YSPSQIGGFILNK	1.4268	80.128	GDAWVEARGQKYSPSQIGGFI	..........KY.........
B8N1T0	597	Vacuolar protein sorting-associated protein 35	1	0.0161718	73.548	1	_K(ac)AYADGNER_	K(1)AYADGNER	-0.40897	76.228	TQLKLLQATRKAYADGNERIR	..........K.Y........
B8NUR2	20	60S ribosomal protein L21, putative	1	0.00105253	73.658	1	_NFK(ac)EHGQIALSTYLK_	NFK(1)EHGQIALSTYLK	0.044179	76.82	GTRYAFSRNFKEHGQIALSTY	.........FK..........
B8NIT1	386	Adenosylhomocysteinase	1	0.000163767	73.716	1	_K(ac)YVEFGTTGK_	K(1)YVEFGTTGK	-0.34692	111.27	YKAEDAEFGKKYVEFGTTGKK	..........KY.........
B8NKH6	66	ATP dependent RNA helicase (Sub2), putative	1	0.00474725	73.796	1	_DFLLK(ac)GELLR_	DFLLK(1)GELLR	1.0249	78.136	HSTGFRDFLLKGELLRAITDC	........L.K..........
B8NSP9	150	Ribosomal protein L16a	1	0.000953464	73.896	2	_LSHEVGWK(ac)YQDVVAR_	LSHEVGWK(1)YQDVVAR	-0.19437	78.244	VGRLSHEVGWKYQDVVARLEE	..........KY.........
B8NGG5	46	Cytochrome c oxidase polypeptide vib	1	0.000719404	73.929	1	_HCWQNYVDYHK(ac)CVTAK_	HCWQNYVDYHK(1)CVTAK	-0.37713	75.376	HCWQNYVDYHKCVTAKGEDFR	........Y.K..........
B8N369	265	Phosphoribosyl diphosphate synthase isoform 4	1	0.000218441	74.026	1	_AIENINK(ac)SCLK_	AIENINK(1)SCLK	-0.074645	99.5	LSGKAIENINKSCLKRLVVTN	........I.K..........
B8NZ05	473	Succinyl-CoA synthetase beta subunit, putative	1	0.0076395	74.05	1	_SVQFSK(ac)VVK_	SVQFSK(1)VVK	-0.44572	79.148	NAAEKSVQFSKVVKMAREIDV	........F.K..........
B8NEG5	133	Single-stranded DNA-binding protein	1	0.00316949	74.06	1	_NLEVLK(ac)RPHNSNETESA_	NLEVLK(1)RPHNSNETESA	0.093004	83.751	NIVQRNLEVLKRPHNSNETES	........V.K..........
B8NL81	343	Fatty acid synthase alpha subunit FasA	1	0.00911882	74.144	1	_YLK(ac)MDLR_	YLK(1)MDLR	0.052064	87.181	QQLEIIARYLKMDLRAGQKAF	........Y.K..........
B8NLF1	407	Elongation factor 1-alpha	1	0.0014482	74.216	1	_MIPSK(ac)PMCVESFTDFPPLGR_	MIPSK(1)PMCVESFTDFPPLGR	-0.15214	75.533
B8MY76	324	Protein transport protein Sec23, putative	1	0.00951036	74.236	1	_DNIK(ac)YYK_	DNIK(1)YYK	-0.08396	86.472	SHHDIDRDNIKYYKKAVKFYD	..........KY.........
B8MYW2	113	TCTP family protein	1	0.000986302	74.361	2	_APEETIK(ac)EFK_	APEETIK(1)EFK	-1.6294	88.596	EEKKAPEETIKEFKENAQTAL	..........K.F........
B8NBA7	91	Glucose-6-phosphate isomerase	1	0.000869075	74.369	1	_DAMFK(ac)GEHINFTEDR_	DAMFK(1)GEHINFTEDR	-0.41432	77.746	NVEELRDAMFKGEHINFTEDR	.........FK..........
B8NA18	61	Cytochrome b-c1 complex subunit 7	1	0.00109048	74.396	1	_LPPK(ac)EAYDR_	LPPK(1)EAYDR	0.25298	100.02	VQTAIKRLPPKEAYDRVFRIR	..........K....R.....
B8N4M7	182	Rho GTPase Rho1	1	0.00135696	74.687	1	_AALLTK(ac)THK_	AALLTK(1)THK	-0.097948	99.815	EAATRAALLTKTHKKKKGCTI	........L.K..........
B8NFX0	327	Secretory pathway gdp dissociation inhibitor	1	0.00337525	74.786	2	_AICILK(ac)HPIDK_	AICILK(1)HPIDK	0.64011	78.903	GYLLKAICILKHPIDKTDGSD	..........KH.........
B8NQD2	323	Glutamine dependent NAD+ synthetase, putative	1	0.000153461	74.924	1	_AVSEGNEQVIK(ac)DVR_	AVSEGNEQVIK(1)DVR	0.075884	92.939	AVSEGNEQVIKDVRRLCAEPA	........V.K..........
B8NBR1	1517	Acetyl-CoA carboxylase, putative	1	0.00478875	75.004	1	_YK(ac)AHLM(ox)GTQYVYDFPELFR_	YK(1)AHLMGTQYVYDFPELFR	1.0544	75.533	TKEWLQPKRYKAHLMGTQYVY	.........YK..........
B8NA87	23	Dipeptidyl peptidase, putative	1	4.46797e-06	75.008	1	_LEIK(ac)HHFDNLK_	LEIK(1)HHFDNLK	0.075969	118.9	SPPTVVRLEIKHHFDNLKDAK	..........KH.........
B8NDA6	425	6-aminobutyrate transaminase GatA	1	0.000579834	75.011	2	_LAEK(ac)YPEHLQNLR_	LAEK(1)YPEHLQNLR	-0.19714	82.069	LYSGLQRLAEKYPEHLQNLRG	..........KY.........
B8N4X5	51	G-protein complex alpha subunit GpaA/FadA	1	0.00871291	75.02	1	_STILK(ac)QMK_	STILK(1)QMK	-2.0936	82.241	AGESGKSTILKQMKLIHEGGY	........I.K..........
B8NYG8	166	Putative uncharacterized protein	1	0.00279466	75.031	1	_LVVHPK(ac)SAQFDPISNEAYR_	LVVHPK(1)SAQFDPISNEAYR	-0.15778	76.301	AWAKKLVVHPKSAQFDPISNE	..........KS.........
B8NP70	313	Delta-1-pyrroline-5-carboxylate dehydrogenase PrnC	1	0.00374451	75.063	1	_VAEGK(ac)YR_	VAEGK(1)YR	0.79089	107.67	GQIANRVAEGKYRSYPRIVGE	..........KY.........
B8N9W7	265	KH domain protein	1	0.001139	75.256	1	_AQVVGQGGAYVK(ac)HIQQR_	AQVVGQGGAYVK(1)HIQQR	1.8275	80.387	QVVGQGGAYVKHIQQRTRCKV	..........KH.........
B8N416	478	Phosphoribosyl-AMP cyclohydrolase, putative	1	0.000825705	75.334	1	_EHGDAGVLK(ac)YTHK_	EHGDAGVLK(1)YTHK	1.1915	78.964	VREHGDAGVLKYTHKFEKATS	..........KY.........
B8NCU9	685	Glycine dehydrogenase	1	4.53989e-05	75.383	1	_K(ac)YLEAQGESK_	K(1)YLEAQGESK	1.0329	113.69	GEFAGLRVIKKYLEAQGESKR	..........KY.........
B8N4Q9	309	entafunctional AROM polypeptide	1	0.000353163	75.502	2	_HLGILK(ac)GVAVAR_	HLGILK(1)GVAVAR	0.43457	93.561	AELARHLGILKGVAVARIVKC	........I.K..........
B8NEZ4	159	GTP cyclohydrolase II, putative	1	0.000586567	75.505	1	_ANMK(ac)LAEIGEAVR_	ANMK(1)LAEIGEAVR	-1.6583	86.944
B8N4L2	271	Thiamine thiazole synthase	1	0.00164633	75.612	1	_GLDMNSAEDAIVK(ac)NTR_	GLDMNSAEDAIVK(1)NTR	-0.78168	77.347	DMNSAEDAIVKNTREVTKGLI	........I.K..........
B8NBR1	1631	Acetyl-CoA carboxylase, putative	1	0.00155499	75.643	2	_FFHK(ac)CTELAR_	FFHK(1)CTELAR	-0.0032462	81.017	FGPQEDKFFHKCTELARKLGI	........F.K..........
B8N1D7	23	G-protein complex gamma subunit Ste18	1	0.00428872	75.644	1	_QSVADLK(ac)YR_	QSVADLK(1)YR	-0.87195	83.869	KNKKQSVADLKYRRLTELNAR	..........KY.........
B8NGN0	108	Cytochrome c	1	0.00250834	75.653	1	_NDLITYLK(ac)ESTA_	NDLITYLK(1)ESTA	0.35452	79.283
B8N508	311	Vacuolar ATP synthase subunit d, putative	1	0.00102879	75.968	1	_EMEMSK(ac)VVFTR_	EMEMSK(1)VVFTR	-2.8428	80.69	MFYQKEMEMSKVVFTRQFTPA	..........K....R.....
B8NKP5	649	Protein kinase c	1	0.00103854	76.124	1	_K(ac)EFIIENDEVESTK_	K(1)EFIIENDEVESTK	1.2656	77.746	KKLYAIKVLKKEFIIENDEVE	..........K.F........
B8N538	248	T-complex protein 1, gamma subunit (Cct3), putative	1	0.00166059	76.256	1	_VVLLDCPLEYK(ac)K_	VVLLDCPLEYK(1)K	2.48	78.324	VVLLDCPLEYKKGESQTNIEI	.........YK..........
B8MX84	340	Malate dehydrogenase, NAD-dependent	1	0.0105924	76.296	1	_M(ox)AESLLK(ac)AAQGEK_	MAESLLK(1)AAQGEK	1.4481	79.614	AGARMAESLLKAAQGEKGVVE	........L.K..........
B8N0P8	170	Histone acetyltransferase subunit (Yaf9), putative	1	0.0617721	76.375	1	_GK(ac)GGK(ac)NTK(ac)QSGQR_	GK(1)GGK(1)NTK(1)QSGQR	1.7797	82.651
B8N0P8	173	Histone acetyltransferase subunit (Yaf9), putative	1	0.0617721	76.375	1	_GK(ac)GGK(ac)NTK(ac)QSGQR_	GK(1)GGK(1)NTK(1)QSGQR	1.7797	82.651
B8N0P8	176	Histone acetyltransferase subunit (Yaf9), putative	1	0.0617721	76.375	1	_GK(ac)GGK(ac)NTK(ac)QSGQR_	GK(1)GGK(1)NTK(1)QSGQR	1.7797	82.651	PQKGKGGKNTKQSGQRNVRTA	..........K....R.....
B8NQL4	476	Molecular chaperone and allergen Mod-E/Hsp90/Hsp1	1	0.000228974	76.39	1	_AVAK(ac)SPFLDSLK_	AVAK(1)SPFLDSLK	-0.24403	96.82	ITGESIKAVAKSPFLDSLKQK	........V.K..........
B8N3M3	161	Ribosomal protein L15	1	0.000860565	76.497	1	_YFEVILVDPQHK(ac)AIR_	YFEVILVDPQHK(1)AIR	-0.074377	77.42
B8N1M8	246	Fructose-bisphosphate aldolase, class II	1	0.0132731	76.508	1	_K(ac)HQAYVK_	K(1)HQAYVK	0.70463	101.28	NVKLHPELLKKHQAYVKEKIG	..........KH.........
B8NAU0	58	40S ribosomal protein S10a	1	0.000658598	76.527	1	_LPTK(ac)TLQISTR_	LPTK(1)TLQISTR	0.36418	90.005
B8N3P1	253	Aspartic endopeptidase Pep2	1	0.000618689	76.654	1	_DHYTGELVK(ac)IPLR_	DHYTGELVK(1)IPLR	-0.78536	81.709	DKDHYTGELVKIPLRRKAYWE	........L.K..........
B8N4I0	267	6-phosphogluconate dehydrogenase, decarboxylating	1	0.00562229	76.74	1	_GTGK(ac)WTAINALDLGMPVTLIGEAVFSR_	GTGK(1)WTAINALDLGMPVTLIGEAVFSR	-2.3368	77.149
B8NRH9	229	Adenosine kinase, putative	1	0.000712038	76.897	1	_AYSK(ac)SHQWDTDDVVEIAK_	AYSK(1)SHQWDTDDVVEIAK	0.029545	80.316	CNETEARAYSKSHQWDTDDVV	........Y.K..........
B8NXN0	191	Mitochondrial carnitine:acyl carnitine carrier, putative	1	0.000757907	77.032	1	_PK(ac)YSGGLDVVR_	PK(1)YSGGLDVVR	0.85206	89.301	QNPPPPGQKPKYSGGLDVVRQ	..........KY.........
B8N5Z4	397	Small oligopeptide transporter, OPT family	1	0.000480531	77.214	2	_ILTPEFTFDDAK(ac)YK_	ILTPEFTFDDAK(1)YK	-0.73609	83.692	LTPEFTFDDAKYKEYSPLFLS	..........KY.........
B8NJL2	172	Putative uncharacterized protein	1	0.000449363	77.42	1	_EIK(ac)PFELYEIETK_	EIK(1)PFELYEIETK	-0.93208	84.173	SVFCSFKREIKPFELYEIETK	..........K.F........
B8NV82	63	60S ribosomal protein L27a, putative	1	0.000409496	77.438	2	_YFHK(ac)TNQQFWK_	YFHK(1)TNQQFWK	-0.15083	89.356	FGKVGMRYFHKTNQQFWKPVI	........F.K..........
B8N022	189	Glucose-6-phosphate 1-dehydrogenase	1	0.000624211	77.546	1	_IDHYLGK(ac)EMVK_	IDHYLGK(1)EMVK	-0.043752	87.667	EIFRIDHYLGKEMVKNILIMR	........L.K..........
B8MZ85	43	40S ribosomal protein S22	1	0.000171289	77.713	2	_FLSVMQK(ac)HGYIGEFEEVDDHR_	FLSVMQK(1)HGYIGEFEEVDDHR	-0.35636	77.959	VIVKFLSVMQKHGYIGEFEEV	..........KH.........
B8N5B0	524	Molecular chaperone Hsp70	1	0.000897824	77.733	1	_YK(ac)AEDEAEASR_	YK(1)AEDEAEASR	-1.2757	84.169	ERMLADAEKYKAEDEAEASRI	.........YK..........
B8NPD5	422	Hexokinase Kxk, putative	1	0.000208172	77.776	1	_NIESCHVGADGSVFTK(ac)YPHFK_	NIESCHVGADGSVFTK(1)YPHFK	-0.31794	78.708	HVGADGSVFTKYPHFKARGAQ	..........KY.........
B8NKR8	310	Ran-specific GTPase-activating protein 1, putative	1	0.000593893	77.782	1	_AIQTFK(ac)NPPFR_	AIQTFK(1)NPPFR	0.73913	90.05	SFGDRAIQTFKNPPFRISEEG	.........FK..........
B8N1X1	282	Electron transfer flavoprotein-ubiquinone oxidoreductase	1	0.000916838	78.086	1	_ITLLAEGCHGSLTK(ac)QVIK_	ITLLAEGCHGSLTK(1)QVIK	-0.1983	82.755	LAEGCHGSLTKQVIKKYDLRR	........L.K..........
B8N248	360	Leucyl-tRNA synthetase	1	0.00245063	78.137	1	_EK(ac)EYYVCTK_	EK(1)EYYVCTK	-0.72274	83.862	INYGIFKVKEKEYYVCTKRAA	..........K.Y........
B8MZV1	353	Coatomer subunit alpha, putative	1	0.00179543	78.15	1	_HVK(ac)SYDFAK_	HVK(1)SYDFAK	1.5623	92.611	LFYITKEKHVKSYDFAKNVES	..........K.Y........
B8NV11	96	Putative uncharacterized protein	1	0.00055566	78.232	2	_VYK(ac)YQYHPHGDK_	VYK(1)YQYHPHGDK	0.31331	80.318	WEREDDGKVYKYQYHPHGDKS	..........KY.........
B8N9C3	332	Cytochrome c peroxidase Ccp1, putative	1	0.000718542	78.582	1	_DSDAFFK(ac)DFADVYVK_	DSDAFFK(1)DFADVYVK	-0.24732	81.526	RYARDSDAFFKDFADVYVKLL	..........K.F........
B8NU07	74	NADH-cytochrome B5 reductase, putative	1	0.00216257	78.583	1	_IEQGINAAK(ac)LPFLDQSGPETVYIQPK_	IEQGINAAK(1)LPFLDQSGPETVYIQPK	-0.57356	78.752
B8N204	54	Cytosolic large ribosomal subunit protein L7A	1	0.00218174	78.835	1	_FVK(ac)WPEYVR_	FVK(1)WPEYVR	-0.18458	85.533	QPKRNLGRFVKWPEYVRLQRQ	........F.K..........
B8NYQ3	138	Putative uncharacterized protein	1	0.00345156	78.844	1	_EVLK(ac)LLTVSDK_	EVLK(1)LLTVSDK	0.91967	80.318	HIGVEEREVLKLLTVSDKASD	........V.K..........
B8NCW5	226	Hydroxyisocaproate dehydrogenase, putative	1	0.00105394	78.889	2	_HIIGEK(ac)EFQK_	HIIGEK(1)EFQK	0.28601	86.344	NASTRHIIGEKEFQKMKDGIV	..........K.F........
B8NSP9	136	Ribosomal protein L16a	1	0.0207704	78.892	1	_K(ac)YCTVGR_	K(1)YCTVGR	-0.71573	93.561	LRVLRLRPGRKYCTVGRLSHE	..........KY.........
B8N225	373	NADH-ubiquinone oxidoreductase 39 kDa subunit, putative	1	0.00914431	79.021	1	_K(ac)YLHVLDDQ_	K(1)YLHVLDDQ	1.8147	80.688
B8N4V7	288	Coatomer subunit epsilon, putative	1	0.000466237	79.039	1	_SAFFDTAAAK(ac)YAPR_	SAFFDTAAAK(1)YAPR	-0.35928	88.075
B8N1F3	124	Protein mitochondrial targeting protein (Mas1), putative	1	0.000766016	79.183	1	_TIHHVHK(ac)VNLEDIYR_	TIHHVHK(1)VNLEDIYR	0.31763	80.746	KKARTIHHVHKVNLEDIYRGK	........V.K..........
B8NJ39	354	Alcohol dehydrogenase, zinc-containing	1	0.000689336	79.2	1	_VVVK(ac)VIDEAR_	VVVK(1)VIDEAR	-0.27205	96.113
B8NJ85	87	Thioredoxin	1	0.000906539	79.332	1	_DGQQIK(ac)ELTIR_	DGQQIK(1)ELTIR	0.4099	83.194	FVFFKDGQQIKELTIRGANPG	..........K....R.....
B8NW18	213	UDP-glucose 4-epimerase	1	0.000748527	79.495	1	_WTK(ac)NNPQGYR_	WTK(1)NNPQGYR	0.55206	91.658
B8NGR8	240	Putative uncharacterized protein	1	0.00205839	79.544	1	_TTEAIIK(ac)VCK_	TTEAIIK(1)VCK	0.5705	83.883	FPTRTTEAIIKVCKEKGISVT	........I.K..........
B8NE08	128	Ribosome biogenesis ABC transporter Arb1, putative	1	0.00106244	79.817	2	_STLLK(ac)AIAHR_	STLLK(1)AIAHR	0.80666	89.029	ENGCGKSTLLKAIAHREYPIP	........L.K..........
B8N362	23	AAA family ATPase Pontin, putative	1	0.000744313	79.936	1	_TAAHTHIK(ac)GLGLR_	TAAHTHIK(1)GLGLR	-0.5902	82.774	ENRTAAHTHIKGLGLRSDGTA	..........K....R.....
B8NUL4	87	ATP sulphurylase	1	0.00156612	79.94	1	_LVFGGDPEHPAIK(ac)YLNTK_	LVFGGDPEHPAIK(1)YLNTK	0.45297	80.316	FGGDPEHPAIKYLNTKVEEFY	..........KY.........
B8NRT9	80	40S ribosomal protein S12	1	1.07506e-05	79.99	1	_QAHMCVLNEGCEEEAYK(ac)K_	QAHMCVLNEGCEEEAYK(1)K	0.23741	80.508	LNEGCEEEAYKKLVIALCSEH	.........YK..........
B8NGT0	125	NADH-cytochrome b5 reductase	1	0.000609118	80.027	1	_AYPQGNISK(ac)YLTTLK_	AYPQGNISK(1)YLTTLK	2.3077	84.508	VKAYPQGNISKYLTTLKIGDN	..........KY.........
B8NUP9	22	40S ribosomal protein S4, putative	1	5.22142e-05	80.064	1	_LSAPSHWLLDK(ac)MSGTYAPK_	LSAPSHWLLDK(1)MSGTYAPK	1.1871	81.878	LSAPSHWLLDKMSGTYAPKAS	........L.K..........
B8N180	114	Ribosomal L18ae protein family	1	0.000181516	80.252	1	_IFAPNTVVAK(ac)SR_	IFAPNTVVAK(1)SR	-0.51162	97.463	RIFAPNTVVAKSRFWYFLTQL	........V.K..........
B8NGD4	358	60S ribosomal protein L3	1	0.000572641	80.509	1	_IELK(ac)WVDTSSEFGHGAFQTPEEK_	IELK(1)WVDTSSEFGHGAFQTPEEK	-1.694	82.177
B8N0Z8	136	Glycerol dehydrogenase (GldB), putative	1	2.39865e-05	80.869	1	_IGPDGK(ac)YVILK_	IGPDGK(1)YVILK	0.81729	119.74	QEKPKIGPDGKYVILKELTEN	..........KY.........
B8N106	204	lkaline protease 1	1	0.00942003	80.942	1	_AYNAAGGQHVDSIGHGTHVSGTIAGK(ac)TYGIAK_	AYNAAGGQHVDSIGHGTHVSGTIAGK(1)TYGIAK	-0.14737	80.943	GTHVSGTIAGKTYGIAKKASI	..........K.Y........
B8N2H3	64	Enolase/allergen Asp F 22	1	0.000779946	80.98	1	_GVLK(ac)AVENVNK_	GVLK(1)AVENVNK	-0.11144	89.266	KTHWGGKGVLKAVENVNKTIA	........V.K..........
B8NTT7	130	Phosphoribosyl-aminoimidazole-succinocarboxamide synthase	1	0.000139479	81.252	1	_GYITGSAWNEYK(ac)K_	GYITGSAWNEYK(1)K	-0.82363	89.231	YITGSAWNEYKKSGTVHGIKV	.........YK..........
B8NYQ1	312	Hsp70 chaperone (HscA), putative	1	0.000153422	81.294	1	_FEDLNAK(ac)SFSGTLEPVQQVLK_	FEDLNAK(1)SFSGTLEPVQQVLK	0.1054	83.723	TRARFEDLNAKSFSGTLEPVQ	..........K.F........
B8N2M1	530	Glucosamine-fructose-6-phosphate aminotransferase	1	0.000498104	81.384	1	_VSEQFK(ac)EILK_	VSEQFK(1)EILK	1.1789	97.734	EGLSKVSEQFKEILKLNEPIK	.........FK..........
B8N3G7	121	Ubiquitin UbiA, putative	1	0.00158359	81.584	1	_YNCEK(ac)NICR_	YNCEK(1)NICR	-0.53116	90.906
B8NP70	44	Delta-1-pyrroline-5-carboxylate dehydrogenase PrnC	1	0.000278495	81.584	1	_IDNEPNK(ac)HYAPGSPDR_	IDNEPNK(1)HYAPGSPDR	-1.0653	86.488	KVPRIDNEPNKHYAPGSPDRK	..........KH.........
B8NSP1	241	Dienelactone hydrolase family protein	1	0.00079844	81.689	1	_GYK(ac)TVLEFLHK_	GYK(1)TVLEFLHK	-0.36944	83.182	EVRKEYERGYKTVLEFLHKHA	.........YK..........
B8NHT9	897	Putative uncharacterized protein	1	4.08039e-05	81.752	1	_IPFK(ac)NENIYAEHHAADGSK_	IPFK(1)NENIYAEHHAADGSK	-0.099804	85.087	AQGGHIRIPFKNENIYAEHHA	.........FK..........
B8NRN4	319	Malate synthase	1	0.000197302	81.77	1	_LLIK(ac)TCHR_	LLIK(1)TCHR	-0.61873	133.12	FMDAYVRLLIKTCHRRGVHAM	........L.K..........
B8NR98	105	60S ribosomal protein L4, putative	1	0.00186536	81.947	1	_MFAPTK(ac)VWR_	MFAPTK(1)VWR	-1.6406	90.906
B8NUD9	315	Transaldolase	1	0.000686065	82.094	2	_FAADAVTLK(ac)DILK_	FAADAVTLK(1)DILK	-1.8242	84.753
B8MWB1	450	Kynurenine 3-monooxygenase	1	0.00159557	82.104	2	_YSDVVK(ac)VVHR_	YSDVVK(1)VVHR	1.423	87.568	FSTQRYSDVVKVVHRQGRILG	........V.K..........
B8NBR1	513	Acetyl-CoA carboxylase, putative	1	3.63418e-05	82.164	1	_HMVIALK(ac)ELSIR_	HMVIALK(1)ELSIR	-0.65162	102.4	ASRKHMVIALKELSIRGDFRT	..........K....R.....
B8NUP1	75	Ribosomal protein L37	1	0.000820496	82.232	1	_FK(ac)NGFQTGTPK_	FK(1)NGFQTGTPK	0.79883	87.026	RHLKEVHRRFKNGFQTGTPKG	.........FK..........
B8NQL4	195	Molecular chaperone and allergen Mod-E/Hsp90/Hsp1	1	5.62702e-06	82.316	1	_K(ac)HSEFISYPIYLHVLK_	K(1)HSEFISYPIYLHVLK	-0.56827	83.806	NESRIKEVVRKHSEFISYPIY	..........KH.........
B8NAL4	217	Glyceraldehyde-3-phosphate dehydrogenase	1	0.000537856	82.397	1	_AVGK(ac)VIPELQGK_	AVGK(1)VIPELQGK	2.7574	89.301	SSTGAAKAVGKVIPELQGKVT	........V.K..........
B8NPV3	44	60S ribosomal protein L37a	1	0.000420931	82.432	1	_YVCTFCGK(ac)NTVK_	YVCTFCGK(1)NTVK	-1.352	86.772	HARYVCTFCGKNTVKRQAVGI	..........K....R.....
B8NV35	45	Histone H1	1	0.00327032	82.473	1	_K(ac)YVLANNK_	K(1)YVLANNK	-1.168	109.36	RNGSSRQSIKKYVLANNKIAP	..........KY.........
B8N7H4	76	Pyruvate dehydrogenase E1 component alpha subunit, putative	1	0.000372398	82.519	2	_ELK(ac)QMYHDMVSTR_	ELK(1)QMYHDMVSTR	0.12452	85.837
B8N3U7	314	Zinc knuckle splicing factor Zfm1	1	0.0121643	82.624	1	_K(ac)YDCPEQR_	K(1)YDCPEQR	0.081942	86.67	CQNCGQIGHRKYDCPEQRNFT	..........KY.........
B8MZ48	312	Glutathione oxidoreductase Glr1, putative	1	0.00533003	82.641	2	_KFDPMIQK(ac)TMTER_	KFDPMIQK(1)TMTER	-0.32244	85.837	FLRKFDPMIQKTMTERYEAAG	........I.K..........
B8NKG1	473	Fumarate hydratase, putative	1	0.000211213	82.731	1	_SFEK(ac)NLVHGLEANEPR_	SFEK(1)NLVHGLEANEPR	-0.21764	86.367	ILSDGMKSFEKNLVHGLEANE	........F.K..........
B8N447	107	Nitrilase family protein (Nit3), putative	1	1.12531e-08	82.974	1	_K(ac)YYNTSLVFSPTGSLIGTHR_	K(1)YYNTSLVFSPTGSLIGTHR	0.91082	87.388	SIPELEPTTKKYYNTSLVFSP	..........KY.........
B8NHI9	495	Aromatic aminotransferase Aro8, putative	1	0.000487497	83.043	1	_AQGASEEK(ac)LFFR_	AQGASEEK(1)LFFR	-0.063985	87.216	WFKAQGASEEKLFFRATFAAA	..........K.F........
B8N9V1	693	Cobalamin-independent methionine synthase MetH/D	1	0.000477035	83.095	2	_LLK(ac)VFIDEAYPR_	LLK(1)VFIDEAYPR	0.61157	85.554	ENSKSDAKLLKVFIDEAYPRH	..........K.F........
B8N211	757	Mitochondrial aconitate hydratase, putative	1	2.61833e-05	83.25	1	_TFDIK(ac)LNHTFNESQIEWFK_	TFDIK(1)LNHTFNESQIEWFK	-0.76545	84.249
B8NPA7	330	3'(2'),5'-bisphosphate nucleotidase	1	0.000187422	83.429	1	_LDSQAK(ac)YCSIAR_	LDSQAK(1)YCSIAR	-1.3576	94.688	APSVRLDSQAKYCSIARGAGD	..........KY.........
B8NFX0	108	Secretory pathway gdp dissociation inhibitor	1	0.00133306	83.614	1	_YLEFK(ac)QIAGSYVQQGK_	YLEFK(1)QIAGSYVQQGK	1.2128	85.742	STDVTRYLEFKQIAGSYVQQG	.........FK..........
B8MYW2	116	TCTP family protein	1	0.000122442	83.785	1	_EFK(ac)ENAQTALK_	EFK(1)ENAQTALK	0.71874	103.91	KAPEETIKEFKENAQTALKRI	.........FK..........
B8NWC7	34	Cofilin	1	0.000210787	83.827	1	_FIIFK(ac)IADNK_	FIIFK(1)IADNK	0.0012647	105.4	KGDKLKFIIFKIADNKKEVVV	........I.K..........
B8NI25	297	Fructosyl amino acid oxidase, putative	1	6.25536e-05	83.857	1	_K(ac)IFAIGPDNQGFLK_	K(1)IFAIGPDNQGFLK	0.22527	92.65	EFPLIVNVARKIFAIGPDNQG	..........K.F........
B8NIH7	359	Alternative NADH-dehydrogenase	1	0.0072647	83.863	1	_NVTDK(ac)YIEAEVTKPDGTK_	NVTDK(1)YIEAEVTKPDGTK	0.4878	84.208	TKTMVKNVTDKYIEAEVTKPD	..........KY.........
B8NPV3	13	60S ribosomal protein L37a	1	0.000699552	83.925	1	_VGITGK(ac)YGTR_	VGITGK(1)YGTR	0.8053	97.734	KRTKKVGITGKYGTRYGASLR	..........KY.........
B8MWP8	90	Transformer-SR ribonucleoprotein, putative	1	3.14811e-05	84.261	1	_LFEK(ac)YGDVESCSIMVDPHTK_	LFEK(1)YGDVESCSIMVDPHTK	-2.6607	87.062	TESDISRLFEKYGDVESCSIM	..........KY.........
B8NB80	1100	Carbamoyl-phosphate synthase, large subunit	1	0.000175705	84.289	1	_EVFEK(ac)YNIR_	EVFEK(1)YNIR	0.11686	118.5	DKRALREVFEKYNIRGTFNLA	..........KY.........
B8NSP9	165	Ribosomal protein L16a	1	0.00172978	84.395	1	_VK(ac)SSAYYER_	VK(1)SSAYYER	0.75701	93.096	VARLEERRKVKSSAYYERKKA	..........KS.........
B8N0K5	273	6-phosphofructokinase	1	0.000380688	84.399	1	_QLNK(ac)ITSSK_	QLNK(1)ITSSK	0.025676	113.1	AEGAHDRQLNKITSSKIKDIL	........L.K..........
B8NVE0	71	Paraoxonase, putative	1	0.000176859	84.419	1	_K(ac)LYAACSNPAAR_	K(1)LYAACSNPAAR	0.46972	95.417	EDLWLDSITRKLYAACSNPAA	..........K.Y........
B8NUA8	221	Carbonyl reductase, putative	1	0.000464494	84.567	1	_SLSVEWVK(ac)YAR_	SLSVEWVK(1)YAR	1.032	92.611	LCKSLSVEWVKYARANTVSPG	..........KY.........
B8N7A3	240	Mitochondrial 2-oxodicarboxylate carrier protein, putative	1	0.000624894	84.578	1	_IQNSPK(ac)VAGQTPK_	IQNSPK(1)VAGQTPK	0.14095	86.944
B8NBA7	425	Glucose-6-phosphate isomerase	1	0.000456801	84.652	2	_LIPSDFIMAAESHNPVEGGK(ac)HQR_	LIPSDFIMAAESHNPVEGGK(1)HQR	-0.3163	87.319	AESHNPVEGGKHQRMLASNFL	..........KH.........
B8MZ86	497	Importin beta-1 subunit	1	0.000132953	84.766	1	_FAGDVGAQTNPLSK(ac)HFEESVK_	FAGDVGAQTNPLSK(1)HFEESVK	-1.1523	87.352	DVGAQTNPLSKHFEESVKSLL	..........K.F........
B8NCS4	74	Peroxisomal multifunctional beta-oxidation protein (MFP)	1	0.000553356	84.791	1	_TLAIEGAK(ac)YNIK_	TLAIEGAK(1)YNIK	0.17914	86.911	FSRTLAIEGAKYNIKVNTIAP	..........KY.........
B8NTT0	366	Plasma membrane H+-ATPase Pma1	1	7.5012e-05	84.833	2	_NWITEK(ac)YTPFDPVSK_	NWITEK(1)YTPFDPVSK	-0.27311	87.718	EILARNWITEKYTPFDPVSKR	..........KY.........
B8NEN9	583	Mitochondrial outer membrane translocase receptor (TOM70), putative	1	0.000586312	84.928	1	_VSQALK(ac)YFER_	VSQALK(1)YFER	1.9186	95.477	LQQGKVSQALKYFERAAELAR	..........KY.........
B8MYD7	278	ARP2/3 complex 34 kDa subunit , putative	1	0.0012704	84.946	1	_ASK(ac)AYIHTR_	ASK(1)AYIHTR	0.42555	97.965	DYFHYHIKASKAYIHTRMRKR	..........K.Y........
B8N4L8	156	Chorismate synthase	1	0.000610488	85.057	1	_VAAGAIAEK(ac)YLR_	VAAGAIAEK(1)YLR	1.0325	86.772	GRVAAGAIAEKYLRLSHGVEI	..........KY.........
B8NRE7	531	Aminopeptidase, putative	1	4.21643e-05	85.181	1	_ALVAK(ac)TDTIHGVGQNSFYK_	ALVAK(1)TDTIHGVGQNSFYK	-0.52021	86.8	EEVNSRALVAKTDTIHGVGQN	........V.K..........
B8NTT0	491	Plasma membrane H+-ATPase Pma1	1	0.000778121	85.214	2	_MLALSTK(ac)VYDSER_	MLALSTK(1)VYDSER	0.35719	88.075	ETCKMLALSTKVYDSERLIHG	..........K.Y........
B8NM53	358	Glucose-methanol-choline (Gmc) oxidoreductase, putative	1	0.00591702	85.315	1	_LDK(ac)VTSSEEFQTLPEEEKK_	LDK(1)VTSSEEFQTLPEEEKK	-0.35686	86.539	ELGIGWFKLDKVTSSEEFQTL	........L.K..........
B8NPC0	159	Agmatinase, putative	1	0.000628338	85.317	1	_SPITPADSK(ac)YGTK_	SPITPADSK(1)YGTK	3.3747	86.944	SRSPITPADSKYGTKGISAGK	..........KY.........
B8NGL6	433	V-type ATPase, B subunit, putative	1	1.28694e-05	85.452	1	_FEK(ac)TFISQSPYESR_	FEK(1)TFISQSPYESR	0.23801	94.487	LSLEFLEKFEKTFISQSPYES	..........K.F........
B8NDZ3	71	RNP domain protein	1	1.35281e-05	85.46	1	_NYK(ac)VESVSIPVNPR_	NYK(1)VESVSIPVNPR	1.4554	101.3	GELKEFFKNYKVESVSIPVNP	.........YK..........
B8N7T9	371	Phosphoserine aminotransferase	1	0.00033587	85.65	1	_GGNVDEAEK(ac)AFLK_	GGNVDEAEK(1)AFLK	1.4064	92.856	IKGGNVDEAEKAFLKGAVERG	..........K.F........
B8N000	348	Isocitrate dehydrogenase [NADP]	1	0.000129687	85.878	1	_LIDDMVAQMIK(ac)SEGGFVMALK_	LIDDMVAQMIK(1)SEGGFVMALK	0.49237	86.748	LIDDMVAQMIKSEGGFVMALK	..........KS.........
B8NAA9	168	Phosphoethanolamine	1	0.00392327	86.034	1	_GHFVK(ac)NVK_	GHFVK(1)NVK	0.21931	91.516	MLLCTKGHFVKNVKGTLAGEE	........F.K..........
B8N551	597	Clathrin-coated vesiclec protein (Bud7), putative	1	0.000426019	86.316	1	_LYESK(ac)HDTR_	LYESK(1)HDTR	-0.023541	105.98	MRGVLKLYESKHDTRGMLGAL	..........KH.........
B8N447	6	Nitrilase family protein (Nit3), putative	1	0.0240358	86.372	1	_(ac)AALLK(ac)QPLK_	AALLK(1)QPLK	0.27099	90.709
B8MWA0	427	Pyruvate kinase	1	0.00196323	86.424	1	_LLSK(ac)YRPVCPILMVTR_	LLSK(1)YRPVCPILMVTR	-0.035629	86.8	TSGNTARLLSKYRPVCPILMV	..........KY.........
B8NFR0	161	Mitochondrial inner membrane AAA protease Yta12, putative	1	0.000328442	86.665	1	_YMAK(ac)YLENYASK_	YMAK(1)YLENYASK	-0.95281	89.193	DYVNLTRYMAKYLENYASKLN	..........KY.........
B8N211	771	Mitochondrial aconitate hydratase, putative	1	1.67902e-06	86.732	1	_LNHTFNESQIEWFK(ac)DGSALNTMAR_	LNHTFNESQIEWFK(1)DGSALNTMAR	-0.95103	86.918	TFNESQIEWFKDGSALNTMAR	.........FK..........
B8N940	125	Translation elongation factor eEF-1B gamma subunit, putative	1	1.93387e-05	86.923	2	_K(ac)YTAEELEEHLAK_	K(1)YTAEELEEHLAK	1.0231	95.264	PFAIWQMGLRKYTAEELEEHL	..........KY.........
B8N180	217	Ribosomal L18ae protein family	1	0.00295189	86.931	1	_RPYIK(ac)QLLQK_	RPYIK(1)QLLQK	-0.36032	94.309	NADSIRRPYIKQLLQKDLKFP	........Y.K..........
B8NL80	882	Fatty acid synthase beta subunit, putative	1	1.76946e-05	87.067	1	_GVLFWHEMDQK(ac)IFK_	GVLFWHEMDQK(1)IFK	0.94819	92.039	GVLFWHEMDQKIFKLDKTKRV	..........K.F........
B8N442	96	GTP-binding nuclear protein Ran, putative	1	0.000127194	87.094	1	_ITYK(ac)NVPNWHR_	ITYK(1)NVPNWHR	-0.61281	98.04	MFDVTSRITYKNVPNWHRDLV	.........YK..........
B8NIV7	161	Glycerol dehydrogenase Gcy1, putative	1	0.000114521	87.101	1	_NLEK(ac)LLNDPSTK_	NLEK(1)LLNDPSTK	0.085087	97.631	VSNFGIKNLEKLLNDPSTKIV	........L.K..........
B8NJU1	298	S-adenosylmethionine synthase	1	0.000285131	87.288	1	_WVAK(ac)SLVNAGLAR_	WVAK(1)SLVNAGLAR	0.29878	93.766	SAAYVARWVAKSLVNAGLARR	........V.K..........
B8N3B1	234	Carbonic anhydrase	1	0.000122074	87.336	1	_SK(ac)AVVLEAMQER_	SK(1)AVVLEAMQER	-0.53723	97.69
B8NB34	290	Uricase	1	0.000108115	87.35	1	_NAEVFAPQSDPNGLIK(ac)CTVGR_	NAEVFAPQSDPNGLIK(1)CTVGR	1.6927	88.872	APQSDPNGLIKCTVGRSSLKS	........L.K..........
B8N2H3	265	Enolase/allergen Asp F 22	1	0.000550556	87.361	3	_YDLDFK(ac)NPDSDSSK_	YDLDFK(1)NPDSDSSK	-0.53724	89.358	ADVKKYDLDFKNPDSDSSKWL	.........FK..........
B8MYC6	68	NADH-quinone oxidoreductase Pst2, putative	1	1.38198e-06	87.376	2	_DHPVIAPEDLK(ac)NYDAVLFGIPTR_	DHPVIAPEDLK(1)NYDAVLFGIPTR	-0.11836	89.721	DHPVIAPEDLKNYDAVLFGIP	..........K.Y........
B8MYD7	169	ARP2/3 complex 34 kDa subunit , putative	1	0.00024428	87.551	1	_EEEAIYIK(ac)ASHDR_	EEEAIYIK(1)ASHDR	-0.079134	90.412	HYREEEAIYIKASHDRVTVIF	........Y.K..........
B8N2F2	407	Phosphoenolpyruvate carboxykinase AcuF	1	2.52688e-05	87.726	1	_IPCISDK(ac)HPTNIILLTCDAR_	IPCISDK(1)HPTNIILLTCDAR	0.16856	89.011	DNAKIPCISDKHPTNIILLTC	..........KH.........
B8NS71	212	Hscarg dehydrogenase, putative	1	0.000272536	87.776	1	_FIGAILAEPDK(ac)YEGK_	FIGAILAEPDK(1)YEGK	0.39474	89.624	FIGAILAEPDKYEGKTFCAAT	..........KY.........
B8N442	20	GTP-binding nuclear protein Ran, putative	1	0.000707102	87.796	1	_LVLVGDGGTGK(ac)TTFVK_	LVLVGDGGTGK(1)TTFVK	0.0045381	88.427
B8MX19	340	Structure-specific recognition protein, putative	1	0.0193615	88.208	1	_K(ac)FFLLPK_	K(1)FFLLPK	0.19723	94.662	DYKIQYSSIKKFFLLPKNDDT	..........K.F........
B8NQM7	245	Aldo-keto reductase, putative	1	0.000426228	88.25	1	_ENFAK(ac)NLELVR_	ENFAK(1)NLELVR	0.61532	93.623	APRFSRENFAKNLELVRVIRC	........F.K..........
B8MZQ2	418	Serine hydroxymethyltransferase	1	0.0004004	88.303	1	_IAHYIDK(ac)AIK_	IAHYIDK(1)AIK	0.14507	100.88	DFKRIAHYIDKAIKICKDVQG	........I.K..........
B8N9R9	252	Phosphoribosylaminoimidazolecarboxamide formyltransferase/IMP	1	1.08794e-05	88.325	1	_ELK(ac)QALGYPAAASFK_	ELK(1)QALGYPAAASFK	0.265	99.055
B8NXT0	36	Ribosomal protein S13p/S18e	1	0.000312617	88.442	1	_IMYALTQIK(ac)GVGR_	IMYALTQIK(1)GVGR	1.8186	91.62	QKIMYALTQIKGVGRRYSNLV	..........K....R.....
B8NAS7	56	Fructosyl amine:oxygen oxidoreductase	1	0.000295145	88.451	2	_NVTVLDPHPVPSPIAAGNDINK(ac)IMEHR_	NVTVLDPHPVPSPIAAGNDINK(1)IMEHR	-0.91338	88.573	SPIAAGNDINKIMEHREVKAS	........I.K..........
B8NJ02	139	Vacuolar ATP synthase subunit G, putative	1	0.000552599	88.534	1	_KFEAEHSSGYK(ac)K_	KFEAEHSSGYK(1)K	-0.13074	101.72	KFEAEHSSGYKKAEEDANKEA	.........YK..........
B8NGN7	576	Translation elongation factor EF-2 subunit, putative	1	2.03611e-05	88.556	2	_ESVSGK(ac)SSMTALSK_	ESVSGK(1)SSMTALSK	-0.16028	99.927	VVSYRESVSGKSSMTALSKSP	..........KS.........
B8ND91	50	Putative uncharacterized protein	1	0.000204661	88.986	1	_SK(ac)SESDNAVQVHK_	SK(1)SESDNAVQVHK	-0.29336	94.023	LLSAPQNQKSKSESDNAVQVH	..........KS.........
B8NL80	1970	Fatty acid synthase beta subunit, putative	1	0.000227278	89.03	1	_AHLVK(ac)IIHECVK_	AHLVK(1)IIHECVK	-0.33784	92.19	SLEDVKAHLVKIIHECVKQTE	........L.K..........
B8NRS8	258	Mitochondrial ADP,ATP carrier protein (Ant), putative	1	0.0034329	89.123	2	_M(ox)MMTSGEAVK(ac)YNSSFDAFR_	MMMTSGEAVK(1)YNSSFDAFR	0.061029	89.468	RMMMTSGEAVKYNSSFDAFRQ	..........KY.........
B8N391	1066	Nucleoporin SONB, putative	1	5.89552e-06	89.255	1	_SPSPLTSGPLFEK(ac)HVDR_	SPSPLTSGPLFEK(1)HVDR	0.21827	91.518	SPLTSGPLFEKHVDRLRKVHN	..........KH.........
B8N0Q6	257	Putative uncharacterized protein	1	0.000260754	89.292	1	_YDASMTFTK(ac)ENPK_	YDASMTFTK(1)ENPK	0.99181	90.759	DRYDASMTFTKENPKLPPWVT	........F.K..........
B8N2Y6	138	Glyceraldehyde-3-phosphate dehydrogenase	1	0.000140562	89.438	1	_VIISAPSADAPMFVMGVNNK(ac)EYK_	VIISAPSADAPMFVMGVNNK(1)EYK	1.1505	90.308	APMFVMGVNNKEYKTDINVLS	..........K.Y........
B8NYZ9	64	60S ribosomal protein L13	1	0.00289496	89.478	1	_CPTVK(ac)YNR_	CPTVK(1)YNR	-0.67719	95.741	LRPVVRCPTVKYNRRVRAGRG	..........KY.........
B8NIA0	200	Fucose-specific lectin FleA	1	7.39578e-06	89.621	1	_AYDPHTGWYK(ac)ELTTIFDK_	AYDPHTGWYK(1)ELTTIFDK	-0.83285	93.371	RAYDPHTGWYKELTTIFDKAP	.........YK..........
B8NKR8	352	Ran-specific GTPase-activating protein 1, putative	1	0.000535865	89.793	1	_YESK(ac)HVITFK_	YESK(1)HVITFK	-0.056741	96.229	LNFAQTRYESKHVITFKNPKP	..........KH.........
B8N3B8	345	Fructose-1,6-bisphosphatase Fbp1, putative	1	5.97343e-05	89.962	1	_DEVQK(ac)IIDTYNK_	DEVQK(1)IIDTYNK	-0.054711	96.866	VFLGSKDEVQKIIDTYNKYKK	........V.K..........
B8N940	50	Translation elongation factor eEF-1B gamma subunit, putative	1	0.000136539	90.076	2	_SPEYLSK(ac)FPMGK_	SPEYLSK(1)FPMGK	0.1692	96.745	VTNRSPEYLSKFPMGKAPAFE	........L.K..........
B8NQJ3	76	Vacuolar aspartyl aminopeptidase Lap4, putative	1	0.000360657	90.08	1	_QLESQGYK(ac)R_	QLESQGYK(1)R	-0.23648	119.75	FTRQLESQGYKRLPERETWNS	.........YK..........
B8NTT0	280	Plasma membrane H+-ATPase Pma1	1	0.000257963	90.196	1	_AIVQK(ac)LTAIESLAGVDILCSDK_	AIVQK(1)LTAIESLAGVDILCSDK	-0.071194	90.475	YLAEQKAIVQKLTAIESLAGV	........V.K..........
B8NGL0	111	Alcohol dehydrogenase, putative	1	0.000250818	90.268	1	_DSPDGPEDPK(ac)GYR_	DSPDGPEDPK(1)GYR	0.39209	93.348	KDSPDGPEDPKGYRIMGGTKL	..........K.Y........
B8MZH2	30	40S ribosomal protein S5, putative	1	0.00055283	90.338	2	_EALAEMGTVK(ac)LFNK_	EALAEMGTVK(1)LFNK	-2.7399	92.65	KEALAEMGTVKLFNKWSYEDV	..........K.F........
B8MZE3	167	Mitochondrial phosphate carrier protein (Mir1), putative	1	1.43185e-05	90.38	2	_ILK(ac)NEGVGAFYSGFGPILFK_	ILK(1)NEGVGAFYSGFGPILFK	1.0446	96.012	GLLSGFGKILKNEGVGAFYSG	........I.K..........
B8NE43	256	Aldehyde dehydrogenase, putative	1	0.000307193	90.525	1	_QILK(ac)TAASTNLK_	QILK(1)TAASTNLK	-0.087227	94.402	GSSATGRQILKTAASTNLKRV	........I.K..........
B8N8T4	405	Aldehyde dehydrogenase AldA, putative	1	0.000283842	90.543	2	_EEIFGPVVTIQK(ac)FK_	EEIFGPVVTIQK(1)FK	0.10803	91.276	EIFGPVVTIQKFKDEEEAIKI	........I.K..........
B8NTT0	829	Plasma membrane H+-ATPase Pma1	1	6.26151e-05	90.714	2	_IENMLSHLSK(ac)LAIEHEVDAHGK_	IENMLSHLSK(1)LAIEHEVDAHGK	0.50472	91.238	KIENMLSHLSKLAIEHEVDAH	........L.K..........
B8N9R3	164	60S ribosomal protein L11	1	0.000294293	90.751	1	_INQAETIK(ac)WFK_	INQAETIK(1)WFK	-1.1402	95.618	PHRINQAETIKWFKNRFDGIV	..........K.F........
B8N226	233	2-heptaprenyl-1,4-naphthoquinone methyltransferase, putative	1	0.000687518	91.028	1	_AISK(ac)TIFIAR_	AISK(1)TIFIAR	-0.25833	96.342	VFERDGKAISKTIFIARGQRQ	........I.K..........
B8N9S3	126	Cyclophilin, putative	1	0.000277006	91.153	1	_IVK(ac)SGELESEDK_	IVK(1)SGELESEDK	1.747	94.122	DKPQQVVKIVKSGELESEDKD	........I.K..........
B8MXS8	519	ATP synthase subunit alpha	1	1.67979e-06	91.2	1	_ILQWESDFLAHLK(ac)SNNPEIQEAIEK_	ILQWESDFLAHLK(1)SNNPEIQEAIEK	-0.36329	91.416	QWESDFLAHLKSNNPEIQEAI	..........KS.........
B8N180	99	Ribosomal L18ae protein family	1	1.55466e-05	91.381	1	_HLPTEANPTPK(ac)LYR_	HLPTEANPTPK(1)LYR	0.18901	97.463	HLPTEANPTPKLYRMRIFAPN	..........K.Y........
B8MXX8	741	Valyl-tRNA synthetase	1	0.000364856	91.675	1	_IYQATK(ac)YVLGK_	IYQATK(1)YVLGK	1.2169	96.229	RFCNKIYQATKYVLGKLGDDF	..........KY.........
B8N6I0	432	Cofactor for methionyl-and glutamyl-tRNA synthetase, putative	1	1.79917e-05	91.77	1	_LVTQGGVCTVK(ac)SLK_	LVTQGGVCTVK(1)SLK	-0.56494	100.11
B8NLF1	402	Elongation factor 1-alpha	1	0.000200377	91.909	3	_SGDAAIVK(ac)MIPSK_	SGDAAIVK(1)MIPSK	-0.062595	97.203	FIKSGDAAIVKMIPSKPMCVE	........I.K..........
B8NGL0	245	Alcohol dehydrogenase, putative	1	9.77424e-06	91.977	1	_K(ac)AFDAIIDGAGGDSVEK_	K(1)AFDAIIDGAGGDSVEK	-4.2233	95.205	KLLTMLPPGKKAFDAIIDGAG	..........K.F........
B8MZA3	384	denylosuccinate synthetase	1	0.000850866	92.035	1	_K(ac)YEDLPDNAR_	K(1)YEDLPDNAR	0.4757	97.734	GWKSNTMGVKKYEDLPDNARA	..........KY.........
B8N286	187	Hscarg dehydrogenase, putative	1	1.20963e-06	92.452	1	_TSGK(ac)YAWVQPVGPSTPITTIGDHR_	TSGK(1)YAWVQPVGPSTPITTIGDHR	0.76435	97.152	FTPSLLKTSGKYAWVQPVGPS	..........KY.........
B8NKN3	136	Peptidyl-prolyl cis-trans isomerase	1	0.00108862	92.58	2	_FPDENFK(ac)FK_	FPDENFK(1)FK	-1.0339	98.044	YGEKFPDENFKFKHDKPGLLS	.........FK..........
B8N2Y6	141	Glyceraldehyde-3-phosphate dehydrogenase	1	1.29499e-06	92.599	1	_EYK(ac)TDINVLSNASCTTNCLAPLAK_	EYK(1)TDINVLSNASCTTNCLAPLAK	-0.84538	93.583	FVMGVNNKEYKTDINVLSNAS	.........YK..........
B8NH43	305	Quinone oxidoreductase, putative	1	6.95646e-06	92.633	2	_IHK(ac)VYPLEQAAQAHTDLEGR_	IHK(1)VYPLEQAAQAHTDLEGR	-0.041303	94.958	KSGQLKVKIHKVYPLEQAAQA	........I.K..........
B8N9R6	558	Pyruvate carboxylase	1	0.00233143	92.738	1	_GWK(ac)QILDR_	GWK(1)QILDR	-0.18617	100.02	DVSAPCTKGWKQILDREGPAA	..........K....R.....
B8N508	239	Vacuolar ATP synthase subunit d, putative	1	0.00533678	92.965	1	_K(ac)LYPEFGK_	K(1)LYPEFGK	1.2855	99.7	GTELSKQERRKLYPEFGKLYP	..........K.Y........
B8NVA7	80	Putative uncharacterized protein	1	0.000195075	93.007	1	_APTAPGGNK(ac)YER_	APTAPGGNK(1)YER	0.11262	98.105	YRAPTAPGGNKYERNLPARQL	..........KY.........
B8NXR9	474	Glutamate decarboxylase	1	0.000201496	93.218	1	_AMLDK(ac)YTQHVR_	AMLDK(1)YTQHVR	-0.24423	97.734	LGDMDKAMLDKYTQHVRTHAT	..........KY.........
B8NYK4	255	Cystathionine gamma-lyase	1	0.00142847	93.222	1	_GLK(ac)TLHLR_	GLK(1)TLHLR	0.18743	107.9	FDCWLAHRGLKTLHLRAREAT	..........K....R.....
B8MZ48	477	Glutathione oxidoreductase Glr1, putative	1	4.15859e-05	93.393	1	_YGDDQIK(ac)VYYTK_	YGDDQIK(1)VYYTK	1.0517	99.669	ARERYGDDQIKVYYTKFTAMY	..........K.Y........
B8NAL4	160	Glyceraldehyde-3-phosphate dehydrogenase	1	0.000109093	93.519	1	_TYAGADVVSNASCTTNCLAPLTK(ac)VLHEK_	TYAGADVVSNASCTTNCLAPLTK(1)VLHEK	-0.46023	93.596	CTTNCLAPLTKVLHEKFGVVE	........L.K..........
B8MZQ0	153	Phosphoglycerate mutase, 2,3-bisphosphoglycerate-independent	1	6.12209e-06	93.541	1	_EMEIPK(ac)VFIHFFGDGR_	EMEIPK(1)VFIHFFGDGR	0.051403	94.007	LKVAKEMEIPKVFIHFFGDGR	..........K.F........
B8NUL4	107	ATP sulphurylase	1	4.97166e-06	93.713	1	_IEAVNK(ac)LNHYDYVALR_	IEAVNK(1)LNHYDYVALR	0.7023	96.208	YIGGKIEAVNKLNHYDYVALR	........V.K..........
B8NRH6	70	60S ribosomal protein L8, putative	1	8.73014e-07	93.945	1	_FK(ac)HVTETFIANEGMYTGQFIYAGK_	FK(1)HVTETFIANEGMYTGQFIYAGK	-0.24635	95.926	KVQFRHPYKFKHVTETFIANE	..........KH.........
B8MYK4	320	Eukaryotic translation initiation factor 3 subunit B	1	0.000382289	94.096	1	_WSADEK(ac)YVAR_	WSADEK(1)YVAR	-0.37494	99.973	WPAFKWSADEKYVARMLQGQS	..........KY.........
B8NR11	3	GNAT family acetyltransferase, putative	1	0.00135809	94.372	1	_(ac)AK(ac)SSPEHQFEVR_	AK(1)SSPEHQFEVR	-0.12428	97.69
B8N5B0	86	Molecular chaperone Hsp70	1	3.24589e-06	94.726	3	_YADAEVQSDMK(ac)HWPFK_	YADAEVQSDMK(1)HWPFK	-0.023096	99.055	YADAEVQSDMKHWPFKIVDKG	..........KH.........
B8NIT1	151	Adenosylhomocysteinase	1	9.73154e-07	94.771	1	_YPEQLK(ac)DCYGLSEETTTGVHHLYK_	YPEQLK(1)DCYGLSEETTTGVHHLYK	0.5295	95.153
B8MYJ5	164	Glycerol 3-phosphate dehydrogenase (GfdA), putative	1	3.95412e-07	95.035	1	_THENVK(ac)YLPGINLPTNLHANPSLEDSVK_	THENVK(1)YLPGINLPTNLHANPSLEDSVK	-0.19604	97.188	EIINKTHENVKYLPGINLPTN	..........KY.........
B8N3B2	124	Aldo-keto reductase, putative	1	6.79748e-05	95.036	1	_K(ac)HIFDAVDASVSR_	K(1)HIFDAVDASVSR	0.80546	98.676	DWVNRVGLSRKHIFDAVDASV	..........KH.........
B8N886	122	Guanine deaminase, putative	1	3.99509e-05	95.39	1	_LSDPIYAK(ac)QLYR_	LSDPIYAK(1)QLYR	1.0925	100.93	EAKLSDPIYAKQLYRAAVQGS	........Y.K..........
B8NGD4	303	60S ribosomal protein L3	1	1.29108e-07	95.629	2	_GSDEANASTDFDISK(ac)K_	GSDEANASTDFDISK(1)K	-0.055162	104.2	ANASTDFDISKKQITPMGGFV	........I.K..........
B8N5B1	92	Mitochondrial GTP/GDP transporter Ggc1, putative	1	1.09071e-05	95.806	1	_FTSLFPGLGYAAGYK(ac)VLQR_	FTSLFPGLGYAAGYK(1)VLQR	-0.19239	97.214	FPGLGYAAGYKVLQRIYKYGG	.........YK..........
B8N4T2	648	Transketolase	1	2.07897e-06	96.052	1	_QVYEK(ac)FEFTPAGISK_	QVYEK(1)FEFTPAGISK	-1.0903	106.82	ASGPYKQVYEKFEFTPAGISK	........Y.K..........
B8N0D0	70	GPR/FUN34 family protein	1	1.07197e-08	96.206	1	_PFGGEFQPGLYK(ac)SVEHR_	PFGGEFQPGLYK(1)SVEHR	-0.010909	105	FGGEFQPGLYKSVEHRKFGNP	.........YK..........
B8NK52	332	Heat shock protein (Sti1), putative	1	0.00106108	96.391	1	_TMAK(ac)SYTR_	TMAK(1)SYTR	0.44805	111.06	EVRADFKTMAKSYTRIGTAYE	..........K.Y........
B8N4N0	126	Casein kinase I, putative	1	3.88764e-05	96.45	1	_VQTIHEK(ac)NLIYR_	VQTIHEK(1)NLIYR	0.20998	100.22	MLSRVQTIHEKNLIYRDIKPD	..........K....R.....
B8N022	294	Glucose-6-phosphate 1-dehydrogenase	1	9.24408e-06	96.473	1	_NVIIGQYGK(ac)SLDGSK_	NVIIGQYGK(1)SLDGSK	-0.74354	101.53	PKNVIIGQYGKSLDGSKPAYK	........Y.K..........
B8NGH4	241	Pyrimidine 5'-nucleotidase, putative	1	4.712e-06	96.556	1	_YFVDDSGLNCK(ac)HAAAR_	YFVDDSGLNCK(1)HAAAR	-0.30463	98.943	YFVDDSGLNCKHAAARGWQTA	..........KH.........
B8NDA6	64	4-aminobutyrate transaminase GatA	1	3.75127e-07	96.773	1	_AATAELDK(ac)VFDVR_	AATAELDK(1)VFDVR	0.76303	126.1	KNKAATAELDKVFDVRSLNML	..........K.F........
B8N225	158	NADH-ubiquinone oxidoreductase 39 kDa subunit, putative	1	1.16772e-06	96.808	1	_IVEAVAK(ac)YDVDR_	IVEAVAK(1)YDVDR	0.55505	119.39	GTERIVEAVAKYDVDRYIHVS	..........KY.........
B8ND65	75	Nascent polypeptide-associated complex (NAC) subunit, putative	1	0.000317866	96.898	1	_RPK(ac)NILFVINQPDVYR_	RPK(1)NILFVINQPDVYR	0.84089	97.073
B8NIH7	243	Alternative NADH-dehydrogenase	1	1.23767e-05	96.9	1	_EHSCFLK(ac)EVGDAQK_	EHSCFLK(1)EVGDAQK	-0.41984	101.2	KGVKEHSCFLKEVGDAQKIRT	........F.K..........
B8N4T2	599	Transketolase	1	2.32852e-06	96.993	2	_VVSVPCFEVFDAQDK(ac)DYK_	VVSVPCFEVFDAQDK(1)DYK	-0.62658	98.062	PCFEVFDAQDKDYKLKVLPDG	..........K.Y........
B8MZE3	198	Mitochondrial phosphate carrier protein (Mir1), putative	1	1.9524e-05	97.008	1	_FVVFEK(ac)VSEAIYR_	FVVFEK(1)VSEAIYR	0.025182	102.9	YTMAKFVVFEKVSEAIYRGFD	........F.K..........
B8NWB0	318	Short-chain dehydrogenases/reductase, putative	1	3.26904e-06	97.169	1	_K(ac)IWAHTLETFK_	K(1)IWAHTLETFK	0.34733	114.76
B8NIW4	11	Obg-like ATPase 1	1	0.000217456	97.516	1	_AVVQEK(ac)VLLGR_	AVVQEK(1)VLLGR	-0.029559	101.39	MPPKKAVVQEKVLLGRPGNNL	..........K....R.....
B8N2M1	284	Glucosamine-fructose-6-phosphate aminotransferase	1	2.46129e-10	97.73	2	_K(ac)VLYLEDDDIAHVHEGQLNIHR_	K(1)VLYLEDDDIAHVHEGQLNIHR	0.35568	98.543
B8NGT2	777	Chromosome segregation protein SudA, putative	1	1.05588e-05	97.896	1	_SPFQK(ac)ALTNDEEAR_	SPFQK(1)ALTNDEEAR	0.014685	103.79	FEAELKSPFQKALTNDEEARL	........F.K..........
B8N6U8	127	Mitochondrial processing peptidase beta subunit, putative	1	2.96535e-06	98.011	2	_ENTVYYAK(ac)SFNNDVPK_	ENTVYYAK(1)SFNNDVPK	-1.0382	101.04	TSRENTVYYAKSFNNDVPKAV	..........K.F........
B8N001	116	C1 tetrahydrofolate synthase, putative	1	6.22774e-05	98.041	1	_IDGTQIAK(ac)NIR_	IDGTQIAK(1)NIR	0.41172	113.67	ATKIDGTQIAKNIRAGLKNEI	........I.K..........
B8NT05	266	G-protein complex beta subunit CpcB	1	5.93865e-06	98.212	1	_SK(ac)VDELKPEYIEK_	SK(1)VDELKPEYIEK	-0.27928	125.22
B8N8T4	14	Aldehyde dehydrogenase AldA, putative	1	4.70529e-05	98.49	1	_(ac)ADLFTTIETPSAK(ac)YEQPLGLFINNEFVK_	ADLFTTIETPSAK(1)YEQPLGLFINNEFVK	0.90046	98.491	LFTTIETPSAKYEQPLGLFIN	..........KY.........
B8NQW4	27	60S ribosomal protein L32	1	0.000256693	98.537	1	_FK(ac)CVPESWR_	FK(1)CVPESWR	-1.1932	114.4	TFKRHQSDRFKCVPESWRKPK	.........FK..........
B8ND52	191	Actin Act1	1	2.27067e-05	98.644	1	_DLTDYLMK(ac)ILAER_	DLTDYLMK(1)ILAER	0.60835	101.3	AGRDLTDYLMKILAERGYTFS	........L.K..........
B8NRH9	143	Adenosine kinase, putative	1	1.90962e-06	98.785	1	_SMCTHLAAANEYK(ac)LEHLK_	SMCTHLAAANEYK(1)LEHLK	-0.60522	99.092	CTHLAAANEYKLEHLKQPQIW	.........YK..........
B8NUR2	32	60S ribosomal protein L21, putative	1	5.96421e-06	98.802	1	_EHGQIALSTYLK(ac)TYR_	EHGQIALSTYLK(1)TYR	0.63343	100.23	HGQIALSTYLKTYRVGDIVDI	..........K.Y........
B8N199	41	Dynein light chain type 1, putative	1	6.3344e-07	98.814	2	_YHIEK(ac)DIAQYIK_	YHIEK(1)DIAQYIK	-0.63116	124.51	IEAMEKYHIEKDIAQYIKREF	........I.K..........
B8N002	275	Eukaryotic translation initiation factor 3 subunit I	1	1.95519e-05	98.824	2	_FYHK(ac)VFEDEIGR_	FYHK(1)VFEDEIGR	1.1898	107.17	QGKFEARFYHKVFEDEIGRVR	..........K.F........
B8NB36	87	40S ribosomal protein Rps16, putative	1	2.65818e-05	98.872	1	_QAIAK(ac)SLVAYYQK_	QAIAK(1)SLVAYYQK	0.71833	101.53	QVYAIRQAIAKSLVAYYQKYV	........I.K..........
B8NA13	5	Putative uncharacterized protein	1	1.22371e-05	99.078	1	_K(ac)EFICLVPDKPGSLQK_	K(1)EFICLVPDKPGSLQK	0.75365	104.2
B8N4L2	49	Thiamine thiazole synthase	1	0.000175277	99.243	1	_WDEFK(ac)FAPIR_	WDEFK(1)FAPIR	1.0072	105.98	DHFGGKWDEFKFAPIRESQVS	.........FK..........
B8NQH0	328	CRAL/TRIO domain protein	1	0.000543901	99.539	1	_VFLSK(ac)NTTR_	VFLSK(1)NTTR	0.40342	106.2	MFAAIKVFLSKNTTRKFHPIS	........L.K..........
B8NCT8	184	Eukaryotic translation initiation factor 3 subunit C	1	0.000145243	99.714	2	_EYATHIEK(ac)YR_	EYATHIEK(1)YR	0.81398	108.47	NNKEYATHIEKYRSDKDGYME	..........KY.........
B8MX84	121	Malate dehydrogenase, NAD-dependent	1	1.01674e-06	99.775	1	_VAVLGAAGGIGQPLSLLLK(ac)LNPR_	VAVLGAAGGIGQPLSLLLK(1)LNPR	0.010028	102.39	GIGQPLSLLLKLNPRVSELAL	........L.K..........
B8NRN4	501	Malate synthase	1	0.000347074	100.52	1	_GNK(ac)YQLAAR_	GNK(1)YQLAAR	0.23152	114.64	SLAEKGPKGNKYQLAARYFAG	..........KY.........
B8NBN0	157	GDSL Lipase/Acylhydrolase family protein	1	7.23555e-07	100.57	1	_TAAFTK(ac)EYAEAVR_	TAAFTK(1)EYAEAVR	0.22543	116.51	AHPSRTAAFTKEYAEAVREVG	..........K.Y........
B8NLR0	43	Hydroxymethylbilane synthase, putative	1	0.00116474	100.58	1	_K(ac)VYPNYEFK_	K(1)VYPNYEFK	-0.22762	105.2	QTDLVVSALKKVYPNYEFKIH	..........K.Y........
B8MX61	48	Glutathione S-transferase, putative	1	3.56774e-05	100.63	1	_SEPFFK(ac)LNPNGR_	SEPFFK(1)LNPNGR	-0.99264	104.07	FAEIKSEPFFKLNPNGRVPAI	.........FK..........
B8MYK0	153	Cytochrome C1/Cyt1, putative	1	2.50014e-06	100.64	1	_AMAEENEYDTEPNDQGEIEK(ac)RPGK_	AMAEENEYDTEPNDQGEIEK(1)RPGK	-0.3975	100.76	TEPNDQGEIEKRPGKLSDYIP	........I.K..........
B8N6W0	206	Nuclear segregation protein (Bfr1), putative	1	7.37462e-06	100.87	1	_LHGEQQQK(ac)WTAIR_	LHGEQQQK(1)WTAIR	0.63019	109	RTKLHGEQQQKWTAIREIKDT	..........K....R.....
B8NEG1	578	Phenylalanine ammonia-lyase, putative	1	0.000326266	101.06	1	_FPHIVK(ac)TMR_	FPHIVK(1)TMR	-0.19279	111.61	DSIDRFPHIVKTMRVPILDCL	........I.K..........
B8NPW6	152	Lectin family integral membrane protein, putative	1	8.89087e-06	101.09	1	_GFLNDGTTDYK(ac)SHR_	GFLNDGTTDYK(1)SHR	0.80819	104.41	GFLNDGTTDYKSHRSVDSLAF	.........YK..........
B8NEA6	77	Ribosomal protein L26	1	0.000546161	101.5	2	_LK(ac)WVVHVER_	LK(1)WVVHVER	2.2602	103.26
B8NBX2	216	Ribosomal protein L19	1	2.79606e-05	101.57	2	_IDK(ac)HLYHELYHLSK_	IDK(1)HLYHELYHLSK	0.27652	103.79	VRYRAAGKIDKHLYHELYHLS	..........KH.........
B8NQW4	73	60S ribosomal protein L32	1	2.04336e-06	101.81	3	_HMMPSGHK(ac)AFLVQNPK_	HMMPSGHK(1)AFLVQNPK	-0.89117	103.88	KTKHMMPSGHKAFLVQNPKDV	..........K.F........
B8NA08	287	Outer mitochondrial membrane protein porin	1	1.13085e-05	102.08	1	_TGNSVGLEVASK(ac)YR_	TGNSVGLEVASK(1)YR	-1.1878	106.14	GNSVGLEVASKYRLDPSSFAK	..........KY.........
B8NC19	149	60S ribosomal protein L18	1	1.89167e-06	102.14	2	_EAVK(ac)HFGFGPHSHK_	EAVK(1)HFGFGPHSHK	0.55617	112.42	RGPKNAREAVKHFGFGPHSHK	..........K.F........
B8NIT1	9	Adenosylhomocysteinase	1	4.91435e-05	102.26	1	_(ac)AAPAHQFK(ac)VADISLAAFGR_	AAPAHQFK(1)VADISLAAFGR	-1.165	105.9
B8N370	51	40S ribosomal protein S6	1	3.73474e-05	102.33	2	_GYLFK(ac)ITGGNDK_	GYLFK(1)ITGGNDK	0.4027	105.65	LGDEFKGYLFKITGGNDKQGF	.........FK..........
B8NT05	145	G-protein complex beta subunit CpcB	1	2.59525e-08	102.36	1	_FTITDK(ac)GHTDWVSCVR_	FTITDK(1)GHTDWVSCVR	-1.1107	107.82	LGDCKFTITDKGHTDWVSCVR	..........K.H........
B8NB25	56	COPI vesicle coat beta' subunit, putative	1	4.10365e-08	102.51	1	_VYNYNTSEK(ac)IASFEAHPDYIR_	VYNYNTSEK(1)IASFEAHPDYIR	-0.14405	104.38
B8NH30	59	Thioredoxin	1	6.52162e-09	102.73	1	_FYK(ac)IDVDDLSEVAGELGVR_	FYK(1)IDVDDLSEVAGELGVR	-0.36239	104.84	SEEYTGAKFYKIDVDDLSEVA	.........YK..........
B8NRE7	640	Aminopeptidase, putative	1	6.81979e-09	102.94	1	_SVFSQNESVAAGLK(ac)EFALR_	SVFSQNESVAAGLK(1)EFALR	0.44647	105.91	SQNESVAAGLKEFALRLASPA	..........K.F........
B8NUD9	277	Transaldolase	1	7.74961e-06	102.95	1	_K(ac)TYINDEALFR_	K(1)TYINDEALFR	-1.1806	121.02	ASATGLDIPKKTYINDEALFR	..........K.Y........
B8N394	80	Acetyl-coenzyme A synthetase FacA	1	1.64997e-06	103.03	2	_HPTGTHLK(ac)DLDEYK_	HPTGTHLK(1)DLDEYK	0.3587	110.25
B8NUD8	89	Superoxide dismutase [Cu-Zn]	1	1.06898e-08	103.12	2	_HVGDLGNFK(ac)TDAEGNAVGSK_	HVGDLGNFK(1)TDAEGNAVGSK	-0.09879	104.18	NRHVGDLGNFKTDAEGNAVGS	.........FK..........
B8NUP1	14	Ribosomal protein L37	1	0.000332353	103.48	1	_HNK(ac)THTLCR_	HNK(1)THTLCR	0.4198	110.38	GTSSFGKRHNKTHTLCRRCGR	..........K.H........
B8N022	29	Glucose-6-phosphate 1-dehydrogenase	1	1.70023e-05	104.47	1	_K(ac)TFPALFGLYR_	K(1)TFPALFGLYR	1.1583	115.57	LGASGDLAKKKTFPALFGLYR	..........K.F........
B8N211	153	Mitochondrial aconitate hydratase, putative	1	2.423e-13	104.54	2	_ANEINK(ac)EVYDFLASATAK_	ANEINK(1)EVYDFLASATAK	-0.074955	129.46	KDLARANEINKEVYDFLASAT	........I.K..........
B8NSN2	412	NCS1 allantoate transporter	1	2.88579e-05	104.55	1	_K(ac)YDTLALYQR_	K(1)YDTLALYQR	0.0013606	117.52	LFDFWVLKKRKYDTLALYQRE	..........KY.........
B8N1U3	77	Phosphoglycolate phosphatase, putative	1	5.70399e-09	104.56	2	_ALHPDPATFTAQENHWIDK(ac)YR_	ALHPDPATFTAQENHWIDK(1)YR	-0.49246	109.5	FTAQENHWIDKYRALYATHGQ	..........KY.........
B8NBL0	42	Putative uncharacterized protein	1	1.67929e-06	104.77	1	_EAIFATGAGTFPGGK(ac)YTK_	EAIFATGAGTFPGGK(1)YTK	0.37533	106.57	ATGAGTFPGGKYTKCCFQMPG	..........KY.........
B8NUL4	92	ATP sulphurylase	1	2.06617e-07	104.83	1	_YLNTK(ac)VEEFYIGGK_	YLNTK(1)VEEFYIGGK	0.3809	115.12
B8N2K9	126	Proteasome subunit beta type	1	4.02828e-06	104.91	2	_NLHTYLSK(ac)VLYK_	NLHTYLSK(1)VLYK	0.77432	114.7	NAKNLHTYLSKVLYKRRSEFN	........L.K..........
B8NH30	56	Thioredoxin	1	9.98837e-07	105.03	1	_LSEEYTGAK(ac)FYK_	LSEEYTGAK(1)FYK	0.74399	120.57	ARLSEEYTGAKFYKIDVDDLS	..........K.Y........
B8NYP6	90	Acetyl-CoA acetyltransferase, putative	1	8.76618e-08	105.12	1	_QCALGAGLNESTVCTTVNK(ac)VCASGLK_	QCALGAGLNESTVCTTVNK(1)VCASGLK	-2.9927	106.99	NESTVCTTVNKVCASGLKAVI	........V.K..........
B8N1F3	142	Protein mitochondrial targeting protein (Mas1), putative	1	1.97582e-06	105.26	1	_LALQK(ac)SVICPGCDGR_	LALQK(1)SVICPGCDGR	-1.7912	108.63	RGKVSKLALQKSVICPGCDGR	........L.K..........
B8N022	304	Glucose-6-phosphate 1-dehydrogenase	1	7.05739e-06	105.28	1	_PAYK(ac)EDETVPQDSR_	PAYK(1)EDETVPQDSR	1.1276	106.14	KSLDGSKPAYKEDETVPQDSR	.........YK..........
B8NIT1	169	Adenosylhomocysteinase	1	4.9441e-08	105.44	2	_DCYGLSEETTTGVHHLYK(ac)MMK_	DCYGLSEETTTGVHHLYK(1)MMK	-1.8755	105.79	ETTTGVHHLYKMMKENKLLVP	.........YK..........
B8NJV8	20	60S ribosomal protein L35	1	4.58315e-12	105.44	1	_NKDDLTK(ac)QLEELK_	NKDDLTK(1)QLEELK	0.076563	172.43	LWGKNKDDLTKQLEELKQELS	........L.K..........
B8MY92	164	DUTPase (Dut), putative	1	7.8488e-08	105.52	1	_SGLAAK(ac)HFIDTGAGVIDADYR_	SGLAAK(1)HFIDTGAGVIDADYR	-0.35809	107.56	RIAPRSGLAAKHFIDTGAGVI	..........K.F........
B8N9U5	71	Proteasome subunit beta type	1	0.00286407	105.56	2	_YK(ac)VNMYR_	YK(1)VNMYR	-0.12109	108.24	VSTVSDLFRYKVNMYRLREER	.........YK..........
B8MXT1	42	Putative uncharacterized protein	1	1.44143e-05	105.58	2	_VDGAEAVVK(ac)HLAR_	VDGAEAVVK(1)HLAR	0.11893	110.31	TRVDGAEAVVKHLARQDHVLK	..........KH.........
B8NUR3	154	40S ribosomal protein S9	1	5.71134e-09	105.6	2	_LDSQK(ac)HIDFALTSPYGGGRPGR_	LDSQK(1)HIDFALTSPYGGGRPGR	0.37003	108.14	PSFMVRLDSQKHIDFALTSPY	..........KH.........
B8NYQ1	531	Hsp70 chaperone (HscA), putative	1	0.000204378	105.64	1	_FK(ac)SSDEAFTK_	FK(1)SSDEAFTK	-0.17302	107.11	EQMIDDAAKFKSSDEAFTKKF	.........FK..........
B8N4H7	155	NAD dependent epimerase/dehydratase, putative	1	6.56042e-05	105.7	2	_TYQSLK(ac)FLEHR_	TYQSLK(1)FLEHR	0.77872	108.56	ILADRTYQSLKFLEHRDVFSP	..........K....R.....
B8NHQ0	60	Histone H4	1	6.12438e-06	105.77	1	_GVLK(ac)SFLESVIR_	GVLK(1)SFLESVIR	-0.94843	117.03	MIYEETRGVLKSFLESVIRDA	..........K.F........
B8N6A6	228	60S ribosomal protein L5, putative	1	9.7602e-10	106.01	2	_GQFHK(ac)YLENEVEAGDIEDLYTEAHK_	GQFHK(1)YLENEVEAGDIEDLYTEAHK	0.76044	106.12	DEERYRGQFHKYLENEVEAGD	..........KY.........
B8NTH0	283	tRNA splicing protein (Spl1), putative	1	6.23624e-07	106.1	2	_K(ac)IFFHTDAAQAVGK_	K(1)IFFHTDAAQAVGK	-0.13855	113.4	EQIGKLCRSKKIFFHTDAAQA	..........K.F........
B8NJS0	344	Vacuolar ATP synthase subunit c	1	7.65703e-09	106.14	1	_HNLDEK(ac)YSYLAGNAFGR_	HNLDEK(1)YSYLAGNAFGR	-0.084969	110.12	ADKAKHNLDEKYSYLAGNAFG	..........KY.........
B8NP97	180	Proteasome subunit alpha type	1	0.000103748	106.14	1	_QDYK(ac)EDCDLK_	QDYK(1)EDCDLK	0.24441	111.86	SAQSLLKQDYKEDCDLKEACA	.........YK..........
B8N2M1	146	Glucosamine-fructose-6-phosphate aminotransferase	1	1.03616e-06	106.19	1	_FETDTDTECIAK(ac)LTK_	FETDTDTECIAK(1)LTK	-0.61108	107.5	ETDTDTECIAKLTKYLYDQQP	........I.K..........
B8N4X5	35	G-protein complex alpha subunit GpaA/FadA	1	4.27673e-05	106.62	1	_NEIK(ac)MLLLGAGESGK_	NEIK(1)MLLLGAGESGK	-3.1455	110.56
B8NQL3	421	NTF2 and RRM domain protein	1	4.55126e-07	106.77	2	_VDATLLK(ac)QTLSR_	VDATLLK(1)QTLSR	0.73617	131.06	VTDKVDATLLKQTLSRFGKLK	........L.K..........
B8NJS0	144	Vacuolar ATP synthase subunit c	1	7.66579e-05	107.18	1	_SK(ac)YSQYNQVK_	SK(1)YSQYNQVK	1.0355	115.78	AASIDNDIRSKYSQYNQVKTT	..........KY.........
B8NBA7	135	Glucose-6-phosphate isomerase	1	7.58703e-12	107.36	1	_SVVEDVNSVLEHMK(ac)EFSEQVR_	SVVEDVNSVLEHMK(1)EFSEQVR	-0.37147	112.36	EDVNSVLEHMKEFSEQVRSGE	..........K.F........
B8NBA7	30	Glucose-6-phosphate isomerase	1	2.1242e-05	107.41	3	_NIVLK(ac)EAFEK_	NIVLK(1)EAFEK	0.76042	109.79	HTAVGRNIVLKEAFEKDPQRF	........V.K..........
B8N023	94	60S ribosomal protein L35Ae	1	1.5546e-05	107.53	2	_HNLPPK(ac)SFGATVR_	HNLPPK(1)SFGATVR	1.7532	109	RAQFRHNLPPKSFGATVRVML	..........K.F........
B8MX97	201	Proteasome subunit alpha type	1	8.64529e-06	107.77	2	_HATSAK(ac)TFLEK_	HATSAK(1)TFLEK	-2.3008	121.21	TAIGKHATSAKTFLEKRYTEG	..........K.F........
B8NCW4	62	60S ribosomal protein L17	1	1.74523e-05	108	2	_YAAQDIPAAK(ac)SAR_	YAAQDIPAAK(1)SAR	-0.2985	109.44	RYAAQDIPAAKSARARGSYLR	..........KS.........
B8N038	493	Aspartyl aminopeptidase	1	1.99667e-05	108.14	1	_HYSNTSK(ac)TIFVD_	HYSNTSK(1)TIFVD	0.1048	110.08
B8N5B0	569	Molecular chaperone Hsp70	1	3.28178e-09	108.52	1	_VTSK(ac)VDEIIGWLDSNQTATK_	VTSK(1)VDEIIGWLDSNQTATK	1.5363	111.4
B8NT05	38	G-protein complex beta subunit CpcB	1	4.4882e-06	108.6	1	_DK(ac)TLIIWNLTR_	DK(1)TLIIWNLTR	0.83242	120.87
B8NWF0	86	Iron-sulfur protein subunit of succinate dehydrogenase S	1	1.233e-05	108.93	1	_IK(ac)NEMDPTLTFR_	IK(1)NEMDPTLTFR	-0.067221	111.79
B8MXS8	437	ATP synthase subunit alpha	1	1.08189e-07	109.05	1	_QVAGSLK(ac)LFLAQYR_	QVAGSLK(1)LFLAQYR	-0.17973	123.28	KAMKQVAGSLKLFLAQYREVA	..........K.F........
B8NKX3	770	Ubiquitin ligase subunit CulD, putative	1	2.82425e-05	109.5	1	_TLQSLACAK(ac)YR_	TLQSLACAK(1)YR	0.94393	116.55	KRTLQSLACAKYRVLAKKPKG	..........KY.........
B8N9V1	318	Cobalamin-independent methionine synthase MetH/D	1	2.47411e-05	109.64	1	_AAIEK(ac)VELAIQK_	AAIEK(1)VELAIQK	-0.19582	110.58	WKTNFKAAIEKVELAIQKLGK	........I.K..........
B8N0D5	50	40S ribosomal protein S11	1	4.39124e-07	109.75	1	_TPK(ac)TAIEGTYIDK_	TPK(1)TAIEGTYIDK	-0.65145	124.39
B8NQU3	521	Cell division control protein Cdc48	1	2.13996e-09	109.95	1	_ELIESVQYPVDHPEK(ac)YQK_	ELIESVQYPVDHPEK(1)YQK	-0.61985	111.22	SVQYPVDHPEKYQKFGLSPSR	..........KY.........
B8NQU3	127	Cell division control protein Cdc48	1	3.46418e-09	110.82	1	_HGDVITVHPCPDIK(ac)YAK_	HGDVITVHPCPDIK(1)YAK	0.55844	117.48	VITVHPCPDIKYAKRIAVLPI	..........KY.........
B8N054	168	Eukaryotic translation initiation factor 4, putative	1	1.56922e-09	110.89	1	_TDHLK(ac)QFILDEADEMLSR_	TDHLK(1)QFILDEADEMLSR	0.6087	113.86	QRRVLKTDHLKQFILDEADEM	..........K.F........
B8NAU0	74	40S ribosomal protein S10a	1	8.19597e-07	111.2	1	_TPNGEGSK(ac)TWDK_	TPNGEGSK(1)TWDK	-0.51489	126.1
B8NLF1	254	Elongation factor 1-alpha	1	4.09749e-09	111.29	1	_LPLQDVYK(ac)ISGIGTVPVGR_	LPLQDVYK(1)ISGIGTVPVGR	-0.46657	112.91	PLRLPLQDVYKISGIGTVPVG	.........YK..........
B8NQM9	274	Putative uncharacterized protein	1	9.36731e-10	111.36	1	_TK(ac)WENIELDDADEGQQQSHK_	TK(1)WENIELDDADEGQQQSHK	-0.91864	111.66
B8NB36	95	40S ribosomal protein Rps16, putative	1	4.13054e-08	111.5	2	_SLVAYYQK(ac)YVDEHSK_	SLVAYYQK(1)YVDEHSK	0.074066	112.17	IAKSLVAYYQKYVDEHSKNQL	..........KY.........
B8NFF8	50	Putative uncharacterized protein	1	2.76556e-05	111.58	1	_FYK(ac)CNCTTCQK_	FYK(1)CNCTTCQK	-0.84676	111.86	ATKGPHLRFYKCNCTTCQKMG	.........YK..........
B8N3U8	152	Glutathione S-transferase GstA	1	4.82344e-06	111.62	2	_LYGVLDK(ac)HLASSK_	LYGVLDK(1)HLASSK	0.070119	114.7	ETRRLYGVLDKHLASSKSGYL	..........KH.........
B8NV82	77	60S ribosomal protein L27a, putative	1	5.66099e-09	111.78	1	_PVINLDK(ac)LWSLVPAEQR_	PVINLDK(1)LWSLVPAEQR	-0.2406	113.01	QFWKPVINLDKLWSLVPAEQR	........L.K..........
B8N4T2	517	Transketolase	1	8.59752e-08	112.25	1	_PADGNETSAAYYSALTSK(ac)HTPSILALTR_	PADGNETSAAYYSALTSK(1)HTPSILALTR	0.45361	113.13	SAAYYSALTSKHTPSILALTR	..........KH.........
B8NAU0	33	40S ribosomal protein S10a	1	1.0533e-07	112.25	1	_VASLEK(ac)VCSELIER_	VASLEK(1)VCSELIER	-0.57961	123.29	LTSRKVASLEKVCSELIERAR	........L.K..........
B8NT00	15	Glutamine synthetase	1	1.84808e-08	112.4	1	_(ac)SESTTISNTENLMK(ac)YMNLDQR_	SESTTISNTENLMK(1)YMNLDQR	0.21029	115.42	TTISNTENLMKYMNLDQRGRV	..........KY.........
B8N4E8	128	DUF967 domain protein	1	1.82655e-08	113.01	2	_K(ac)HALTSTGGGGAADDFAIHGGAFPVR_	K(1)HALTSTGGGGAADDFAIHGGAFPVR	-0.50479	114.92	ADQVEAAFVRKHALTSTGGGG	..........KH.........
B8N5A6	1651	Glutamate synthase Glt1, putative	1	5.14717e-07	113.13	1	_LTEDELK(ac)YQSAR_	LTEDELK(1)YQSAR	0.38658	127.56	LSSRLTEDELKYQSARCMDCG	..........KY.........
B8N180	168	Ribosomal L18ae protein family	1	2.25429e-05	113.23	3	_SGTHNMYK(ac)EFR_	SGTHNMYK(1)EFR	0.97702	115.65	DSRSGTHNMYKEFREMSRTEA	..........K.F........
B8NB87	390	Mitochondrial Hsp70 chaperone (Ssc70), putative	1	2.94885e-06	113.46	1	_VTESVK(ac)SIFGR_	VTESVK(1)SIFGR	1.097	130.23	TRMPKVTESVKSIFGREPAKS	..........KS.........
B8N2M1	54	Glucosamine-fructose-6-phosphate aminotransferase	1	3.33125e-05	113.8	2	_NEVCAFK(ac)EVGK_	NEVCAFK(1)EVGK	-0.57713	121.24	GDKKNEVCAFKEVGKVAKLRE	.........FK..........
B8NWF0	236	Iron-sulfur protein subunit of succinate dehydrogenase S	1	1.44626e-06	113.93	3	_K(ac)HALDNSMSVYR_	K(1)HALDNSMSVYR	0.26832	120.84	DSRDEKTAERKHALDNSMSVY	..........KH.........
B8NQD0	381	HypA-like protein, putative	1	0.000105576	114.03	2	_DDGHIGK(ac)LVR_	DDGHIGK(1)LVR	-1.3177	115.78	AHPRDDGHIGKLVRAVANGER	........I.K..........
B8MYJ0	22	Ras GTPase Rab11, putative	1	8.26432e-09	114.26	1	_VVLIGDSGVGK(ac)SNLLSR_	VVLIGDSGVGK(1)SNLLSR	-0.83936	116.06	VVLIGDSGVGKSNLLSRFTRN	........V.K..........
B8NU07	255	NADH-cytochrome B5 reductase, putative	1	3.02066e-08	114.33	3	_NPK(ac)TYTMDDLMDESK_	NPK(1)TYTMDDLMDESK	-0.11006	117	LKLDGLVKNPKTYTMDDLMDE	..........K.Y........
B8NJ18	46	UDP-N-acetylglucosamine pyrophosphorylase	1	5.03114e-12	114.34	1	_YTDAGQGHVFK(ac)FVDQLNQVEK_	YTDAGQGHVFK(1)FVDQLNQVEK	-0.5947	119.27	YTDAGQGHVFKFVDQLNQVEK	.........FK..........
B8N240	78	40S ribosomal protein S10b	1	7.21727e-07	114.88	1	_DFESK(ac)HADIDTK_	DFESK(1)HADIDTK	0.94091	125.53	VLVAKKDFESKHADIDTKNLY	..........KH.........
B8NBK4	85	60S ribosomal protein L30, putative	1	3.19649e-11	115.7	1	_APVHHFSGNNIELGTACGK(ac)LFR_	APVHHFSGNNIELGTACGK(1)LFR	-0.29773	118.37	NNIELGTACGKLFRTSTMAVL	..........K.F........
B8N9U3	17	60S ribosomal protein L36	1	3.79154e-06	115.86	2	_GHK(ac)TTPLNTPK_	GHK(1)TTPLNTPK	0.69674	127.78
B8NQL9	272	Mitochondrial DNA replication protein (Yhm2), putative	1	1.90564e-07	116.72	1	_YIYETNGLK(ac)GLYR_	YIYETNGLK(1)GLYR	1.0255	127.17
B8NFF2	494	Polyketide synthase, putative	1	4.06675e-06	116.88	2	_DVDAFDHK(ac)FFK_	DVDAFDHK(1)FFK	-0.50686	122.55	FVRDVDAFDHKFFKRSPRESA	..........K.F........
B8NPD5	50	Hexokinase Kxk, putative	1	1.74958e-09	117.01	2	_QIADHFVK(ac)ELEK_	QIADHFVK(1)ELEK	0.019591	136.3	KLKQIADHFVKELEKGLSVEG	........F.K..........
B8NYQ1	334	Hsp70 chaperone (HscA), putative	1	1.90624e-07	117.17	1	_SK(ac)VDEIVLVGGSTR_	SK(1)VDEIVLVGGSTR	1.3091	121.13
B8NV28	149	Cytoskeleton assembly control protein Sla2, putative	1	1.52314e-09	117.21	1	_ALITIHK(ac)VLQEGHPIVVR_	ALITIHK(1)VLQEGHPIVVR	-0.34223	117.3	QTFKALITIHKVLQEGHPIVV	........I.K..........
B8NT52	111	Putative uncharacterized protein	1	3.31556e-09	117.39	2	_TDEGMK(ac)VPLGANEEGFR_	TDEGMK(1)VPLGANEEGFR	0.12117	120.63
B8NBQ3	130	Mitochondrial inner membrane nuclease Nuc1, putative	1	7.43321e-16	118.05	1	_K(ac)HSTFYEDTTIPAAFR_	K(1)HSTFYEDTTIPAAFR	-0.45845	136.63	ASLAMKNADRKHSTFYEDTTI	..........KH.........
B8N1E9	64	60S ribosomal protein P0	1	5.73126e-08	118.14	1	_AIK(ac)GFVTDNPEYER_	AIK(1)GFVTDNPEYER	-0.38627	126.71	GKNTMVRRAIKGFVTDNPEYE	..........K.F........
B8N9G1	89	Aldehyde dehydrogenase, putative	1	2.55006e-08	118.33	1	_GALMLK(ac)LADLIEQHR_	GALMLK(1)LADLIEQHR	0.57621	119.72
B8NCW4	123	60S ribosomal protein L17	1	3.85027e-06	118.76	1	_CAQGK(ac)QFGVSK_	CAQGK(1)QFGVSK	0.19858	127.17	AGSTGRCAQGKQFGVSKARWP	..........K.F........
B8NBK0	510	Antigenic mitochondrial protein HSP60, putative	1	3.79608e-08	119.06	1	_LTEEHAK(ac)DFNR_	LTEEHAK(1)DFNR	0.47148	157.03	IVGKLTEEHAKDFNRGFDSSK	..........K.F........
B8MZH2	34	40S ribosomal protein S5, putative	1	5.82682e-10	119.09	1	_LFNK(ac)WSYEDVEIR_	LFNK(1)WSYEDVEIR	-0.62759	138.02	AEMGTVKLFNKWSYEDVEIRD	........F.K..........
B8N1M8	117	Fructose-bisphosphate aldolase, class II	1	3.45462e-11	119.25	2	_K(ac)LLPWLDGLLDEDER_	K(1)LLPWLDGLLDEDER	-0.74492	122.63
B8NB89	689	Fatty acid activator Faa4, putative	1	4.3081e-11	119.29	2	_IVGHFQK(ac)EIDQAYGK_	IVGHFQK(1)EIDQAYGK	0.78185	132.08
B8N562	285	Putative uncharacterized protein	1	3.21699e-10	119.62	1	_TVQLADGTTVGYK(ac)K_	TVQLADGTTVGYK(1)K	-0.14964	139.3	QLADGTTVGYKKLVSTMSVDF	.........YK..........
B8NJU1	357	S-adenosylmethionine synthase	1	7.12674e-09	119.72	2	_PGVIVK(ac)ELDLAK_	PGVIVK(1)ELDLAK	0.16742	120.08	NFDLRPGVIVKELDLAKPIYF	........I.K..........
B8NAT6	434	Dihydrolipoyl dehydrogenase	1	1.50502e-07	119.93	1	_AK(ac)TNLDTEGQVK_	AK(1)TNLDTEGQVK	-0.33297	136.7
B8MX61	34	Glutathione S-transferase, putative	1	8.56325e-12	120.02	1	_VAMLLNELNVPYEYK(ac)YLQFAEIK_	VAMLLNELNVPYEYK(1)YLQFAEIK	0.0035365	120.41	LNELNVPYEYKYLQFAEIKSE	..........KY.........
B8NAS7	413	Fructosyl amine:oxygen oxidoreductase	1	0.000308152	120.09	1	_DWK(ac)DTQNR_	DWK(1)DTQNR	0.79414	124.98	RPEIAAQRDWKDTQNRFGGPN	..........K....R.....
B8NT00	108	Glutamine synthetase	1	1.8208e-12	120.45	1	_LGDNILVLCETWDSDGTPNK(ac)YNHR_	LGDNILVLCETWDSDGTPNK(1)YNHR	-0.55554	121.33	ETWDSDGTPNKYNHRHDANRL	..........KY.........
B8NEC1	366	Ketol-acid reductoisomerase	1	2.51559e-06	120.5	1	_SLDYNSQK(ac)DYR_	SLDYNSQK(1)DYR	0.058864	127.87	TQRSLDYNSQKDYREKYEKEM	..........K.Y........
B8NI24	113	O-methyltransferase, putative	1	2.70002e-08	120.54	1	_IVSIEIDPK(ac)SAEVAK_	IVSIEIDPK(1)SAEVAK	-0.15032	122.63	IRIVSIEIDPKSAEVAKENIA	..........KS.........
B8N5A6	109	Glutamate synthase Glt1, putative	1	0.000192706	121.16	1	_FFIK(ac)NFAR_	FFIK(1)NFAR	0.71936	135.84	MTSIPHKFFIKNFAREVGVDL	..........K.F........
B8NNR0	455	NADH-ubiquinone oxidoreductase 64 kDa subunit, putative	1	4.69394e-12	122.31	2	_LDAQNNK(ac)HALETDSHLR_	LDAQNNK(1)HALETDSHLR	0.21437	128.59	LSAKLDAQNNKHALETDSHLR	..........KH.........
B8NQ65	680	Vacuolar ATP synthase catalytic subunit A, putative	1	2.37778e-11	122.52	2	_FEVPENQQEVSEK(ac)YEK_	FEVPENQQEVSEK(1)YEK	-0.37347	126.16	VPENQQEVSEKYEKVLQTMSE	..........KY.........
B8MXR5	119	Mitochondrial ATPase subunit ATP4, putative	1	3.91974e-06	122.76	1	_EWAEGQVQK(ac)HK_	EWAEGQVQK(1)HK	-0.28663	123.79	YREWAEGQVQKHKDILNAARA	..........KH.........
B8NIL3	118	Ribosomal protein	1	1.15319e-08	122.97	1	_KYDAFLASDGLIK(ac)QIPR_	KYDAFLASDGLIK(1)QIPR	0.53618	123.14	DAFLASDGLIKQIPRLLGPGL	........L.K..........
B8NU07	195	NADH-cytochrome B5 reductase, putative	1	7.28423e-12	122.97	2	_EK(ac)HPEMLHLLQFPYNGEPPKR_	EK(1)HPEMLHLLQFPYNGEPPKR	0.13491	129.2	EDSWNTVLKEKHPEMLHLLQF	..........KH.........
B8NUD9	216	Transaldolase	1	3.29205e-10	123.4	4	_K(ac)HGYNTIVMGASFR_	K(1)HGYNTIVMGASFR	-0.49021	136.81	SVQNIFNYYKKHGYNTIVMGA	..........KH.........
B8N2L6	225	NAD(+)-isocitrate dehydrogenase subunit I	1	1.84478e-07	123.78	2	_ANIMK(ac)LADGLFR_	ANIMK(1)LADGLFR	-0.95628	135.1	VTCIHKANIMKLADGLFRSTF	........I.K..........
B8N5Z6	15	DUF636 domain protein	1	4.59697e-16	124.42	1	_AVTYK(ac)ADVEAPLITAYDHCDDCQR_	AVTYK(1)ADVEAPLITAYDHCDDCQR	-0.12936	126.04	GHCLCKAVTYKADVEAPLITA	.........YK..........
B8N211	416	Mitochondrial aconitate hydratase, putative	1	4.19647e-11	124.86	1	_SK(ac)SLFTITPGSEQIR_	SK(1)SLFTITPGSEQIR	0.55593	134.14	RDALDHGLKSKSLFTITPGSE	..........KS.........
B8N9G1	315	Aldehyde dehydrogenase, putative	1	2.23245e-11	124.86	1	_ILVHESIYDK(ac)FIELFK_	ILVHESIYDK(1)FIELFK	0.16036	125.5	RILVHESIYDKFIELFKQEVA	........Y.K..........
B8NBA7	260	Glucose-6-phosphate isomerase	1	1.68905e-13	124.91	1	_HFVALSTNEAEVTK(ac)FGIDK_	HFVALSTNEAEVTK(1)FGIDK	0.30761	125.23	ALSTNEAEVTKFGIDKKNMFG	........V.K..........
B8NIP7	527	Cell wall biogenesis protein phosphatase Ssd1, putative	1	1.35723e-07	125	1	_DFVEK(ac)HQDYANR_	DFVEK(1)HQDYANR	-0.1721	131.69	TEQAPRDFVEKHQDYANRIFV	..........KH.........
B8MXQ5	88	Fumarate reductase Osm1, putative	1	4.10487e-06	125.29	2	_ARPELIK(ac)VLTYK_	ARPELIK(1)VLTYK	0.40599	130.2	ARDKARPELIKVLTYKSAAAV	........L.K..........
B8N022	222	Glucose-6-phosphate 1-dehydrogenase	1	4.40376e-18	125.52	1	_HHIDNVQITFK(ac)EPFGTEGR_	HHIDNVQITFK(1)EPFGTEGR	1.0026	140.96	HHIDNVQITFKEPFGTEGRGG	.........FK..........
B8NH55	303	37S ribosomal protein S5	1	4.45188e-08	125.63	1	_SEESADAITQSK(ac)YR_	SEESADAITQSK(1)YR	0.37634	128.95	EESADAITQSKYRAIRNMQPI	..........KY.........
B8MXR5	153	Mitochondrial ATPase subunit ATP4, putative	1	1.37991e-11	125.66	1	_MDNVQELAGVVEVTK(ac)QLFAVSK_	MDNVQELAGVVEVTK(1)QLFAVSK	0.054333	126.04	QELAGVVEVTKQLFAVSKETA	........V.K..........
B8MWT1	451	Glycerol-3-phosphate dehydrogenase, mitochondrial	1	4.07451e-16	126.84	1	_NHLITVSPSGLLTCAGGK(ac)WTTYR_	NHLITVSPSGLLTCAGGK(1)WTTYR	0.74765	128.88	PSGLLTCAGGKWTTYRQMAEE	..........K....R.....
B8NDQ4	147	Translation elongation factor eEF-1 subunit gamma, putative	1	1.23975e-13	127.65	1	_NISVLEK(ac)HLTANTFLVGER_	NISVLEK(1)HLTANTFLVGER	0.90768	127.97	VALKNISVLEKHLTANTFLVG	..........KH.........
B8NRF2	250	NADH-ubiquinone oxidoreductase, subunit G, putative	1	6.99707e-11	127.71	1	_ARPWELK(ac)HTESIDIHDALGSNIR_	ARPWELK(1)HTESIDIHDALGSNIR	-0.61532	128.07	YAFRARPWELKHTESIDIHDA	..........KH.........
B8N9Q2	9	60S ribosomal protein L38, putative	1	4.74157e-12	128.46	1	_EISDIK(ac)QFIEICR_	EISDIK(1)QFIEICR	-0.76513	153.39
B8NMV8	138	Pathogenesis associated protein Cap20, putative	1	2.58546e-09	128.91	2	_SHVFDTYGSEYK(ac)K_	SHVFDTYGSEYK(1)K	0.27958	131.66	HVFDTYGSEYKKCGGDGVVAS	.........YK..........
B8MXQ3	285	Protein phosphatase PP2A regulatory subunit B	1	3.38698e-14	129	1	_ALCDEHHK(ac)LFEQEEDASSR_	ALCDEHHK(1)LFEQEEDASSR	-0.1047	131.31	RQRALCDEHHKLFEQEEDASS	..........K.F........
B8NI19	985	Nonribosomal peptide synthase, putative	1	1.19341e-06	129.02	1	_HRPMGIGK(ac)ALMR_	HRPMGIGK(1)ALMR	-0.60351	136.81	IDRHRPMGIGKALMRLTVVTE	........I.K..........
B8NMV8	126	Pathogenesis associated protein Cap20, putative	1	1.91755e-13	129.11	2	_VVGEVK(ac)SHVFDTYGSEYK_	VVGEVK(1)SHVFDTYGSEYK	0.67352	130.56	TYPVRVVGEVKSHVFDTYGSE	..........K.H........
B8N179	114	NADH-cytochrome b5 reductase, putative	1	6.01759e-12	129.25	3	_EAVSGVTIASALLTK(ac)FK_	EAVSGVTIASALLTK(1)FK	-1.0531	130.21	GVTIASALLTKFKPVGAEKAV	........L.K..........
B8NSS8	346	Amidohydrolase family protein	1	1.45546e-09	129.42	1	_HEEFEAHSK(ac)WAK_	HEEFEAHSK(1)WAK	-0.95889	136.96
B8N370	211	40S ribosomal protein S6	1	9.1011e-08	129.43	1	_EAANDYAK(ac)LLANR_	EAANDYAK(1)LLANR	-1.0601	133.15	AAREAANDYAKLLANRVHEEK	........Y.K..........
B8NAS7	128	Fructosyl amine:oxygen oxidoreductase	1	4.19542e-16	130.21	2	_HIQEHEIDSSDAEFIK(ac)LNTAEDFRK_	HIQEHEIDSSDAEFIK(1)LNTAEDFRK	0.43597	130.83	EIDSSDAEFIKLNTAEDFRKT	........F.K..........
B8N4Q3	60	Histone H4	1	1.55302e-09	130.4	1	_GVLK(ac)TFLEGVIR_	GVLK(1)TFLEGVIR	-0.60672	141.34	MIYEETRGVLKTFLEGVIRDA	..........K.F........
B8NK50	375	UTP-glucose-1-phosphate uridylyltransferase Ugp1, putative	1	1.29342e-09	131.73	1	_HFK(ac)NGHGVNVPR_	HFK(1)NGHGVNVPR	-0.35497	142.08	TAVGAAIRHFKNGHGVNVPRR	.........FK..........
B8N0Z8	141	Glycerol dehydrogenase (GldB), putative	1	1.12993e-11	131.81	1	_YVILK(ac)ELTENPEPTWR_	YVILK(1)ELTENPEPTWR	-1.7462	133.48	IGPDGKYVILKELTENPEPTW	........I.K..........
B8NWI9	72	Nitroreductase family protein, putative	1	5.60238e-10	132.54	2	_EEHQK(ac)VWDIAIK_	EEHQK(1)VWDIAIK	-0.14112	147.73
B8NK50	173	UTP-glucose-1-phosphate uridylyltransferase Ugp1, putative	1	8.16551e-16	132.94	2	_K(ac)YQGHNVDILTFNQSR_	K(1)YQGHNVDILTFNQSR	1.0154	134.25	TDQDTQSIIKKYQGHNVDILT	..........KY.........
B8N211	377	Mitochondrial aconitate hydratase, putative	1	7.09244e-10	133.39	1	_EAVEANK(ac)WPEELK_	EAVEANK(1)WPEELK	-0.67678	139.48
B8NU07	429	NADH-cytochrome B5 reductase, putative	1	9.10125e-12	133.79	1	_EYLYFNQQVGK(ac)HNQR_	EYLYFNQQVGK(1)HNQR	0.82461	139.46	EYLYFNQQVGKHNQRPTDGIQ	..........KH.........
B8N513	59	40S ribosomal protein S0	1	7.58459e-09	136.07	2	_TWEK(ac)ILLAAR_	TWEK(1)ILLAAR	-1.698	177.78
B8NDA6	410	7-aminobutyrate transaminase GatA	1	1.10919e-18	137.61	1	_LNLVEHTAK(ac)TGEYLYSGLQR_	LNLVEHTAK(1)TGEYLYSGLQR	-1.2527	145.19
B8NQL9	305	Mitochondrial DNA replication protein (Yhm2), putative	1	1.43331e-12	138.66	2	_EAVEK(ac)LTGDQVTAK_	EAVEK(1)LTGDQVTAK	-0.2332	156.24	LGDMAKEAVEKLTGDQVTAKH	........V.K..........
B8NJB2	230	Neutral protease 2 homolog	1	5.12275e-10	139.24	1	_FQEYFK(ac)TTSSSTR_	FQEYFK(1)TTSSSTR	-0.31865	142.1	GSSSRFQEYFKTTSSSTRSTV	.........FK..........
B8MZ48	504	Glutathione oxidoreductase Glr1, putative	1	1.37454e-15	139.94	1	_NPTEFK(ac)LICAGPEEK_	NPTEFK(1)LICAGPEEK	-1.6435	150.39	EEKKKNPTEFKLICAGPEEKV	.........FK..........
B8NTN4	252	Woronin body major protein, putative	1	1.59128e-18	140.68	1	_QVSVEPVNPPSQVK(ac)VLSTTTVVDHPPAR_	QVSVEPVNPPSQVK(1)VLSTTTVVDHPPAR	0.44819	141.71
B8NLM9	82	14-3-3 family protein ArtA, putative	1	4.11903e-10	141.28	1	_GNESQVTLIK(ac)EYR_	GNESQVTLIK(1)EYR	-1.1485	145	KGNESQVTLIKEYRQKIESEL	..........K.Y........
B8N4D7	5	Cytochrome b5, putative	1	5.939e-12	143.16	2	_(ac)SENK(ac)EFTFQEVSGHNTK_	SENK(1)EFTFQEVSGHNTK	0.26017	143.67
B8N1K6	543	Phosphoglucomutase PgmA	1	5.17465e-18	145.4	1	_DNVALALSLLNFK(ac)EFIGR_	DNVALALSLLNFK(1)EFIGR	-1.6163	149.52	VALALSLLNFKEFIGREEPDV	..........K.F........
B8NDY4	97	Ribosomal protein L14	1	1.33056e-15	145.64	1	_SEIDSK(ac)WAQSSFAQK_	SEIDSK(1)WAQSSFAQK	0.92752	151.41
B8NQU3	249	Cell division control protein Cdc48	1	3.22323e-10	146.1	1	_HPQLFK(ac)SIGIKPPR_	HPQLFK(1)SIGIKPPR	0.34393	150.22	ELPLRHPQLFKSIGIKPPRGI	.........FK..........
B8N211	73	Mitochondrial aconitate hydratase, putative	1	4.65375e-23	146.3	1	_PLTYAEK(ac)ILYSHLDNPHEQDIER_	PLTYAEK(1)ILYSHLDNPHEQDIER	-0.90572	149.32
B8MX73	362	Translation elongation factor eEF-3, putative	1	7.40087e-23	149.28	1	_IPEISTAGDISTVAGILK(ac)EILSPK_	IPEISTAGDISTVAGILK(1)EILSPK	0.22356	150.06	GDISTVAGILKEILSPKFDEQ	........I.K..........
B8MWG9	249	Nuclear pore complex protein (SonA), putative	1	7.66913e-11	151.04	2	_DSSSNFSFK(ac)CHR_	DSSSNFSFK(1)CHR	-0.23231	153.34	DKDSSSNFSFKCHRETPPNQR	.........FK..........
B8N0Z8	38	Glycerol dehydrogenase (GldB), putative	1	5.34778e-16	151.23	1	_GETYQAVTK(ac)ALETGYR_	GETYQAVTK(1)ALETGYR	0.10826	153.94	SKGETYQAVTKALETGYRHLD	........V.K..........
B8N7D0	163	N-acetyltransferase complex ARD1 subunit, putative	1	8.96332e-19	151.43	2	_VETVESK(ac)YYADGEDAYAMR_	VETVESK(1)YYADGEDAYAMR	-0.073839	152.89	LGFKVETVESKYYADGEDAYA	..........KY.........
B8NJ18	205	UDP-N-acetylglucosamine pyrophosphorylase	1	6.13561e-17	159.97	1	_KPTEEFFEQHK(ac)YFGLDK_	KPTEEFFEQHK(1)YFGLDK	-0.37089	166.57	KPTEEFFEQHKYFGLDKKNVV	..........KY.........
B8NA08	33	Outer mitochondrial membrane protein porin	1	2.10745e-16	162.26	2	_DFYHTSAASLEVK(ac)SK_	DFYHTSAASLEVK(1)SK	0.24587	165.34	YHTSAASLEVKSKAPNGVTFN	..........KS.........
B8N691	61	Glycogen phosphorylase GlpV/Gph1, putative	1	4.46797e-28	164.7	1	_K(ac)HSATGFTNQDEFEQELVR_	K(1)HSATGFTNQDEFEQELVR	-0.26162	167.97	IPEPLREAWRKHSATGFTNQD	..........KH.........
B8ND05	45	60S ribosomal protein L28	1	2.31307e-13	175.46	2	_DPLNLQNK(ac)HSFK_	DPLNLQNK(1)HSFK	-0.12542	180.09	FSRDPLNLQNKHSFKYAGYAN	..........KH.........
B8NIL7	36	ADP-ribosylation factor 6, putative	1	0.0406818	43.466	1	_TTILYK(ac)LK_	TTILYK(1)LK	0.6307	53.968	DAAGKTTILYKLKLGEIVTTI	.........YK..........
B8ND35	185	NAD-dependent formate dehydrogenase AciA/Fdh	1	0.0266436	51.909	1	_LK(ac)PFDCK_	LK(1)PFDCK	-0.75236	67.169	RIGERVLRRLKPFDCKELLYY	..........K.F........
B8NQD0	332	HypA-like protein, putative	1	0.00402355	83.148	1	_LLEWK(ac)GR_	LLEWK(1)GR	0.12395	104.45
B8NTT0	484	Plasma membrane H+-ATPase Pma1	1	0.0498467	43.302	1	_ETCK(ac)MLALSTK_	ETCK(1)MLALSTK	-0.043696	46.88
B8NTT0	480	Plasma membrane H+-ATPase Pma1	1	1.21604e-08	114.46	3	_MLTGDALAIAK(ac)ETCK_	MLTGDALAIAK(1)ETCK	-2.0781	127.18	MLTGDALAIAKETCKMLALST	........I.K..........
B8N9V1	562	Cobalamin-independent methionine synthase MetH/D	0.775431	0.0365292	58.849	2	_YAVSISK(ac)KPMK_	YAVSISK(0.775)K(0.225)PMK	-0.083112	73.666	KESKYAVSISKKPMKGMLTGP	........I.K..........
B8NIQ9	75	Phosphoglycerate kinase	0.999987	0.000938122	96.657	3	_ANPK(ac)YSLKPVATELEK_	ANPK(1)YSLKPVATELEK	0.72035	97.235	LGRPDGKANPKYSLKPVATEL	..........KY.........
B8MYW2	88	TCTP family protein	0.999999	0.00116209	91.721	4	_LEKDEYK(ac)K_	LEKDEYK(1)K	-0.20174	124.98	DYPKLEKDEYKKAIKGYMKKV	.........YK..........
B8N4T2	318	Transketolase	0.999999	4.37485e-07	108.48	2	_EQEWNQLFEK(ac)YASEYKDEHADLTR_	EQEWNQLFEK(1)YASEYKDEHADLTR	0.069857	108.57	KEQEWNQLFEKYASEYKDEHA	..........KY.........
B8N7T9	375	Phosphoserine aminotransferase	1	0.00262071	24.783	2	_AFLK(ac)GAVER_	AFLK(1)GAVER	-0.022325	89.047	NVDEAEKAFLKGAVERGITGL	........F.K..........
B8MW01	122	Tropomyosin, putative	1	0.00112315	26.598	2	_K(ac)VQALESSR_	K(1)VQALESSR	-0.20502	109.66
B8N4F0	294	Putative uncharacterized protein	1	0.0439204	28.167	1	_K(ac)PDSAVPR_	K(1)PDSAVPR	1.5933	73.248	GSGRRGSGLRKPDSAVPRVHT	........L.K..........
B8NA36	297	Glutamate dehydrogenase	1	0.0285417	37.365	2	_FK(ac)YIPGAR_	FK(1)YIPGAR	-0.33458	62.546	ASTEAFASKFKYIPGARPWTH	..........KY.........
B8NBR1	868	Acetyl-CoA carboxylase, putative	1	0.00289868	43.478	2	_QLQK(ac)TIAR_	QLQK(1)TIAR	0.020927	97.635	KTEFPAKQLQKTIARFIEENL	........L.K..........
B8NW31	63	Cytochrome b-c1 complex subunit Rieske, mitochondrial	1	0.0271694	44.135	2	_IPDFSK(ac)YASK_	IPDFSK(1)YASK	0.54199	59.198	SSTYKIPDFSKYASKKPPRSN	..........KY.........
B8NPA7	392	3'(2'),5'-bisphosphate nucleotidase	1	0.0519544	45.187	2	_TLAANK(ac)GVVAAPK_	TLAANK(1)GVVAAPK	-0.45442	49.732
B8NKS2	372	Oxidoreductase, 2OG-Fe(II) oxygenase family, putative	1	0.0459488	45.557	2	_LAATYK(ac)FDK_	LAATYK(1)FDK	2.2476	50.452
B8N7H4	350	Pyruvate dehydrogenase E1 component alpha subunit, putative	1	0.0302046	45.703	2	_VMTEDELK(ac)ALDK_	VMTEDELK(1)ALDK	-0.47952	55.724
B8N179	205	NADH-cytochrome b5 reductase, putative	1	0.0189531	46.991	2	_QIFK(ac)NPDDK_	QIFK(1)NPDDK	0.26726	64.39	PMYQLIRQIFKNPDDKTKVTL	........I.K..........
B8NL81	1041	Fatty acid synthase alpha subunit FasA	1	0.0369708	47.861	2	_GK(ac)SYSGWVDAK_	GK(1)SYSGWVDAK	-1.231	55.261	IKHHNGPLKGKSYSGWVDAKT	..........K.Y........
B8N106	210	lkaline protease 1	1	0.0492776	48.028	2	_TYGIAK(ac)K_	TYGIAK(1)K	0.0016565	76.134	TIAGKTYGIAKKASILSVKVF	........I.K..........
B8N3B8	352	Fructose-1,6-bisphosphatase Fbp1, putative	1	0.0108497	52.363	2	_IIDTYNK(ac)YK_	IIDTYNK(1)YK	0.61353	70.028
B8NDY4	91	Ribosomal protein L14	1	0.00673386	52.505	2	_LWQK(ac)SEIDSK_	LWQK(1)SEIDSK	-0.61822	73.9	GTGPVKKLWQKSEIDSKWAQS	..........KS.........
B8NKG1	268	Fumarate hydratase, putative	1	0.0121012	53.513	2	_VENFEK(ac)IIK_	VENFEK(1)IIK	0.11509	68.657	ALQVKVENFEKIIKIGRTHLQ	........F.K..........
B8NQF7	574	Glutamyl-tRNA synthetase	1	0.0263397	53.852	2	_GAPAPYTEEK(ac)PK_	GAPAPYTEEK(1)PK	-1.3793	60.157
B8NRD5	240	Citrate synthase	1	0.0294668	54.742	2	_VAPIQK(ac)DK_	VAPIQK(1)DK	-0.17463	63.216	FKDGKVAPIQKDKDYSYNLAN	........I.K..........
B8ND89	123	NADH-ubiquinone oxidoreductase subunit B17.2, putative	1	0.0272388	55.201	2	_TYNTVK(ac)PK_	TYNTVK(1)PK	-0.064546	63.419
B8NLG2	46	ATP synthase subunit E, putative	1	0.0111411	55.854	2	_ADEEFAIEK(ac)SK_	ADEEFAIEK(1)SK	-0.16695	70.089	LKADEEFAIEKSKLVRQETAA	........I.K..........
B8N179	264	NADH-cytochrome b5 reductase, putative	1	0.0116153	55.872	2	_GYINK(ac)ELLK_	GYINK(1)ELLK	0.21576	70.552	EWTGGKGYINKELLKTVLPEP	........I.K..........
B8NUE0	238	Autophagic serine protease Alp2	1	0.0057877	56.267	2	_ANIYAVK(ac)VLR_	ANIYAVK(1)VLR	0.15942	77.662
B8NAS7	157	Fructosyl amine:oxygen oxidoreductase	1	0.028376	56.47	2	_GWLNK(ac)TGAGWIHAK_	GWLNK(1)TGAGWIHAK	0.21135	57.434	NFPGWKGWLNKTGAGWIHAKK	........L.K..........
B8MXA2	461	Metallopeptidase MepB	1	0.0256571	56.947	2	_YPATALVCNFTK(ac)PTPK_	YPATALVCNFTK(1)PTPK	-1.8194	59.421	PATALVCNFTKPTPKKPSLLK	........F.K..........
B8NB34	204	Uricase	1	0.024856	57.137	2	_SHVPK(ac)FDATWATAR_	SHVPK(1)FDATWATAR	1.1429	58.723	GLQEVRSHVPKFDATWATARE	........V.K..........
B8N0W2	93	Aspartate aminotransferase	1	0.028031	57.165	2	_FDK(ac)EYAGITGVPSFTK_	FDK(1)EYAGITGVPSFTK	-0.93419	59.502	EDKVVASRFDKEYAGITGVPS	..........K.Y........
B8N6C1	195	Isocitrate dehydrogenase, NAD-dependent	1	0.00103015	57.297	2	_LITK(ac)EASER_	LITK(1)EASER	2.4007	101.65	GVVQSIKLITKEASERVLRFA	........I.K..........
B8NHB5	68	Putative uncharacterized protein	1	0.0235189	57.637	2	_DFLADFYK(ac)ADFDR_	DFLADFYK(1)ADFDR	0.56818	61.409	VIRDFLADFYKADFDRDGHIT	.........YK..........
B8MZY1	374	Epoxide hydrolase, putative	1	0.0179477	58.996	3	_GGHFAALEK(ac)PK_	GGHFAALEK(1)PK	0.026224	65.695	QRGGHFAALEKPKELKADLAE	........L.K..........
B8N3P5	299	Eukaryotic translation initiation factor 3 subunit E	1	0.018353	59.282	2	_SSSLYQK(ac)QLK_	SSSLYQK(1)QLK	-0.73543	62.869	RAHKSSSLYQKQLKDLIRVVR	........Y.K..........
B8N110	9	Glyoxylate reductase	1	0.00559132	59.35	2	_PK(ac)VLLLGK_	PK(1)VLLLGK	-0.66769	89.698
B8NYQ1	609	Hsp70 chaperone (HscA), putative	1	0.00673526	59.538	3	_LITK(ac)AMATR_	LITK(1)AMATR	-0.33954	88.495	KELALKRLITKAMATRMQRIP	........I.K..........
B8N9V1	325	Cobalamin-independent methionine synthase MetH/D	1	0.0158981	59.8	2	_VELAIQK(ac)LGK_	VELAIQK(1)LGK	0.40118	66.056	AIEKVELAIQKLGKDRVIVAT	........I.K..........
B8NSF1	72	60S ribosomal protein L23	1	0.0133297	60.397	2	_LDSHK(ac)VILYPLNTESAMK_	LDSHK(1)VILYPLNTESAMK	-0.074822	61.253
B8NGS8	377	Arginyl-tRNA synthetase	1	0.00319347	62.621	2	_DLSIQK(ac)YR_	DLSIQK(1)YR	-1.65	94.114	WRRFRDLSIQKYRQTYARLNI	..........KY.........
B8N8X0	256	Isopentenyl-diphosphate delta-isomerase	1	0.0101094	62.801	2	_DTK(ac)YVSADELK_	DTK(1)YVSADELK	-1.3856	71.632	KPSPNEVRDTKYVSADELKTM	..........KY.........
B8N031	324	Inorganic diphosphatase, putative	1	0.0140672	63.317	2	_K(ac)YALEVIR_	K(1)YALEVIR	2.0061	86.67	FAFSGECKNKKYALEVIRECA	..........KY.........
B8N211	329	Mitochondrial aconitate hydratase, putative	1	0.00427716	64.536	2	_SYQK(ac)ELR_	SYQK(1)ELR	0.46286	97.798	HIGDFARSYQKELREDEGAEY	........Y.K..........
B8N5B1	112	Mitochondrial GTP/GDP transporter Ggc1, putative	1	0.0055348	64.556	2	_DYLAK(ac)HHGAEFDNAFGK_	DYLAK(1)HHGAEFDNAFGK	-0.0046992	66.068	GQPFARDYLAKHHGAEFDNAF	..........KH.........
B8N9D5	204	Possible apospory-associated protein c	1	0.0012612	64.627	2	_NLESK(ac)TYVDK_	NLESK(1)TYVDK	-0.23878	84.479	SDIRVKNLESKTYVDKTQNAA	..........K.Y........
B8NYC1	55	Peptidyl-prolyl cis-trans isomerase	1	0.0183563	65.648	2	_GQPLK(ac)VAIGTGR_	GQPLK(1)VAIGTGR	-0.56137	67.019
B8N980	355	Flavin-binding monooxygenase-like protein	1	0.00964633	66.149	2	_GVETFQGK(ac)R_	GVETFQGK(1)R	-0.27104	82.287
B8NKH6	151	ATP dependent RNA helicase (Sub2), putative	1	0.00391979	66.928	2	_FSK(ac)YLPDVK_	FSK(1)YLPDVK	2.0628	82.261	QIKNEYARFSKYLPDVKTAVF	..........KY.........
B8N2H3	60	Enolase/allergen Asp F 22	1	0.00824749	67.776	3	_THWGGK(ac)GVLK_	THWGGK(1)GVLK	-0.74138	73.499
B8N9C3	88	Cytochrome c peroxidase Ccp1, putative	1	0.00561736	67.913	2	_NFVPTK(ac)EDYQK_	NFVPTK(1)EDYQK	-1.5951	74.611
B8N6C1	222	Isocitrate dehydrogenase, NAD-dependent	1	0.00340468	68.361	3	_VVHK(ac)ATIMK_	VVHK(1)ATIMK	-0.73239	86.18	INKKKVRVVHKATIMKMSDGL	........V.K..........
B8ND05	26	60S ribosomal protein L28	1	0.00538206	68.942	2	_NQNAFLVK(ac)R_	NQNAFLVK(1)R	-1.7186	76.221	LTRNQNAFLVKRNSGGGSQFS	........L.K..........
B8NRA6	85	Septin	1	0.0102939	69.107	3	_AELEEK(ac)FFK_	AELEEK(1)FFK	1.0517	71.451	IEITKAELEEKFFKVRLTVID	..........K.F........
B8ND04	319	Malate dehydrogenase, NAD-dependent	1	0.0080514	69.417	2	_GNIEK(ac)GIDFVK_	GNIEK(1)GIDFVK	0.32921	75.115	CTKGLKGNIEKGIDFVKNPPP	........I.K..........
B8NSF1	112	60S ribosomal protein L23	1	0.00743588	69.725	2	_K(ac)LYDVDTVK_	K(1)LYDVDTVK	1.6377	85.355	NKRQIKLALKKLYDVDTVKVN	..........K.Y........
B8NVQ0	147	Putative uncharacterized protein	1	0.00191874	70.441	2	_NPSK(ac)TQFAR_	NPSK(1)TQFAR	0.25198	92.445	GTNHCWRNPSKTQFARALYIA	..........K....R.....
B8NZ05	171	Succinyl-CoA synthetase beta subunit, putative	1	0.000542874	70.492	2	_LITK(ac)QTGAAGR_	LITK(1)QTGAAGR	0.62613	96.113	GQMIGHKLITKQTGAAGRLCN	........I.K..........
B8N4I0	122	6-phosphogluconate dehydrogenase, decarboxylating	1	0.00199601	71.478	2	_YLAEK(ac)GIR_	YLAEK(1)GIR	0.10452	103.83
[truncated: 267 more rows]

## Sheet: peptides
Sequence	Amino acid before	First amino acid	Second amino acid	Second last amino acid	Last amino acid	Amino acid after	A Count	R Count	N Count	D Count	C Count	Q Count	E Count	G Count	H Count	I Count	L Count	K Count	M Count	F Count	P Count	S Count	T Count	W Count	Y Count	V Count	U Count	Length	Missed cleavages	Mass	Proteins	Leading razor protein	Unique (Groups)	Unique (Proteins)	Charges	PEP	Score	Intensity	Reverse	Contaminant	id	Protein group IDs	Mod. peptide IDs	Evidence IDs	MS/MS IDs	Best MS/MS	Acetyl (K) site IDs	Oxidation (M) site IDs
[truncated: 5,233 more rows]

[truncated: 1 more sheets: Acetylated TFs]
