# Supplementary material for: Proteome-wide profiling of protein lysine acetylation in Aspergillus flavus
Source: PLoS One. 2017 Jun 5;12(6):e0178603. doi: 10.1371/journal.pone.0178603 (PMC5459447; doi:10.1371/journal.pone.0178603)
Supplement: S2 Table — (XLS) [file pone.0178603.s008.xls]

## Sheet: Motif analysis
	#	Motif	Motif Score	Foreground		Background		Fold Increase
				Matches	Size	Matches	Size
		..........KY.........	16	226	1328	654	17502	4.55
		..........K.F........	16	122	1102	729	16848	2.56
		.........YK..........	16	103	980	449	16119	3.77
		..........KH.........	16	77	877	351	15670	3.92
		........I.K..........	15.95	109	800	874	15319	2.39
		.........FK..........	10.54	66	691	556	14445	2.48
		..........K.Y........	11.13	61	625	506	13889	2.68
		........F.K..........	10.25	59	564	541	13383	2.59
		........L.K..........	10.08	101	505	1325	12842	1.94
		........V.K..........	7.45	68	404	968	11517	2
		........Y.K..........	7.91	36	336	385	10549	2.94
		..........K.H........	7.1	24	300	223	10164	3.65
		..........KS.........	6.06	41	276	650	9941	2.27
		..........K....R.....	6.84	35	235	520	9291	2.66
									Amino	-10	-9	-8	-7	-6	-5	-4	-3	-2	-1	1	2	3	4	5	6	7	8	9	10
									A	-0.994819	-0.799697	-0.459545	0.232102	-0.0727837	-0.251192	0.210067	0	-1.32633	-2.08386	-8.11977	-0.158015	-0.444422	-1.31274	-0.314706	-0.297914	-0.335922	-0.0175478	0.0957173	0.0180456
									C	0.490932	0	0	0	0.0516359	0.059932	0.560509	1.42551	0.17829	-0.185619	1.56944	0.17829	0.655608	0.0590355	0	0.1673	0.264561	0	0.163993	-1.30251
									D	0.0682371	0	-0.298864	1.24283	-0.802168	0.119472	-0.45892	-1.51856	-0.866142	-0.383524	-2.27108	-0.672845	1.46193	0.782516	0.237171	0	0.115205	-0.19709	-0.571541	-0.686766
									E	0.693575	-0.565112	0	-0.190508	-0.25321	-0.0391013	-1.76726	-1.96377	-0.925184	0	0.0994144	-3.07222	-0.437826	0	-0.0189066	-0.297397	0.199627	0.511167	-1.22505	0.127261
									F	0.111315	0.445996	0.086451	-0.0857097	-0.0257186	-0.424466	-0.0558629	1.76296	8.43945	6.01502	0.510745	8.43945	0.254691	0.595337	-0.66736	0.281415	0.0276583	-0.0558629	0.147398	-0.181774
									G	0.832387	-0.129538	0.968592	0.39979	0.875496	0.16279	0.760701	-0.134718	-1.14478	-3.11833	-3.55972	-3.14636	-0.129421	-0.137988	0.706637	0.733533	0.422278	-0.241088	0.180456	0.443697
									H	0.200108	0.303731	0.719877	0.355069	0.209574	1.25469	7.03212	2.56864	3.54409	5.30856	8.43945	4.86967	4.32606	0.719877	0.717831	0.07099	-0.38122	0	0.0349395	0.430626
									I	-0.705534	0.150826	-0.124823	-0.248798	0.150458	-0.661344	-0.470313	0.881735	8.43945	0.353008	-0.496618	1.24749	0.119072	0.66294	-0.655804	-1.18177	0.0973445	0.477686	0.499901	0.534766
									K	0.131356	0.212469	0.915424	5.25173	4.0185	3.70115	1.13389	-1.99827	-3.44478	-8.11977	-8.11977	-4.13656	-0.461929	1.34892	6.0447	2.83893	1.28092	2.26114	1.25298	0
									L	-0.35086	-0.51627	-1.4262	-3.15267	-0.990549	-1.70752	-0.14752	1.47006	2.47651	3.34113	-0.61261	2.0348	0.0562088	0.217814	-1.63941	-0.787014	-0.190508	-0.754241	-0.473531	-0.456677
									M	-0.365019	-0.525347	-0.211478	-0.591082	0.0740179	-0.304693	0	-2.06073	-0.548521	-1.50031	-1.81559	-0.658368	-0.0412451	-1.45149	-1.31614	-0.279593	0.126679	-0.176721	0.166279	-0.360912
									N	1.01207	-0.0849169	0.0863981	-0.0541377	0.842241	0	-0.118216	0.852015	-1.39642	0.38405	-0.318668	-0.117134	-0.959793	-0.0867161	0.14868	1.41308	-0.800794	-0.0531058	0.0261336	0.113284
									P	-0.360115	-0.0483226	-0.124939	-0.766243	-0.461049	-0.882729	-0.279758	-0.393834	-2.5779	-4.97062	-6.39772	0	1.25964	-1.4642	-0.447453	-0.124881	-0.327164	-0.0713993	-0.0719628	0
									Q	0.378408	0.0533513	-0.290306	-2.04455	-0.623971	0.380176	-0.377786	0.0252581	-0.791021	0.697236	0.532392	-1.0927	-0.247491	-0.181642	-1.21233	-0.582861	-0.625435	-0.183759	-0.0876716	0.218101
									R	0.211619	1.54653	2.35773	0.960983	4.25407	0.843148	2.66696	-0.148436	-3.42159	-6.96377	-8.11977	-3.87844	1.32194	4.38552	8.43945	3.95821	6.91151	1.1507	3.43004	2.85387
									S	-0.349887	0.13757	0.728623	0.161529	-0.218676	-0.193345	0.163549	-0.45556	-5.5315	1.12546	2.69789	-1.96098	-1.48214	-0.222936	-0.222646	-0.96138	-0.562091	-0.695725	-1.48732	-0.481091
									T	0	1.30759	-0.20412	-0.0219108	-0.439735	1.18635	-0.913284	0.271646	-0.121248	0.917215	1.9987	0.638083	-1.48986	-0.365221	-2.07946	-0.0456127	-1.15939	0.0693056	0.120274	-0.856361
									V	-0.0619308	0.0196784	-0.130944	-0.397831	-2.1396	-0.0819697	-0.721933	0.679231	1.89894	-0.572514	-0.234034	-0.398483	-0.947306	-1.74666	-0.803271	-0.472757	0	-0.0832829	0.911864	0.542421
									W	-0.216096	0.0482255	-0.539553	-0.0473044	-0.444301	-1.21882	-0.342753	0.294564	0.149354	-0.0953385	1.82681	0.0440718	-0.87031	-1.2321	0	-0.499489	-0.0982693	-0.169347	-0.820736	-0.442974
									Y	0.49174	-0.0597326	-0.220692	0.0646943	-0.12697	-0.0294672	-0.162664	0.683401	3.21417	8.43945	8.43945	6.5516	4.82275	1.26857	-0.197295	0.537003	-0.0620811	0.383314	-0.338755	0.893469
