# Supplementary material for: Proteome-wide profiling of protein lysine acetylation in Aspergillus flavus
Source: PLoS One. 2017 Jun 5;12(6):e0178603. doi: 10.1371/journal.pone.0178603 (PMC5459447; doi:10.1371/journal.pone.0178603)
Supplement: S3 Table — (XLS) [file pone.0178603.s009.xls]

## Sheet: Functional Annotation
Protein	Subcellular Location	biological_process	molecular_function	cellular_component	KO No.	Gene desc	Pathway desc	Interpro ID	Domain desc
B8MVZ9	peroxisome	biological_process;single-organism metabolic process;metabolic process;organic substance metabolic process;primary metabolic process;lipid metabolic process;organic substance biosynthetic process;biosynthetic process;lipid biosynthetic process;single-organism process;single-organism biosynthetic process;						IPR029063;	S-adenosyl-L-methionine-dependent methyltransferase;
B8MW01	mitochondria
B8MW01	mitochondria
B8MW09	plasma membrane		molecular_function;transporter activity;substrate-specific transmembrane transporter activity;transmembrane transporter activity;substrate-specific transporter activity;organic acid transmembrane transporter activity;ion transmembrane transporter activity;anion transmembrane transporter activity;organic anion transmembrane transporter activity;carboxylic acid transmembrane transporter activity;am…	cellular_component;membrane;intrinsic to membrane;membrane part;integral to membrane;				IPR004841;	Amino acid permease/ SLC12A domain;
B8MW24	chloroplast		molecular_function;structural molecule activity;structural constituent of ribosome;	cell;cellular_component;intracellular;cytoplasmic part;cytoplasm;intracellular non-membrane-bounded organelle;organelle;macromolecular complex;ribonucleoprotein complex;non-membrane-bounded organelle;cell part;ribosome;intracellular organelle;intracellular part;organelle part;organellar ribosome;small ribosomal subunit;ribosomal subunit;intracellular organelle part;organellar small ribosomal subu…				;	;
B8MWA0	cytosol	biological_process;metabolic process;organic substance metabolic process;primary metabolic process;carbohydrate metabolic process;single-organism metabolic process;cellular process;small molecule metabolic process;cellular metabolic process;organic acid metabolic process;monocarboxylic acid metabolic process;oxoacid metabolic process;carboxylic acid metabolic process;pyruvate metabolic process;ge…	molecular_function;binding;cation binding;ion binding;metal ion binding;magnesium ion binding;catalytic activity;kinase activity;phosphotransferase activity, alcohol group as acceptor;transferase activity;transferase activity, transferring phosphorus-containing groups;pyruvate kinase activity;alkali metal ion binding;potassium ion binding;	cellular_component;cell part;cell;intracellular;intracellular part;cytoplasm;cytoplasmic part;cytosol;	K00873	PK:pyruvate kinase [EC:2.7.1.40];PK:pyruvate kinase [EC:2.7.1.40];PK:pyruvate kinase [EC:2.7.1.40];PK:pyruvate kinase [EC:2.7.1.40];PK:pyruvate kinase [EC:2.7.1.40];PK:pyruvate kinase [EC:2.7.1.40];PK:pyruvate kinase [EC:2.7.1.40];PK:pyruvate kinase [EC:2.7.1.40];	Metabolic pathways - Aspergillus nidulans ;Biosynthesis of secondary metabolites - Aspergillus nidulans ;Biosynthesis of antibiotics - Aspergillus nidulans ;Biosynthesis of amino acids - Aspergillus nidulans ;Carbon metabolism - Aspergillus nidulans ;Purine metabolism - Aspergillus nidulans ;Glycolysis / Gluconeogenesis - Aspergillus nidulans ;Pyruvate metabolism - Aspergillus nidulans ;	IPR011037;IPR015795;IPR015794;IPR015793;IPR015806;IPR015813;	"Pyruvate kinase-like, insert domain";"Pyruvate kinase, C-terminal";"Pyruvate kinase, alpha/beta";"Pyruvate kinase, barrel";"Pyruvate kinase, beta-barrel insert domain";Pyruvate/Phosphoenolpyruvate kinase-like domain;
B8MWA0	cytosol	biological_process;metabolic process;organic substance metabolic process;primary metabolic process;carbohydrate metabolic process;single-organism metabolic process;cellular process;small molecule metabolic process;cellular metabolic process;organic acid metabolic process;monocarboxylic acid metabolic process;oxoacid metabolic process;carboxylic acid metabolic process;pyruvate metabolic process;ge…	molecular_function;binding;cation binding;ion binding;metal ion binding;magnesium ion binding;catalytic activity;kinase activity;phosphotransferase activity, alcohol group as acceptor;transferase activity;transferase activity, transferring phosphorus-containing groups;pyruvate kinase activity;alkali metal ion binding;potassium ion binding;	cellular_component;cell part;cell;intracellular;intracellular part;cytoplasm;cytoplasmic part;cytosol;	K00873	PK:pyruvate kinase [EC:2.7.1.40];PK:pyruvate kinase [EC:2.7.1.40];PK:pyruvate kinase [EC:2.7.1.40];PK:pyruvate kinase [EC:2.7.1.40];PK:pyruvate kinase [EC:2.7.1.40];PK:pyruvate kinase [EC:2.7.1.40];PK:pyruvate kinase [EC:2.7.1.40];PK:pyruvate kinase [EC:2.7.1.40];	Metabolic pathways - Aspergillus nidulans ;Biosynthesis of secondary metabolites - Aspergillus nidulans ;Biosynthesis of antibiotics - Aspergillus nidulans ;Biosynthesis of amino acids - Aspergillus nidulans ;Carbon metabolism - Aspergillus nidulans ;Purine metabolism - Aspergillus nidulans ;Glycolysis / Gluconeogenesis - Aspergillus nidulans ;Pyruvate metabolism - Aspergillus nidulans ;	IPR011037;IPR015795;IPR015794;IPR015793;IPR015806;IPR015813;	"Pyruvate kinase-like, insert domain";"Pyruvate kinase, C-terminal";"Pyruvate kinase, alpha/beta";"Pyruvate kinase, barrel";"Pyruvate kinase, beta-barrel insert domain";Pyruvate/Phosphoenolpyruvate kinase-like domain;
B8MWA0	cytosol	biological_process;metabolic process;organic substance metabolic process;primary metabolic process;carbohydrate metabolic process;single-organism metabolic process;cellular process;small molecule metabolic process;cellular metabolic process;organic acid metabolic process;monocarboxylic acid metabolic process;oxoacid metabolic process;carboxylic acid metabolic process;pyruvate metabolic process;ge…	molecular_function;binding;cation binding;ion binding;metal ion binding;magnesium ion binding;catalytic activity;kinase activity;phosphotransferase activity, alcohol group as acceptor;transferase activity;transferase activity, transferring phosphorus-containing groups;pyruvate kinase activity;alkali metal ion binding;potassium ion binding;	cellular_component;cell part;cell;intracellular;intracellular part;cytoplasm;cytoplasmic part;cytosol;	K00873	PK:pyruvate kinase [EC:2.7.1.40];PK:pyruvate kinase [EC:2.7.1.40];PK:pyruvate kinase [EC:2.7.1.40];PK:pyruvate kinase [EC:2.7.1.40];PK:pyruvate kinase [EC:2.7.1.40];PK:pyruvate kinase [EC:2.7.1.40];PK:pyruvate kinase [EC:2.7.1.40];PK:pyruvate kinase [EC:2.7.1.40];	Metabolic pathways - Aspergillus nidulans ;Biosynthesis of secondary metabolites - Aspergillus nidulans ;Biosynthesis of antibiotics - Aspergillus nidulans ;Biosynthesis of amino acids - Aspergillus nidulans ;Carbon metabolism - Aspergillus nidulans ;Purine metabolism - Aspergillus nidulans ;Glycolysis / Gluconeogenesis - Aspergillus nidulans ;Pyruvate metabolism - Aspergillus nidulans ;	IPR011037;IPR015795;IPR015794;IPR015793;IPR015806;IPR015813;	"Pyruvate kinase-like, insert domain";"Pyruvate kinase, C-terminal";"Pyruvate kinase, alpha/beta";"Pyruvate kinase, barrel";"Pyruvate kinase, beta-barrel insert domain";Pyruvate/Phosphoenolpyruvate kinase-like domain;
B8MWA0	cytosol	biological_process;metabolic process;organic substance metabolic process;primary metabolic process;carbohydrate metabolic process;single-organism metabolic process;cellular process;small molecule metabolic process;cellular metabolic process;organic acid metabolic process;monocarboxylic acid metabolic process;oxoacid metabolic process;carboxylic acid metabolic process;pyruvate metabolic process;ge…	molecular_function;binding;cation binding;ion binding;metal ion binding;magnesium ion binding;catalytic activity;kinase activity;phosphotransferase activity, alcohol group as acceptor;transferase activity;transferase activity, transferring phosphorus-containing groups;pyruvate kinase activity;alkali metal ion binding;potassium ion binding;	cellular_component;cell part;cell;intracellular;intracellular part;cytoplasm;cytoplasmic part;cytosol;	K00873	PK:pyruvate kinase [EC:2.7.1.40];PK:pyruvate kinase [EC:2.7.1.40];PK:pyruvate kinase [EC:2.7.1.40];PK:pyruvate kinase [EC:2.7.1.40];PK:pyruvate kinase [EC:2.7.1.40];PK:pyruvate kinase [EC:2.7.1.40];PK:pyruvate kinase [EC:2.7.1.40];PK:pyruvate kinase [EC:2.7.1.40];	Metabolic pathways - Aspergillus nidulans ;Biosynthesis of secondary metabolites - Aspergillus nidulans ;Biosynthesis of antibiotics - Aspergillus nidulans ;Biosynthesis of amino acids - Aspergillus nidulans ;Carbon metabolism - Aspergillus nidulans ;Purine metabolism - Aspergillus nidulans ;Glycolysis / Gluconeogenesis - Aspergillus nidulans ;Pyruvate metabolism - Aspergillus nidulans ;	IPR011037;IPR015795;IPR015794;IPR015793;IPR015806;IPR015813;	"Pyruvate kinase-like, insert domain";"Pyruvate kinase, C-terminal";"Pyruvate kinase, alpha/beta";"Pyruvate kinase, barrel";"Pyruvate kinase, beta-barrel insert domain";Pyruvate/Phosphoenolpyruvate kinase-like domain;
B8MWA0	cytosol	biological_process;metabolic process;organic substance metabolic process;primary metabolic process;carbohydrate metabolic process;single-organism metabolic process;cellular process;small molecule metabolic process;cellular metabolic process;organic acid metabolic process;monocarboxylic acid metabolic process;oxoacid metabolic process;carboxylic acid metabolic process;pyruvate metabolic process;ge…	molecular_function;binding;cation binding;ion binding;metal ion binding;magnesium ion binding;catalytic activity;kinase activity;phosphotransferase activity, alcohol group as acceptor;transferase activity;transferase activity, transferring phosphorus-containing groups;pyruvate kinase activity;alkali metal ion binding;potassium ion binding;	cellular_component;cell part;cell;intracellular;intracellular part;cytoplasm;cytoplasmic part;cytosol;	K00873	PK:pyruvate kinase [EC:2.7.1.40];PK:pyruvate kinase [EC:2.7.1.40];PK:pyruvate kinase [EC:2.7.1.40];PK:pyruvate kinase [EC:2.7.1.40];PK:pyruvate kinase [EC:2.7.1.40];PK:pyruvate kinase [EC:2.7.1.40];PK:pyruvate kinase [EC:2.7.1.40];PK:pyruvate kinase [EC:2.7.1.40];	Metabolic pathways - Aspergillus nidulans ;Biosynthesis of secondary metabolites - Aspergillus nidulans ;Biosynthesis of antibiotics - Aspergillus nidulans ;Biosynthesis of amino acids - Aspergillus nidulans ;Carbon metabolism - Aspergillus nidulans ;Purine metabolism - Aspergillus nidulans ;Glycolysis / Gluconeogenesis - Aspergillus nidulans ;Pyruvate metabolism - Aspergillus nidulans ;	IPR011037;IPR015795;IPR015794;IPR015793;IPR015806;IPR015813;	"Pyruvate kinase-like, insert domain";"Pyruvate kinase, C-terminal";"Pyruvate kinase, alpha/beta";"Pyruvate kinase, barrel";"Pyruvate kinase, beta-barrel insert domain";Pyruvate/Phosphoenolpyruvate kinase-like domain;
B8MWA0	cytosol	biological_process;metabolic process;organic substance metabolic process;primary metabolic process;carbohydrate metabolic process;single-organism metabolic process;cellular process;small molecule metabolic process;cellular metabolic process;organic acid metabolic process;monocarboxylic acid metabolic process;oxoacid metabolic process;carboxylic acid metabolic process;pyruvate metabolic process;ge…	molecular_function;binding;cation binding;ion binding;metal ion binding;magnesium ion binding;catalytic activity;kinase activity;phosphotransferase activity, alcohol group as acceptor;transferase activity;transferase activity, transferring phosphorus-containing groups;pyruvate kinase activity;alkali metal ion binding;potassium ion binding;	cellular_component;cell part;cell;intracellular;intracellular part;cytoplasm;cytoplasmic part;cytosol;	K00873	PK:pyruvate kinase [EC:2.7.1.40];PK:pyruvate kinase [EC:2.7.1.40];PK:pyruvate kinase [EC:2.7.1.40];PK:pyruvate kinase [EC:2.7.1.40];PK:pyruvate kinase [EC:2.7.1.40];PK:pyruvate kinase [EC:2.7.1.40];PK:pyruvate kinase [EC:2.7.1.40];PK:pyruvate kinase [EC:2.7.1.40];	Metabolic pathways - Aspergillus nidulans ;Biosynthesis of secondary metabolites - Aspergillus nidulans ;Biosynthesis of antibiotics - Aspergillus nidulans ;Biosynthesis of amino acids - Aspergillus nidulans ;Carbon metabolism - Aspergillus nidulans ;Purine metabolism - Aspergillus nidulans ;Glycolysis / Gluconeogenesis - Aspergillus nidulans ;Pyruvate metabolism - Aspergillus nidulans ;	IPR011037;IPR015795;IPR015794;IPR015793;IPR015806;IPR015813;	"Pyruvate kinase-like, insert domain";"Pyruvate kinase, C-terminal";"Pyruvate kinase, alpha/beta";"Pyruvate kinase, barrel";"Pyruvate kinase, beta-barrel insert domain";Pyruvate/Phosphoenolpyruvate kinase-like domain;
B8MWA0	cytosol	biological_process;metabolic process;organic substance metabolic process;primary metabolic process;carbohydrate metabolic process;single-organism metabolic process;cellular process;small molecule metabolic process;cellular metabolic process;organic acid metabolic process;monocarboxylic acid metabolic process;oxoacid metabolic process;carboxylic acid metabolic process;pyruvate metabolic process;ge…	molecular_function;binding;cation binding;ion binding;metal ion binding;magnesium ion binding;catalytic activity;kinase activity;phosphotransferase activity, alcohol group as acceptor;transferase activity;transferase activity, transferring phosphorus-containing groups;pyruvate kinase activity;alkali metal ion binding;potassium ion binding;	cellular_component;cell part;cell;intracellular;intracellular part;cytoplasm;cytoplasmic part;cytosol;	K00873	PK:pyruvate kinase [EC:2.7.1.40];PK:pyruvate kinase [EC:2.7.1.40];PK:pyruvate kinase [EC:2.7.1.40];PK:pyruvate kinase [EC:2.7.1.40];PK:pyruvate kinase [EC:2.7.1.40];PK:pyruvate kinase [EC:2.7.1.40];PK:pyruvate kinase [EC:2.7.1.40];PK:pyruvate kinase [EC:2.7.1.40];	Metabolic pathways - Aspergillus nidulans ;Biosynthesis of secondary metabolites - Aspergillus nidulans ;Biosynthesis of antibiotics - Aspergillus nidulans ;Biosynthesis of amino acids - Aspergillus nidulans ;Carbon metabolism - Aspergillus nidulans ;Purine metabolism - Aspergillus nidulans ;Glycolysis / Gluconeogenesis - Aspergillus nidulans ;Pyruvate metabolism - Aspergillus nidulans ;	IPR011037;IPR015795;IPR015794;IPR015793;IPR015806;IPR015813;	"Pyruvate kinase-like, insert domain";"Pyruvate kinase, C-terminal";"Pyruvate kinase, alpha/beta";"Pyruvate kinase, barrel";"Pyruvate kinase, beta-barrel insert domain";Pyruvate/Phosphoenolpyruvate kinase-like domain;
B8MWB1	plasma membrane	biological_process;single-organism metabolic process;cellular process;metabolic process;small molecule metabolic process;organic substance metabolic process;cellular metabolic process;organic acid metabolic process;nitrogen compound metabolic process;cellular nitrogen compound metabolic process;cellular aromatic compound metabolic process;organic cyclic compound metabolic process;primary metaboli…	nucleoside phosphate binding;molecular_function;binding;heterocyclic compound binding;small molecule binding;organic cyclic compound binding;nucleotide binding;catalytic activity;oxidoreductase activity;monooxygenase activity;oxidoreductase activity, acting on paired donors, with = incorporation or reduction of molecular oxygen, NAD(P)H as one donor, = and incorporation of one atom of oxygen;oxid…	cellular_component;cell part;cell;intracellular;intracellular part;cytoplasm;cytoplasmic part;organelle;membrane-bounded organelle;intracellular organelle;intracellular membrane-bounded organelle;mitochondrion;organelle envelope;envelope;mitochondrial part;intracellular organelle part;organelle part;mitochondrial envelope;organelle outer membrane;mitochondrial membrane;membrane;outer membrane;org…	K00486	KMO:kynurenine 3-monooxygenase [EC:1.14.13.9];KMO:kynurenine 3-monooxygenase [EC:1.14.13.9];	Metabolic pathways - Aspergillus nidulans ;Tryptophan metabolism - Aspergillus nidulans ;	IPR002938;	FAD-binding domain;
B8MWB2	cytosol	biological_process;cellular process;cellular macromolecule metabolic process;metabolic process;macromolecule modification;organic substance metabolic process;cellular protein metabolic process;protein modification process;protein metabolic process;macromolecule metabolic process;cellular metabolic process;primary metabolic process;cellular protein modification process;protein initiator methionine…	molecular_function;catalytic activity;peptidase activity, acting on L-amino acid peptides;hydrolase activity;peptidase activity;exopeptidase activity;aminopeptidase activity;binding;metallopeptidase activity;metalloexopeptidase activity;ion binding;cation binding;metal ion binding;metalloaminopeptidase activity;	cellular_component;cell part;cell;intracellular;intracellular part;cytoplasm;cytoplasmic part;cytosol;intracellular non-membrane-bounded organelle;organelle;macromolecular complex;non-membrane-bounded organelle;ribonucleoprotein complex;intracellular organelle;ribosome;cytosolic part;cytosolic ribosome;				IPR000994;	"Peptidase M24, structural domain";
B8MWE2	cytosol	biological_process;cellular process;cellular macromolecule metabolic process;metabolic process;macromolecule modification;organic substance metabolic process;cellular protein metabolic process;protein modification process;protein metabolic process;macromolecule metabolic process;cellular metabolic process;primary metabolic process;cellular protein modification process;phosphate-containing compoun…	molecular_function;catalytic activity;phosphoric ester hydrolase activity;phosphatase activity;hydrolase activity;hydrolase activity, acting on ester bonds;phosphoprotein phosphatase activity;protein serine/threonine phosphatase activity;binding;ion binding;cation binding;metal ion binding;					IPR001932;	PPM-type phosphatase domain;
B8MWE2	cytosol	biological_process;cellular process;cellular macromolecule metabolic process;metabolic process;macromolecule modification;organic substance metabolic process;cellular protein metabolic process;protein modification process;protein metabolic process;macromolecule metabolic process;cellular metabolic process;primary metabolic process;cellular protein modification process;phosphate-containing compoun…	molecular_function;catalytic activity;phosphoric ester hydrolase activity;phosphatase activity;hydrolase activity;hydrolase activity, acting on ester bonds;phosphoprotein phosphatase activity;protein serine/threonine phosphatase activity;binding;ion binding;cation binding;metal ion binding;					IPR001932;	PPM-type phosphatase domain;
B8MWE2	cytosol	biological_process;cellular process;cellular macromolecule metabolic process;metabolic process;macromolecule modification;organic substance metabolic process;cellular protein metabolic process;protein modification process;protein metabolic process;macromolecule metabolic process;cellular metabolic process;primary metabolic process;cellular protein modification process;phosphate-containing compoun…	molecular_function;catalytic activity;phosphoric ester hydrolase activity;phosphatase activity;hydrolase activity;hydrolase activity, acting on ester bonds;phosphoprotein phosphatase activity;protein serine/threonine phosphatase activity;binding;ion binding;cation binding;metal ion binding;					IPR001932;	PPM-type phosphatase domain;
B8MWE7	cytosol	gene expression;organic substance biosynthetic process;biosynthetic process;macromolecule biosynthetic process;cellular macromolecule metabolic process;cellular process;biological_process;cellular macromolecule biosynthetic process;metabolic process;organic substance metabolic process;cellular biosynthetic process;cellular protein metabolic process;macromolecule metabolic process;cellular metabol…	molecular_function;binding;heterocyclic compound binding;organic cyclic compound binding;nucleic acid binding;RNA binding;structural molecule activity;structural constituent of ribosome;rRNA binding;	cellular_component;cell part;cell;intracellular;intracellular part;cytoplasm;cytoplasmic part;intracellular non-membrane-bounded organelle;organelle;macromolecular complex;non-membrane-bounded organelle;ribonucleoprotein complex;intracellular organelle;ribosome;	K02940	RP-L9e:large subunit ribosomal protein L9e;	Ribosome - Aspergillus nidulans ;	IPR020040;	"Ribosomal protein L6, alpha-beta domain";
B8MWE7	cytosol	gene expression;organic substance biosynthetic process;biosynthetic process;macromolecule biosynthetic process;cellular macromolecule metabolic process;cellular process;biological_process;cellular macromolecule biosynthetic process;metabolic process;organic substance metabolic process;cellular biosynthetic process;cellular protein metabolic process;macromolecule metabolic process;cellular metabol…	molecular_function;binding;heterocyclic compound binding;organic cyclic compound binding;nucleic acid binding;RNA binding;structural molecule activity;structural constituent of ribosome;rRNA binding;	cellular_component;cell part;cell;intracellular;intracellular part;cytoplasm;cytoplasmic part;intracellular non-membrane-bounded organelle;organelle;macromolecular complex;non-membrane-bounded organelle;ribonucleoprotein complex;intracellular organelle;ribosome;	K02940	RP-L9e:large subunit ribosomal protein L9e;	Ribosome - Aspergillus nidulans ;	IPR020040;	"Ribosomal protein L6, alpha-beta domain";
B8MWE7	cytosol	gene expression;organic substance biosynthetic process;biosynthetic process;macromolecule biosynthetic process;cellular macromolecule metabolic process;cellular process;biological_process;cellular macromolecule biosynthetic process;metabolic process;organic substance metabolic process;cellular biosynthetic process;cellular protein metabolic process;macromolecule metabolic process;cellular metabol…	molecular_function;binding;heterocyclic compound binding;organic cyclic compound binding;nucleic acid binding;RNA binding;structural molecule activity;structural constituent of ribosome;rRNA binding;	cellular_component;cell part;cell;intracellular;intracellular part;cytoplasm;cytoplasmic part;intracellular non-membrane-bounded organelle;organelle;macromolecular complex;non-membrane-bounded organelle;ribonucleoprotein complex;intracellular organelle;ribosome;	K02940	RP-L9e:large subunit ribosomal protein L9e;	Ribosome - Aspergillus nidulans ;	IPR020040;	"Ribosomal protein L6, alpha-beta domain";
B8MWG9	nuclear	biological_process;cell cycle;cellular process;single-organism process;single-organism cellular process;cell cycle process;cell cycle checkpoint;mitotic cell cycle;chromosome organization;organelle organization;cellular component organization or biogenesis;cellular component organization;transcription-dependent tethering of RNA polymerase II gene DNA at = nuclear periphery;posttranscriptional tet…		cellular_component;cell part;cell;intracellular;organelle;membrane-bounded organelle;intracellular organelle;intracellular part;intracellular membrane-bounded organelle;nucleus;organelle envelope;envelope;endomembrane system;nuclear part;intracellular organelle part;organelle part;nuclear envelope;intrinsic to membrane;protein complex;pore complex;membrane;macromolecular complex;membrane part;int…	K14298	RAE1:mRNA export factor;	RNA transport - Aspergillus nidulans ;	IPR015943;IPR017986;	WD40/YVTN repeat-like-containing domain;WD40-repeat-containing domain;
B8MWJ7	chloroplast		molecular_function;catalytic activity;oxidoreductase activity;monooxygenase activity;binding;cation binding;ion binding;transition metal ion binding;metal ion binding;iron ion binding;oxidoreductase activity, acting on paired donors, with = incorporation or reduction of molecular oxygen;heterocyclic compound binding;organic cyclic compound binding;tetrapyrrole binding;heme binding;					;	;
B8MWP5	chloroplast	gene expression;nitrogen compound metabolic process;cellular aromatic compound metabolic process;cellular macromolecule metabolic process;nucleic acid metabolic process;ncRNA processing;rRNA processing;cellular component biogenesis;maturation of SSU-rRNA;cellular nitrogen compound metabolic process;ribonucleoprotein complex biogenesis;ribosomal small subunit biogenesis;cellular component organiza…	molecular_function;binding;heterocyclic compound binding;organic cyclic compound binding;nucleic acid binding;RNA binding;structural molecule activity;structural constituent of ribosome;rRNA binding;SSU rRNA binding;	cellular_component;cell part;cell;intracellular;intracellular part;cytoplasm;cytoplasmic part;cytosol;intracellular non-membrane-bounded organelle;organelle;macromolecular complex;non-membrane-bounded organelle;ribonucleoprotein complex;intracellular organelle;ribosome;ribosomal subunit;intracellular organelle part;organelle part;small ribosomal subunit;cytosolic part;cytosolic ribosome;cytosolic…	K02953	RP-S13e:small subunit ribosomal protein S13e;	Ribosome - Aspergillus nidulans ;	IPR009068;IPR012606;	"S15/NS1, RNA-binding";"Ribosomal protein S13/S15, N-terminal";
B8MWP5	chloroplast	gene expression;nitrogen compound metabolic process;cellular aromatic compound metabolic process;cellular macromolecule metabolic process;nucleic acid metabolic process;ncRNA processing;rRNA processing;cellular component biogenesis;maturation of SSU-rRNA;cellular nitrogen compound metabolic process;ribonucleoprotein complex biogenesis;ribosomal small subunit biogenesis;cellular component organiza…	molecular_function;binding;heterocyclic compound binding;organic cyclic compound binding;nucleic acid binding;RNA binding;structural molecule activity;structural constituent of ribosome;rRNA binding;SSU rRNA binding;	cellular_component;cell part;cell;intracellular;intracellular part;cytoplasm;cytoplasmic part;cytosol;intracellular non-membrane-bounded organelle;organelle;macromolecular complex;non-membrane-bounded organelle;ribonucleoprotein complex;intracellular organelle;ribosome;ribosomal subunit;intracellular organelle part;organelle part;small ribosomal subunit;cytosolic part;cytosolic ribosome;cytosolic…	K02953	RP-S13e:small subunit ribosomal protein S13e;	Ribosome - Aspergillus nidulans ;	IPR009068;IPR012606;	"S15/NS1, RNA-binding";"Ribosomal protein S13/S15, N-terminal";
B8MWP8	nuclear		nucleoside phosphate binding;molecular_function;binding;heterocyclic compound binding;small molecule binding;organic cyclic compound binding;nucleotide binding;nucleic acid binding;	cellular_component;cell part;cell;intracellular;organelle;membrane-bounded organelle;intracellular organelle;intracellular part;intracellular membrane-bounded organelle;nucleus;				IPR000504;IPR012677;	RNA recognition motif domain;Nucleotide-binding alpha-beta plait domain;
B8MWP8	nuclear		nucleoside phosphate binding;molecular_function;binding;heterocyclic compound binding;small molecule binding;organic cyclic compound binding;nucleotide binding;nucleic acid binding;	cellular_component;cell part;cell;intracellular;organelle;membrane-bounded organelle;intracellular organelle;intracellular part;intracellular membrane-bounded organelle;nucleus;				IPR000504;IPR012677;	RNA recognition motif domain;Nucleotide-binding alpha-beta plait domain;
B8MWQ4	cytosol	biological_process;metabolic process;nitrogen compound metabolic process;biosynthetic process;cellular process;cellular metabolic process;cellular nitrogen compound metabolic process;cellular biosynthetic process;cellular nitrogen compound biosynthetic process;	molecular_function;transporter activity;anion transmembrane transporter activity;ion transmembrane transporter activity;carboxylic acid transmembrane transporter activity;substrate-specific transmembrane transporter activity;transmembrane transporter activity;substrate-specific transporter activity;organic anion transmembrane transporter activity;organic acid transmembrane transporter activity;di…	cellular_component;cell part;cell;intracellular;intracellular part;cytoplasm;cytoplasmic part;organelle;membrane-bounded organelle;intracellular organelle;intracellular membrane-bounded organelle;mitochondrion;membrane;intrinsic to membrane;membrane part;integral to membrane;				IPR011992;IPR023395;IPR002048;	EF-hand domain pair;Mitochondrial carrier domain;EF-hand domain;
B8MWQ4	cytosol	biological_process;metabolic process;nitrogen compound metabolic process;biosynthetic process;cellular process;cellular metabolic process;cellular nitrogen compound metabolic process;cellular biosynthetic process;cellular nitrogen compound biosynthetic process;	molecular_function;transporter activity;anion transmembrane transporter activity;ion transmembrane transporter activity;carboxylic acid transmembrane transporter activity;substrate-specific transmembrane transporter activity;transmembrane transporter activity;substrate-specific transporter activity;organic anion transmembrane transporter activity;organic acid transmembrane transporter activity;di…	cellular_component;cell part;cell;intracellular;intracellular part;cytoplasm;cytoplasmic part;organelle;membrane-bounded organelle;intracellular organelle;intracellular membrane-bounded organelle;mitochondrion;membrane;intrinsic to membrane;membrane part;integral to membrane;				IPR011992;IPR023395;IPR002048;	EF-hand domain pair;Mitochondrial carrier domain;EF-hand domain;
B8MWT1	chloroplast	developmental process;biological_process;single-organism developmental process;cellular process;single-organism process;cell aging;aging;single-organism cellular process;replicative cell aging;metabolic process;organic substance metabolic process;primary metabolic process;carbohydrate metabolic process;single-organism metabolic process;organic hydroxy compound metabolic process;small molecule met…	molecular_function;catalytic activity;oxidoreductase activity, acting on the CH-OH group of donors, = quinone or similar compound as acceptor;oxidoreductase activity;oxidoreductase activity, acting on CH-OH group of donors;glycerol-3-phosphate dehydrogenase activity;	cellular_component;cell part;cell;intracellular;intracellular part;cytoplasm;cytoplasmic part;organelle;membrane-bounded organelle;intracellular organelle;intracellular membrane-bounded organelle;mitochondrion;organelle envelope;envelope;mitochondrial part;intracellular organelle part;organelle part;mitochondrial envelope;organelle outer membrane;mitochondrial membrane;membrane;outer membrane;org…	K00111	glpA:glycerol-3-phosphate dehydrogenase [EC:1.1.5.3];glpA:glycerol-3-phosphate dehydrogenase [EC:1.1.5.3];	Biosynthesis of secondary metabolites - Aspergillus nidulans ;Glycerophospholipid metabolism - Aspergillus nidulans ;	IPR006076;	FAD dependent oxidoreductase;
B8MX19	chloroplast	chromosome organization;organelle organization;nuclear division;sister chromatid segregation;cellular process;single-organism process;single-organism cellular process;organelle fission;cell cycle process;biological_process;mitosis;cell cycle;chromosome segregation;mitotic cell cycle;cellular component organization or biogenesis;cellular component organization;cell division;mitotic sister chromati…	molecular_function;binding;heterocyclic compound binding;organic cyclic compound binding;nucleic acid binding;DNA binding;	chromosome;cell;nucleus;cellular_component;nuclear lumen;membrane-enclosed lumen;intracellular membrane-bounded organelle;intracellular;intracellular organelle lumen;organelle lumen;intracellular non-membrane-bounded organelle;organelle;non-membrane-bounded organelle;nuclear part;membrane-bounded organelle;intracellular organelle part;cell part;intracellular organelle;intracellular part;organelle…				IPR011993;IPR024954;IPR013719;	Pleckstrin-homology domain (PH domain)/Phosphotyrosine-binding domain (PTB);SSRP1 domain;Domain of unknown function DUF1747;
B8MX20	nuclear	biological_process;cell cycle;cellular process;single-organism process;single-organism cellular process;mitotic cell cycle;cytokinesis;cell cycle process;cell division;mitotic cytokinesis;septin ring organization;organelle organization;septin cytoskeleton organization;protein complex subunit organization;cellular component biogenesis;protein complex biogenesis;macromolecular complex assembly;macr…	nucleoside phosphate binding;molecular_function;binding;heterocyclic compound binding;small molecule binding;organic cyclic compound binding;nucleotide binding;carbohydrate derivative binding;nucleoside binding;purine nucleoside binding;structural molecule activity;purine ribonucleotide binding;anion binding;ribonucleotide binding;ion binding;ribonucleoside binding;purine ribonucleoside triphosph…	septin ring;site of polarized growth;cell division site;cell periphery;intracellular;cytoplasm;organelle;non-membrane-bounded organelle;cellular bud;intracellular organelle;cytoskeleton;cell cortex;cellular bud neck;cytoskeletal part;cell;cellular_component;cleavage apparatus septin structure;cytoplasmic part;intracellular non-membrane-bounded organelle;septin cytoskeleton;cellular bud neck septi…				IPR027417;IPR030379;	P-loop containing nucleoside triphosphate hydrolase;Septin-type guanine nucleotide-binding (G) domain;
B8MX61	cytosol							IPR004045;IPR004046;IPR012336;IPR010987;	"Glutathione S-transferase, N-terminal";"Glutathione S-transferase, C-terminal";Thioredoxin-like fold;"Glutathione S-transferase, C-terminal-like";
B8MX61	cytosol							IPR004045;IPR004046;IPR012336;IPR010987;	"Glutathione S-transferase, N-terminal";"Glutathione S-transferase, C-terminal";Thioredoxin-like fold;"Glutathione S-transferase, C-terminal-like";
B8MX61	cytosol							IPR004045;IPR004046;IPR012336;IPR010987;	"Glutathione S-transferase, N-terminal";"Glutathione S-transferase, C-terminal";Thioredoxin-like fold;"Glutathione S-transferase, C-terminal-like";
B8MX61	cytosol							IPR004045;IPR004046;IPR012336;IPR010987;	"Glutathione S-transferase, N-terminal";"Glutathione S-transferase, C-terminal";Thioredoxin-like fold;"Glutathione S-transferase, C-terminal-like";
B8MX73	chloroplast		nucleoside phosphate binding;molecular_function;binding;heterocyclic compound binding;small molecule binding;organic cyclic compound binding;nucleotide binding;carbohydrate derivative binding;nucleoside binding;purine nucleoside binding;catalytic activity;purine ribonucleotide binding;anion binding;ribonucleotide binding;ion binding;ribonucleoside binding;purine ribonucleoside triphosphate bindin…	cellular_component;cell part;cell;intracellular;intracellular part;cytoplasm;cytoplasmic part;cytosol;				IPR011989;IPR016024;IPR027417;IPR003593;IPR003439;	Armadillo-like helical;Armadillo-type fold;P-loop containing nucleoside triphosphate hydrolase;AAA+ ATPase domain;ABC transporter-like;
B8MX73	chloroplast		nucleoside phosphate binding;molecular_function;binding;heterocyclic compound binding;small molecule binding;organic cyclic compound binding;nucleotide binding;carbohydrate derivative binding;nucleoside binding;purine nucleoside binding;catalytic activity;purine ribonucleotide binding;anion binding;ribonucleotide binding;ion binding;ribonucleoside binding;purine ribonucleoside triphosphate bindin…	cellular_component;cell part;cell;intracellular;intracellular part;cytoplasm;cytoplasmic part;cytosol;				IPR011989;IPR016024;IPR027417;IPR003593;IPR003439;	Armadillo-like helical;Armadillo-type fold;P-loop containing nucleoside triphosphate hydrolase;AAA+ ATPase domain;ABC transporter-like;
B8MX73	chloroplast		nucleoside phosphate binding;molecular_function;binding;heterocyclic compound binding;small molecule binding;organic cyclic compound binding;nucleotide binding;carbohydrate derivative binding;nucleoside binding;purine nucleoside binding;catalytic activity;purine ribonucleotide binding;anion binding;ribonucleotide binding;ion binding;ribonucleoside binding;purine ribonucleoside triphosphate bindin…	cellular_component;cell part;cell;intracellular;intracellular part;cytoplasm;cytoplasmic part;cytosol;				IPR011989;IPR016024;IPR027417;IPR003593;IPR003439;	Armadillo-like helical;Armadillo-type fold;P-loop containing nucleoside triphosphate hydrolase;AAA+ ATPase domain;ABC transporter-like;
B8MX81	mitochondria	biological_process;single-organism metabolic process;cellular process;metabolic process;small molecule metabolic process;organic substance metabolic process;cellular metabolic process;organic acid metabolic process;acyl-CoA metabolic process;thioester metabolic process;cofactor metabolic process;phosphorus metabolic process;coenzyme metabolic process;acetyl-CoA metabolic process;organic substance…	molecular_function;catalytic activity;transferase activity, transferring acyl groups other than = amino-acyl groups;S-acyltransferase activity;transferase activity, transferring acyl groups;S-acetyltransferase activity;acetyltransferase activity;dihydrolipoamide S-acyltransferase activity;transferase activity;dihydrolipoyllysine-residue acetyltransferase activity;	cellular_component;cell part;cell;intracellular;intracellular part;cytoplasm;cytoplasmic part;organelle;membrane-bounded organelle;intracellular organelle;intracellular membrane-bounded organelle;mitochondrion;membrane-enclosed lumen;intracellular organelle lumen;organelle lumen;mitochondrial part;intracellular organelle part;organelle part;mitochondrial matrix;catalytic complex;protein complex;m…	K00627	DLAT:pyruvate dehydrogenase E2 component (dihydrolipoamide acetyltransferase) [EC:2.3.1.12];DLAT:pyruvate dehydrogenase E2 component (dihydrolipoamide acetyltransferase) [EC:2.3.1.12];DLAT:pyruvate dehydrogenase E2 component (dihydrolipoamide acetyltransferase) [EC:2.3.1.12];DLAT:pyruvate dehydrogenase E2 component (dihydrolipoamide acetyltransferase) [EC:2.3.1.12];DLAT:pyruvate dehydrogenase E2 …	Metabolic pathways - Aspergillus nidulans ;Biosynthesis of secondary metabolites - Aspergillus nidulans ;Biosynthesis of antibiotics - Aspergillus nidulans ;Carbon metabolism - Aspergillus nidulans ;Glycolysis / Gluconeogenesis - Aspergillus nidulans ;Pyruvate metabolism - Aspergillus nidulans ;Citrate cycle (TCA cycle) - Aspergillus nidulans ;	IPR000089;IPR023213;IPR011053;IPR004167;IPR001078;	Biotin/lipoyl attachment;Chloramphenicol acetyltransferase-like domain;Single hybrid motif;E3-binding domain;"2-oxoacid dehydrogenase acyltransferase, catalytic domain";
B8MX81	mitochondria	biological_process;single-organism metabolic process;cellular process;metabolic process;small molecule metabolic process;organic substance metabolic process;cellular metabolic process;organic acid metabolic process;acyl-CoA metabolic process;thioester metabolic process;cofactor metabolic process;phosphorus metabolic process;coenzyme metabolic process;acetyl-CoA metabolic process;organic substance…	molecular_function;catalytic activity;transferase activity, transferring acyl groups other than = amino-acyl groups;S-acyltransferase activity;transferase activity, transferring acyl groups;S-acetyltransferase activity;acetyltransferase activity;dihydrolipoamide S-acyltransferase activity;transferase activity;dihydrolipoyllysine-residue acetyltransferase activity;	cellular_component;cell part;cell;intracellular;intracellular part;cytoplasm;cytoplasmic part;organelle;membrane-bounded organelle;intracellular organelle;intracellular membrane-bounded organelle;mitochondrion;membrane-enclosed lumen;intracellular organelle lumen;organelle lumen;mitochondrial part;intracellular organelle part;organelle part;mitochondrial matrix;catalytic complex;protein complex;m…	K00627	DLAT:pyruvate dehydrogenase E2 component (dihydrolipoamide acetyltransferase) [EC:2.3.1.12];DLAT:pyruvate dehydrogenase E2 component (dihydrolipoamide acetyltransferase) [EC:2.3.1.12];DLAT:pyruvate dehydrogenase E2 component (dihydrolipoamide acetyltransferase) [EC:2.3.1.12];DLAT:pyruvate dehydrogenase E2 component (dihydrolipoamide acetyltransferase) [EC:2.3.1.12];DLAT:pyruvate dehydrogenase E2 …	Metabolic pathways - Aspergillus nidulans ;Biosynthesis of secondary metabolites - Aspergillus nidulans ;Biosynthesis of antibiotics - Aspergillus nidulans ;Carbon metabolism - Aspergillus nidulans ;Glycolysis / Gluconeogenesis - Aspergillus nidulans ;Pyruvate metabolism - Aspergillus nidulans ;Citrate cycle (TCA cycle) - Aspergillus nidulans ;	IPR000089;IPR023213;IPR011053;IPR004167;IPR001078;	Biotin/lipoyl attachment;Chloramphenicol acetyltransferase-like domain;Single hybrid motif;E3-binding domain;"2-oxoacid dehydrogenase acyltransferase, catalytic domain";
B8MX81	mitochondria	biological_process;single-organism metabolic process;cellular process;metabolic process;small molecule metabolic process;organic substance metabolic process;cellular metabolic process;organic acid metabolic process;acyl-CoA metabolic process;thioester metabolic process;cofactor metabolic process;phosphorus metabolic process;coenzyme metabolic process;acetyl-CoA metabolic process;organic substance…	molecular_function;catalytic activity;transferase activity, transferring acyl groups other than = amino-acyl groups;S-acyltransferase activity;transferase activity, transferring acyl groups;S-acetyltransferase activity;acetyltransferase activity;dihydrolipoamide S-acyltransferase activity;transferase activity;dihydrolipoyllysine-residue acetyltransferase activity;	cellular_component;cell part;cell;intracellular;intracellular part;cytoplasm;cytoplasmic part;organelle;membrane-bounded organelle;intracellular organelle;intracellular membrane-bounded organelle;mitochondrion;membrane-enclosed lumen;intracellular organelle lumen;organelle lumen;mitochondrial part;intracellular organelle part;organelle part;mitochondrial matrix;catalytic complex;protein complex;m…	K00627	DLAT:pyruvate dehydrogenase E2 component (dihydrolipoamide acetyltransferase) [EC:2.3.1.12];DLAT:pyruvate dehydrogenase E2 component (dihydrolipoamide acetyltransferase) [EC:2.3.1.12];DLAT:pyruvate dehydrogenase E2 component (dihydrolipoamide acetyltransferase) [EC:2.3.1.12];DLAT:pyruvate dehydrogenase E2 component (dihydrolipoamide acetyltransferase) [EC:2.3.1.12];DLAT:pyruvate dehydrogenase E2 …	Metabolic pathways - Aspergillus nidulans ;Biosynthesis of secondary metabolites - Aspergillus nidulans ;Biosynthesis of antibiotics - Aspergillus nidulans ;Carbon metabolism - Aspergillus nidulans ;Glycolysis / Gluconeogenesis - Aspergillus nidulans ;Pyruvate metabolism - Aspergillus nidulans ;Citrate cycle (TCA cycle) - Aspergillus nidulans ;	IPR000089;IPR023213;IPR011053;IPR004167;IPR001078;	Biotin/lipoyl attachment;Chloramphenicol acetyltransferase-like domain;Single hybrid motif;E3-binding domain;"2-oxoacid dehydrogenase acyltransferase, catalytic domain";
B8MX81	mitochondria	biological_process;single-organism metabolic process;cellular process;metabolic process;small molecule metabolic process;organic substance metabolic process;cellular metabolic process;organic acid metabolic process;acyl-CoA metabolic process;thioester metabolic process;cofactor metabolic process;phosphorus metabolic process;coenzyme metabolic process;acetyl-CoA metabolic process;organic substance…	molecular_function;catalytic activity;transferase activity, transferring acyl groups other than = amino-acyl groups;S-acyltransferase activity;transferase activity, transferring acyl groups;S-acetyltransferase activity;acetyltransferase activity;dihydrolipoamide S-acyltransferase activity;transferase activity;dihydrolipoyllysine-residue acetyltransferase activity;	cellular_component;cell part;cell;intracellular;intracellular part;cytoplasm;cytoplasmic part;organelle;membrane-bounded organelle;intracellular organelle;intracellular membrane-bounded organelle;mitochondrion;membrane-enclosed lumen;intracellular organelle lumen;organelle lumen;mitochondrial part;intracellular organelle part;organelle part;mitochondrial matrix;catalytic complex;protein complex;m…	K00627	DLAT:pyruvate dehydrogenase E2 component (dihydrolipoamide acetyltransferase) [EC:2.3.1.12];DLAT:pyruvate dehydrogenase E2 component (dihydrolipoamide acetyltransferase) [EC:2.3.1.12];DLAT:pyruvate dehydrogenase E2 component (dihydrolipoamide acetyltransferase) [EC:2.3.1.12];DLAT:pyruvate dehydrogenase E2 component (dihydrolipoamide acetyltransferase) [EC:2.3.1.12];DLAT:pyruvate dehydrogenase E2 …	Metabolic pathways - Aspergillus nidulans ;Biosynthesis of secondary metabolites - Aspergillus nidulans ;Biosynthesis of antibiotics - Aspergillus nidulans ;Carbon metabolism - Aspergillus nidulans ;Glycolysis / Gluconeogenesis - Aspergillus nidulans ;Pyruvate metabolism - Aspergillus nidulans ;Citrate cycle (TCA cycle) - Aspergillus nidulans ;	IPR000089;IPR023213;IPR011053;IPR004167;IPR001078;	Biotin/lipoyl attachment;Chloramphenicol acetyltransferase-like domain;Single hybrid motif;E3-binding domain;"2-oxoacid dehydrogenase acyltransferase, catalytic domain";
B8MX84	cytosol	developmental process;biological_process;single-organism developmental process;cellular process;single-organism process;cell aging;aging;single-organism cellular process;chronological cell aging;replicative cell aging;metabolic process;organic substance metabolic process;primary metabolic process;carbohydrate metabolic process;single-organism metabolic process;small molecule metabolic process;cel…	molecular_function;binding;heterocyclic compound binding;organic cyclic compound binding;nucleic acid binding;RNA binding;mRNA binding;catalytic activity;oxidoreductase activity;oxidoreductase activity, acting on CH-OH group of donors;malate dehydrogenase activity;oxidoreductase activity, acting on the CH-OH group of donors, NAD = or NADP as acceptor;L-malate dehydrogenase activity;	cellular_component;cell part;cell;intracellular;intracellular part;cytoplasm;cytoplasmic part;organelle;membrane-bounded organelle;intracellular organelle;intracellular membrane-bounded organelle;mitochondrion;membrane-enclosed lumen;intracellular organelle lumen;organelle lumen;mitochondrial part;intracellular organelle part;organelle part;mitochondrial matrix;	K00026	MDH2:malate dehydrogenase [EC:1.1.1.37];MDH2:malate dehydrogenase [EC:1.1.1.37];MDH2:malate dehydrogenase [EC:1.1.1.37];MDH2:malate dehydrogenase [EC:1.1.1.37];MDH2:malate dehydrogenase [EC:1.1.1.37];MDH2:malate dehydrogenase [EC:1.1.1.37];MDH2:malate dehydrogenase [EC:1.1.1.37];MDH2:malate dehydrogenase [EC:1.1.1.37];	Metabolic pathways - Aspergillus nidulans ;Biosynthesis of secondary metabolites - Aspergillus nidulans ;Biosynthesis of antibiotics - Aspergillus nidulans ;Carbon metabolism - Aspergillus nidulans ;Cysteine and methionine metabolism - Aspergillus nidulans ;Pyruvate metabolism - Aspergillus nidulans ;Glyoxylate and dicarboxylate metabolism - Aspergillus nidulans ;Citrate cycle (TCA cycle) - Asper…	IPR016040;IPR022383;IPR015955;IPR001236;	NAD(P)-binding domain;"Lactate/malate dehydrogenase, C-terminal";"Lactate dehydrogenase/glycoside hydrolase, family 4, C-terminal";"Lactate/malate dehydrogenase, N-terminal";
B8MX84	cytosol	developmental process;biological_process;single-organism developmental process;cellular process;single-organism process;cell aging;aging;single-organism cellular process;chronological cell aging;replicative cell aging;metabolic process;organic substance metabolic process;primary metabolic process;carbohydrate metabolic process;single-organism metabolic process;small molecule metabolic process;cel…	molecular_function;binding;heterocyclic compound binding;organic cyclic compound binding;nucleic acid binding;RNA binding;mRNA binding;catalytic activity;oxidoreductase activity;oxidoreductase activity, acting on CH-OH group of donors;malate dehydrogenase activity;oxidoreductase activity, acting on the CH-OH group of donors, NAD = or NADP as acceptor;L-malate dehydrogenase activity;	cellular_component;cell part;cell;intracellular;intracellular part;cytoplasm;cytoplasmic part;organelle;membrane-bounded organelle;intracellular organelle;intracellular membrane-bounded organelle;mitochondrion;membrane-enclosed lumen;intracellular organelle lumen;organelle lumen;mitochondrial part;intracellular organelle part;organelle part;mitochondrial matrix;	K00026	MDH2:malate dehydrogenase [EC:1.1.1.37];MDH2:malate dehydrogenase [EC:1.1.1.37];MDH2:malate dehydrogenase [EC:1.1.1.37];MDH2:malate dehydrogenase [EC:1.1.1.37];MDH2:malate dehydrogenase [EC:1.1.1.37];MDH2:malate dehydrogenase [EC:1.1.1.37];MDH2:malate dehydrogenase [EC:1.1.1.37];MDH2:malate dehydrogenase [EC:1.1.1.37];	Metabolic pathways - Aspergillus nidulans ;Biosynthesis of secondary metabolites - Aspergillus nidulans ;Biosynthesis of antibiotics - Aspergillus nidulans ;Carbon metabolism - Aspergillus nidulans ;Cysteine and methionine metabolism - Aspergillus nidulans ;Pyruvate metabolism - Aspergillus nidulans ;Glyoxylate and dicarboxylate metabolism - Aspergillus nidulans ;Citrate cycle (TCA cycle) - Asper…	IPR016040;IPR022383;IPR015955;IPR001236;	NAD(P)-binding domain;"Lactate/malate dehydrogenase, C-terminal";"Lactate dehydrogenase/glycoside hydrolase, family 4, C-terminal";"Lactate/malate dehydrogenase, N-terminal";
B8MX84	cytosol	developmental process;biological_process;single-organism developmental process;cellular process;single-organism process;cell aging;aging;single-organism cellular process;chronological cell aging;replicative cell aging;metabolic process;organic substance metabolic process;primary metabolic process;carbohydrate metabolic process;single-organism metabolic process;small molecule metabolic process;cel…	molecular_function;binding;heterocyclic compound binding;organic cyclic compound binding;nucleic acid binding;RNA binding;mRNA binding;catalytic activity;oxidoreductase activity;oxidoreductase activity, acting on CH-OH group of donors;malate dehydrogenase activity;oxidoreductase activity, acting on the CH-OH group of donors, NAD = or NADP as acceptor;L-malate dehydrogenase activity;	cellular_component;cell part;cell;intracellular;intracellular part;cytoplasm;cytoplasmic part;organelle;membrane-bounded organelle;intracellular organelle;intracellular membrane-bounded organelle;mitochondrion;membrane-enclosed lumen;intracellular organelle lumen;organelle lumen;mitochondrial part;intracellular organelle part;organelle part;mitochondrial matrix;	K00026	MDH2:malate dehydrogenase [EC:1.1.1.37];MDH2:malate dehydrogenase [EC:1.1.1.37];MDH2:malate dehydrogenase [EC:1.1.1.37];MDH2:malate dehydrogenase [EC:1.1.1.37];MDH2:malate dehydrogenase [EC:1.1.1.37];MDH2:malate dehydrogenase [EC:1.1.1.37];MDH2:malate dehydrogenase [EC:1.1.1.37];MDH2:malate dehydrogenase [EC:1.1.1.37];	Metabolic pathways - Aspergillus nidulans ;Biosynthesis of secondary metabolites - Aspergillus nidulans ;Biosynthesis of antibiotics - Aspergillus nidulans ;Carbon metabolism - Aspergillus nidulans ;Cysteine and methionine metabolism - Aspergillus nidulans ;Pyruvate metabolism - Aspergillus nidulans ;Glyoxylate and dicarboxylate metabolism - Aspergillus nidulans ;Citrate cycle (TCA cycle) - Asper…	IPR016040;IPR022383;IPR015955;IPR001236;	NAD(P)-binding domain;"Lactate/malate dehydrogenase, C-terminal";"Lactate dehydrogenase/glycoside hydrolase, family 4, C-terminal";"Lactate/malate dehydrogenase, N-terminal";
B8MX84	cytosol	developmental process;biological_process;single-organism developmental process;cellular process;single-organism process;cell aging;aging;single-organism cellular process;chronological cell aging;replicative cell aging;metabolic process;organic substance metabolic process;primary metabolic process;carbohydrate metabolic process;single-organism metabolic process;small molecule metabolic process;cel…	molecular_function;binding;heterocyclic compound binding;organic cyclic compound binding;nucleic acid binding;RNA binding;mRNA binding;catalytic activity;oxidoreductase activity;oxidoreductase activity, acting on CH-OH group of donors;malate dehydrogenase activity;oxidoreductase activity, acting on the CH-OH group of donors, NAD = or NADP as acceptor;L-malate dehydrogenase activity;	cellular_component;cell part;cell;intracellular;intracellular part;cytoplasm;cytoplasmic part;organelle;membrane-bounded organelle;intracellular organelle;intracellular membrane-bounded organelle;mitochondrion;membrane-enclosed lumen;intracellular organelle lumen;organelle lumen;mitochondrial part;intracellular organelle part;organelle part;mitochondrial matrix;	K00026	MDH2:malate dehydrogenase [EC:1.1.1.37];MDH2:malate dehydrogenase [EC:1.1.1.37];MDH2:malate dehydrogenase [EC:1.1.1.37];MDH2:malate dehydrogenase [EC:1.1.1.37];MDH2:malate dehydrogenase [EC:1.1.1.37];MDH2:malate dehydrogenase [EC:1.1.1.37];MDH2:malate dehydrogenase [EC:1.1.1.37];MDH2:malate dehydrogenase [EC:1.1.1.37];	Metabolic pathways - Aspergillus nidulans ;Biosynthesis of secondary metabolites - Aspergillus nidulans ;Biosynthesis of antibiotics - Aspergillus nidulans ;Carbon metabolism - Aspergillus nidulans ;Cysteine and methionine metabolism - Aspergillus nidulans ;Pyruvate metabolism - Aspergillus nidulans ;Glyoxylate and dicarboxylate metabolism - Aspergillus nidulans ;Citrate cycle (TCA cycle) - Asper…	IPR016040;IPR022383;IPR015955;IPR001236;	NAD(P)-binding domain;"Lactate/malate dehydrogenase, C-terminal";"Lactate dehydrogenase/glycoside hydrolase, family 4, C-terminal";"Lactate/malate dehydrogenase, N-terminal";
B8MX97	chloroplast	biological_process;metabolic process;organic substance metabolic process;macromolecule metabolic process;protein metabolic process;primary metabolic process;proteolysis;cellular macromolecule catabolic process;organic substance catabolic process;cellular macromolecule metabolic process;cellular process;catabolic process;macromolecule catabolic process;modification-dependent macromolecule cataboli…	molecular_function;catalytic activity;peptidase activity, acting on L-amino acid peptides;hydrolase activity;peptidase activity;endopeptidase activity;threonine-type peptidase activity;threonine-type endopeptidase activity;	intracellular;protein complex;macromolecular complex;cell part;cell;intracellular part;cellular_component;proteasome complex;organelle;membrane-bounded organelle;intracellular organelle;intracellular membrane-bounded organelle;nucleus;cytoplasm;cytoplasmic part;cytosol;proteasome core complex;proteasome core complex, alpha-subunit complex;cytosolic part;cytosolic proteasome complex;proteasome sto…	K02726	PSMA2:20S proteasome subunit alpha 2 [EC:3.4.25.1];	Proteasome - Aspergillus nidulans ;	IPR029055;IPR000426;	"Nucleophile aminohydrolases, N-terminal";"Proteasome alpha-subunit, N-terminal domain";
B8MX97	chloroplast	biological_process;metabolic process;organic substance metabolic process;macromolecule metabolic process;protein metabolic process;primary metabolic process;proteolysis;cellular macromolecule catabolic process;organic substance catabolic process;cellular macromolecule metabolic process;cellular process;catabolic process;macromolecule catabolic process;modification-dependent macromolecule cataboli…	molecular_function;catalytic activity;peptidase activity, acting on L-amino acid peptides;hydrolase activity;peptidase activity;endopeptidase activity;threonine-type peptidase activity;threonine-type endopeptidase activity;	intracellular;protein complex;macromolecular complex;cell part;cell;intracellular part;cellular_component;proteasome complex;organelle;membrane-bounded organelle;intracellular organelle;intracellular membrane-bounded organelle;nucleus;cytoplasm;cytoplasmic part;cytosol;proteasome core complex;proteasome core complex, alpha-subunit complex;cytosolic part;cytosolic proteasome complex;proteasome sto…	K02726	PSMA2:20S proteasome subunit alpha 2 [EC:3.4.25.1];	Proteasome - Aspergillus nidulans ;	IPR029055;IPR000426;	"Nucleophile aminohydrolases, N-terminal";"Proteasome alpha-subunit, N-terminal domain";
B8MXA2	chloroplast		molecular_function;catalytic activity;peptidase activity, acting on L-amino acid peptides;hydrolase activity;peptidase activity;endopeptidase activity;metallopeptidase activity;metalloendopeptidase activity;binding;ion binding;cation binding;metal ion binding;					IPR024077;IPR024079;IPR024080;	"Neurolysin/Thimet oligopeptidase, domain 2";"Metallopeptidase, catalytic domain";"Neurolysin/Thimet oligopeptidase, N-terminal";
B8MXA6	chloroplast	biological_process;macromolecule localization;localization;RNA localization;single-organism transport;nitrogen compound transport;cellular process;nuclear import;single-organism process;single-organism cellular process;RNA transport;intracellular transport;nucleobase-containing compound transport;nucleic acid transport;establishment of localization;establishment of RNA localization;nucleocytoplas…	molecular_function;peptide binding;amide binding;binding;signal sequence binding;nuclear localization sequence binding;	cellular_component;cell part;cell;intracellular;organelle;membrane-bounded organelle;intracellular organelle;intracellular part;intracellular membrane-bounded organelle;nucleus;organelle envelope;envelope;endomembrane system;nuclear part;intracellular organelle part;organelle part;nuclear envelope;cytoplasm;cytoplasmic part;cytosol;				IPR001494;IPR011989;IPR013598;IPR016024;	"Importin-beta, N-terminal domain";Armadillo-like helical;Exportin-1/Importin-beta-like;Armadillo-type fold;
B8MXA7	cytosol,nuclear	RNA splicing;nitrogen compound metabolic process;RNA processing;gene expression;cellular aromatic compound metabolic process;RNA metabolic process;cellular macromolecule metabolic process;cellular process;nucleic acid metabolic process;cellular nitrogen compound metabolic process;biological_process;nucleobase-containing compound metabolic process;organic cyclic compound metabolic process;metaboli…		cellular_component;cell part;cell;intracellular;organelle;membrane-bounded organelle;intracellular organelle;intracellular part;intracellular membrane-bounded organelle;nucleus;macromolecular complex;ribonucleoprotein complex;nuclear part;intracellular organelle part;organelle part;spliceosomal complex;small nuclear ribonucleoprotein complex;U5 snRNP;U2-type spliceosomal complex;U1 snRNP;U2 snRNP…	K11097	SNRPE:small nuclear ribonucleoprotein E;	Spliceosome - Aspergillus nidulans ;	IPR010920;IPR001163;	LSM domain;"LSM domain, eukaryotic/archaea-type";
B8MXB1	chloroplast	biological_process;establishment of localization;localization;transport;cellular localization;cellular process;single-organism process;single-organism cellular process;cytoplasmic transport;establishment of localization in cell;intracellular transport;nuclear transport;nucleocytoplasmic transport;	molecular_function;structural molecule activity;structural constituent of nuclear pore;	cellular_component;cell part;cell;intracellular;organelle;membrane-bounded organelle;intracellular organelle;intracellular part;intracellular membrane-bounded organelle;nucleus;organelle envelope;envelope;endomembrane system;nuclear part;intracellular organelle part;organelle part;nuclear envelope;intrinsic to membrane;protein complex;pore complex;membrane;macromolecular complex;membrane part;int…	K14312	NUP155:nuclear pore complex protein Nup155;	RNA transport - Aspergillus nidulans ;	IPR007187;IPR011047;IPR014908;	"Nucleoporin, Nup133/Nup155-like, C-terminal";Quinonprotein alcohol dehydrogenase-like superfamily;"Nucleoporin, Nup133/Nup155-like, N-terminal";
B8MXD7	cytosol		molecular_function;catalytic activity;transferase activity, transferring acyl groups other than = amino-acyl groups;transferase activity, transferring acyl groups;N-acyltransferase activity;acetyltransferase activity;transferase activity;N-acetyltransferase activity;					IPR000182;IPR016181;	GNAT domain;Acyl-CoA N-acyltransferase;
B8MXJ9	cytosol			cellular_component;cell part;cell;intracellular;organelle;membrane-bounded organelle;intracellular organelle;intracellular part;intracellular membrane-bounded organelle;nucleus;cytoplasm;cytoplasmic part;cytosol;				;	;
B8MXL2	cytosol		molecular_function;catalytic activity;binding;cation binding;ion binding;transition metal ion binding;metal ion binding;zinc ion binding;oxidoreductase activity;					IPR011032;IPR013149;IPR013154;IPR016040;	GroES-like;"Alcohol dehydrogenase, C-terminal";"Alcohol dehydrogenase, N-terminal";NAD(P)-binding domain;
B8MXQ3	cytosol	single-organism cellular process;regulation of exit from mitosis;regulation of cell cycle process;negative regulation of biological process;negative regulation of cell cycle process;regulation of biological process;regulation of cell cycle;regulation of nuclear division;cellular component organization or biogenesis;exit from mitosis;regulation of mitosis;organelle organization;nuclear division;ce…	molecular_function;phosphatase regulator activity;protein phosphatase regulator activity;enzyme regulator activity;protein phosphatase type 2A regulator activity;	intracellular;protein complex;protein serine/threonine phosphatase complex;catalytic complex;macromolecular complex;cell part;cell;intracellular part;cellular_component;protein phosphatase type 2A complex;vacuole;cytoplasmic part;cytoplasm;organelle;membrane-bounded organelle;intracellular organelle;intracellular membrane-bounded organelle;storage vacuole;lytic vacuole;fungal-type vacuole;vacuola…	K04354	PPP2R2:serine/threonine-protein phosphatase 2A regulatory subunit B;PPP2R2:serine/threonine-protein phosphatase 2A regulatory subunit B;	Cell cycle - yeast - Aspergillus nidulans ;mRNA surveillance pathway - Aspergillus nidulans ;	IPR015943;IPR017986;	WD40/YVTN repeat-like-containing domain;WD40-repeat-containing domain;
B8MXQ5	chloroplast		molecular_function;oxidoreductase activity;catalytic activity;oxidoreductase activity, acting on the CH-CH group of donors;succinate dehydrogenase activity;					IPR003953;IPR001199;IPR027477;	"FAD-dependent oxidoreductase 2, FAD binding domain";Cytochrome b5-like heme/steroid binding domain;"Succinate dehydrogenase/fumarate reductase flavoprotein, catalytic domain";
B8MXQ5	chloroplast		molecular_function;oxidoreductase activity;catalytic activity;oxidoreductase activity, acting on the CH-CH group of donors;succinate dehydrogenase activity;					IPR003953;IPR001199;IPR027477;	"FAD-dependent oxidoreductase 2, FAD binding domain";Cytochrome b5-like heme/steroid binding domain;"Succinate dehydrogenase/fumarate reductase flavoprotein, catalytic domain";
B8MXR5	chloroplast	nitrogen compound metabolic process;cellular nitrogen compound metabolic process;biological_process;cellular aromatic compound metabolic process;organic cyclic compound metabolic process;cellular process;metabolic process;organic substance metabolic process;cellular metabolic process;primary metabolic process;heterocycle metabolic process;nucleobase-containing compound metabolic process;organonit…	molecular_function;catalytic activity;transporter activity;ion transmembrane transporter activity;substrate-specific transmembrane transporter activity;transmembrane transporter activity;substrate-specific transporter activity;cation transmembrane transporter activity;inorganic cation transmembrane transporter activity;monovalent inorganic cation transmembrane transporter activity;hydrogen ion tr…	mitochondrial inner membrane;mitochondrial envelope;envelope;intracellular membrane-bounded organelle;intracellular;mitochondrion;cytoplasm;organelle;macromolecular complex;mitochondrial membrane part;organelle inner membrane;membrane-bounded organelle;organelle membrane;intracellular organelle;proton-transporting ATP synthase complex;organelle envelope;proton-transporting two-sector ATPase compl…	K02127	ATPeF0B:F-type H+-transporting ATPase subunit b;ATPeF0B:F-type H+-transporting ATPase subunit b;	Metabolic pathways - Aspergillus nidulans ;Oxidative phosphorylation - Aspergillus nidulans ;	;	;
B8MXR5	chloroplast	nitrogen compound metabolic process;cellular nitrogen compound metabolic process;biological_process;cellular aromatic compound metabolic process;organic cyclic compound metabolic process;cellular process;metabolic process;organic substance metabolic process;cellular metabolic process;primary metabolic process;heterocycle metabolic process;nucleobase-containing compound metabolic process;organonit…	molecular_function;catalytic activity;transporter activity;ion transmembrane transporter activity;substrate-specific transmembrane transporter activity;transmembrane transporter activity;substrate-specific transporter activity;cation transmembrane transporter activity;inorganic cation transmembrane transporter activity;monovalent inorganic cation transmembrane transporter activity;hydrogen ion tr…	mitochondrial inner membrane;mitochondrial envelope;envelope;intracellular membrane-bounded organelle;intracellular;mitochondrion;cytoplasm;organelle;macromolecular complex;mitochondrial membrane part;organelle inner membrane;membrane-bounded organelle;organelle membrane;intracellular organelle;proton-transporting ATP synthase complex;organelle envelope;proton-transporting two-sector ATPase compl…	K02127	ATPeF0B:F-type H+-transporting ATPase subunit b;ATPeF0B:F-type H+-transporting ATPase subunit b;	Metabolic pathways - Aspergillus nidulans ;Oxidative phosphorylation - Aspergillus nidulans ;	;	;
B8MXS8	mitochondria	nitrogen compound metabolic process;cellular nitrogen compound metabolic process;biological_process;cellular aromatic compound metabolic process;organic cyclic compound metabolic process;cellular process;metabolic process;organic substance metabolic process;cellular metabolic process;primary metabolic process;heterocycle metabolic process;nucleobase-containing compound metabolic process;organonit…	nucleoside phosphate binding;molecular_function;binding;heterocyclic compound binding;small molecule binding;organic cyclic compound binding;nucleotide binding;carbohydrate derivative binding;nucleoside binding;purine nucleoside binding;catalytic activity;transporter activity;purine ribonucleotide binding;anion binding;ribonucleotide binding;ion binding;ribonucleoside binding;purine ribonucleosid…	mitochondrial inner membrane;mitochondrial envelope;envelope;intracellular membrane-bounded organelle;intracellular;mitochondrion;cytoplasm;organelle;macromolecular complex;mitochondrial membrane part;membrane-bounded organelle;organelle membrane;organelle inner membrane;intracellular organelle;proton-transporting two-sector ATPase complex, catalytic domain;proton-transporting ATP synthase comple…	K02132	ATPeF1A:F-type H+-transporting ATPase subunit alpha;ATPeF1A:F-type H+-transporting ATPase subunit alpha;	Metabolic pathways - Aspergillus nidulans ;Oxidative phosphorylation - Aspergillus nidulans ;	IPR000194;IPR027417;IPR000793;IPR023366;IPR004100;	"ATPase, F1/V1/A1 complex, alpha/beta subunit, nucleotide-binding domain";P-loop containing nucleoside triphosphate hydrolase;"ATPase, F1/V1/A1 complex, alpha/beta subunit, C-terminal";ATP synthase subunit alpha-like domain;"ATPase, F1 complex alpha/beta subunit, N-terminal domain";
B8MXS8	mitochondria	nitrogen compound metabolic process;cellular nitrogen compound metabolic process;biological_process;cellular aromatic compound metabolic process;organic cyclic compound metabolic process;cellular process;metabolic process;organic substance metabolic process;cellular metabolic process;primary metabolic process;heterocycle metabolic process;nucleobase-containing compound metabolic process;organonit…	nucleoside phosphate binding;molecular_function;binding;heterocyclic compound binding;small molecule binding;organic cyclic compound binding;nucleotide binding;carbohydrate derivative binding;nucleoside binding;purine nucleoside binding;catalytic activity;transporter activity;purine ribonucleotide binding;anion binding;ribonucleotide binding;ion binding;ribonucleoside binding;purine ribonucleosid…	mitochondrial inner membrane;mitochondrial envelope;envelope;intracellular membrane-bounded organelle;intracellular;mitochondrion;cytoplasm;organelle;macromolecular complex;mitochondrial membrane part;membrane-bounded organelle;organelle membrane;organelle inner membrane;intracellular organelle;proton-transporting two-sector ATPase complex, catalytic domain;proton-transporting ATP synthase comple…	K02132	ATPeF1A:F-type H+-transporting ATPase subunit alpha;ATPeF1A:F-type H+-transporting ATPase subunit alpha;	Metabolic pathways - Aspergillus nidulans ;Oxidative phosphorylation - Aspergillus nidulans ;	IPR000194;IPR027417;IPR000793;IPR023366;IPR004100;	"ATPase, F1/V1/A1 complex, alpha/beta subunit, nucleotide-binding domain";P-loop containing nucleoside triphosphate hydrolase;"ATPase, F1/V1/A1 complex, alpha/beta subunit, C-terminal";ATP synthase subunit alpha-like domain;"ATPase, F1 complex alpha/beta subunit, N-terminal domain";
B8MXS8	mitochondria	nitrogen compound metabolic process;cellular nitrogen compound metabolic process;biological_process;cellular aromatic compound metabolic process;organic cyclic compound metabolic process;cellular process;metabolic process;organic substance metabolic process;cellular metabolic process;primary metabolic process;heterocycle metabolic process;nucleobase-containing compound metabolic process;organonit…	nucleoside phosphate binding;molecular_function;binding;heterocyclic compound binding;small molecule binding;organic cyclic compound binding;nucleotide binding;carbohydrate derivative binding;nucleoside binding;purine nucleoside binding;catalytic activity;transporter activity;purine ribonucleotide binding;anion binding;ribonucleotide binding;ion binding;ribonucleoside binding;purine ribonucleosid…	mitochondrial inner membrane;mitochondrial envelope;envelope;intracellular membrane-bounded organelle;intracellular;mitochondrion;cytoplasm;organelle;macromolecular complex;mitochondrial membrane part;membrane-bounded organelle;organelle membrane;organelle inner membrane;intracellular organelle;proton-transporting two-sector ATPase complex, catalytic domain;proton-transporting ATP synthase comple…	K02132	ATPeF1A:F-type H+-transporting ATPase subunit alpha;ATPeF1A:F-type H+-transporting ATPase subunit alpha;	Metabolic pathways - Aspergillus nidulans ;Oxidative phosphorylation - Aspergillus nidulans ;	IPR000194;IPR027417;IPR000793;IPR023366;IPR004100;	"ATPase, F1/V1/A1 complex, alpha/beta subunit, nucleotide-binding domain";P-loop containing nucleoside triphosphate hydrolase;"ATPase, F1/V1/A1 complex, alpha/beta subunit, C-terminal";ATP synthase subunit alpha-like domain;"ATPase, F1 complex alpha/beta subunit, N-terminal domain";
B8MXS8	mitochondria	nitrogen compound metabolic process;cellular nitrogen compound metabolic process;biological_process;cellular aromatic compound metabolic process;organic cyclic compound metabolic process;cellular process;metabolic process;organic substance metabolic process;cellular metabolic process;primary metabolic process;heterocycle metabolic process;nucleobase-containing compound metabolic process;organonit…	nucleoside phosphate binding;molecular_function;binding;heterocyclic compound binding;small molecule binding;organic cyclic compound binding;nucleotide binding;carbohydrate derivative binding;nucleoside binding;purine nucleoside binding;catalytic activity;transporter activity;purine ribonucleotide binding;anion binding;ribonucleotide binding;ion binding;ribonucleoside binding;purine ribonucleosid…	mitochondrial inner membrane;mitochondrial envelope;envelope;intracellular membrane-bounded organelle;intracellular;mitochondrion;cytoplasm;organelle;macromolecular complex;mitochondrial membrane part;membrane-bounded organelle;organelle membrane;organelle inner membrane;intracellular organelle;proton-transporting two-sector ATPase complex, catalytic domain;proton-transporting ATP synthase comple…	K02132	ATPeF1A:F-type H+-transporting ATPase subunit alpha;ATPeF1A:F-type H+-transporting ATPase subunit alpha;	Metabolic pathways - Aspergillus nidulans ;Oxidative phosphorylation - Aspergillus nidulans ;	IPR000194;IPR027417;IPR000793;IPR023366;IPR004100;	"ATPase, F1/V1/A1 complex, alpha/beta subunit, nucleotide-binding domain";P-loop containing nucleoside triphosphate hydrolase;"ATPase, F1/V1/A1 complex, alpha/beta subunit, C-terminal";ATP synthase subunit alpha-like domain;"ATPase, F1 complex alpha/beta subunit, N-terminal domain";
B8MXS8	mitochondria	nitrogen compound metabolic process;cellular nitrogen compound metabolic process;biological_process;cellular aromatic compound metabolic process;organic cyclic compound metabolic process;cellular process;metabolic process;organic substance metabolic process;cellular metabolic process;primary metabolic process;heterocycle metabolic process;nucleobase-containing compound metabolic process;organonit…	nucleoside phosphate binding;molecular_function;binding;heterocyclic compound binding;small molecule binding;organic cyclic compound binding;nucleotide binding;carbohydrate derivative binding;nucleoside binding;purine nucleoside binding;catalytic activity;transporter activity;purine ribonucleotide binding;anion binding;ribonucleotide binding;ion binding;ribonucleoside binding;purine ribonucleosid…	mitochondrial inner membrane;mitochondrial envelope;envelope;intracellular membrane-bounded organelle;intracellular;mitochondrion;cytoplasm;organelle;macromolecular complex;mitochondrial membrane part;membrane-bounded organelle;organelle membrane;organelle inner membrane;intracellular organelle;proton-transporting two-sector ATPase complex, catalytic domain;proton-transporting ATP synthase comple…	K02132	ATPeF1A:F-type H+-transporting ATPase subunit alpha;ATPeF1A:F-type H+-transporting ATPase subunit alpha;	Metabolic pathways - Aspergillus nidulans ;Oxidative phosphorylation - Aspergillus nidulans ;	IPR000194;IPR027417;IPR000793;IPR023366;IPR004100;	"ATPase, F1/V1/A1 complex, alpha/beta subunit, nucleotide-binding domain";P-loop containing nucleoside triphosphate hydrolase;"ATPase, F1/V1/A1 complex, alpha/beta subunit, C-terminal";ATP synthase subunit alpha-like domain;"ATPase, F1 complex alpha/beta subunit, N-terminal domain";
B8MXT0	cytosol	cellular macromolecule catabolic process;nitrogen compound metabolic process;cellular aromatic compound metabolic process;organic substance catabolic process;nucleic acid metabolic process;cellular macromolecule metabolic process;cellular nitrogen compound metabolic process;macromolecule metabolic process;cellular metabolic process;heterocycle metabolic process;primary metabolic process;aromatic …	molecular_function;binding;heterocyclic compound binding;organic cyclic compound binding;nucleic acid binding;DNA binding;structure-specific DNA binding;single-stranded DNA binding;RNA binding;single-stranded RNA binding;catalytic activity;RNA polymerase activity;nucleotidyltransferase activity;transferase activity;transferase activity, transferring phosphorus-containing groups;DNA-directed RNA p…	intracellular;protein complex;catalytic complex;RNA polymerase complex;macromolecular complex;cell part;cell;intracellular part;cellular_component;DNA-directed RNA polymerase complex;cytoplasmic part;cytoplasm;intracellular non-membrane-bounded organelle;organelle;ribonucleoprotein complex;non-membrane-bounded organelle;intracellular organelle;ribonucleoprotein granule;cytoplasmic mRNA processing…	K03015	RPB7:DNA-directed RNA polymerase II subunit RPB7;RPB7:DNA-directed RNA polymerase II subunit RPB7;RPB7:DNA-directed RNA polymerase II subunit RPB7;RPB7:DNA-directed RNA polymerase II subunit RPB7;	Metabolic pathways - Aspergillus nidulans ;Purine metabolism - Aspergillus nidulans ;Pyrimidine metabolism - Aspergillus nidulans ;RNA polymerase - Aspergillus nidulans ;	IPR022967;IPR012340;IPR005576;IPR003029;	"RNA-binding domain, S1";"Nucleic acid-binding, OB-fold";"RNA polymerase Rpb7, N-terminal";S1 domain;
B8MXT1	nuclear
B8MXX8	cytosol	biological_process;single-organism metabolic process;cellular process;metabolic process;small molecule metabolic process;organic substance metabolic process;cellular metabolic process;organic acid metabolic process;nitrogen compound metabolic process;cellular nitrogen compound metabolic process;cellular aromatic compound metabolic process;organic cyclic compound metabolic process;primary metaboli…	nucleoside phosphate binding;molecular_function;binding;heterocyclic compound binding;small molecule binding;organic cyclic compound binding;nucleotide binding;carbohydrate derivative binding;nucleoside binding;purine nucleoside binding;carboxylic ester hydrolase activity;hydrolase activity;hydrolase activity, acting on ester bonds;catalytic activity;aminoacyl-tRNA editing activity;ligase activit…	cellular_component;cell part;cell;intracellular;intracellular part;cytoplasm;cytoplasmic part;organelle;membrane-bounded organelle;intracellular organelle;intracellular membrane-bounded organelle;mitochondrion;	K01873	VARS:valyl-tRNA synthetase [EC:6.1.1.9];	Aminoacyl-tRNA biosynthesis - Aspergillus nidulans ;	IPR014729;IPR013155;IPR009080;IPR002300;IPR009008;	Rossmann-like alpha/beta/alpha sandwich fold;"Methionyl/Valyl/Leucyl/Isoleucyl-tRNA synthetase, anticodon-binding";"Aminoacyl-tRNA synthetase, class 1a, anticodon-binding";"Aminoacyl-tRNA synthetase, class Ia";"Valyl/Leucyl/Isoleucyl-tRNA synthetase, editing domain";
B8MXX8	cytosol	biological_process;single-organism metabolic process;cellular process;metabolic process;small molecule metabolic process;organic substance metabolic process;cellular metabolic process;organic acid metabolic process;nitrogen compound metabolic process;cellular nitrogen compound metabolic process;cellular aromatic compound metabolic process;organic cyclic compound metabolic process;primary metaboli…	nucleoside phosphate binding;molecular_function;binding;heterocyclic compound binding;small molecule binding;organic cyclic compound binding;nucleotide binding;carbohydrate derivative binding;nucleoside binding;purine nucleoside binding;carboxylic ester hydrolase activity;hydrolase activity;hydrolase activity, acting on ester bonds;catalytic activity;aminoacyl-tRNA editing activity;ligase activit…	cellular_component;cell part;cell;intracellular;intracellular part;cytoplasm;cytoplasmic part;organelle;membrane-bounded organelle;intracellular organelle;intracellular membrane-bounded organelle;mitochondrion;	K01873	VARS:valyl-tRNA synthetase [EC:6.1.1.9];	Aminoacyl-tRNA biosynthesis - Aspergillus nidulans ;	IPR014729;IPR013155;IPR009080;IPR002300;IPR009008;	Rossmann-like alpha/beta/alpha sandwich fold;"Methionyl/Valyl/Leucyl/Isoleucyl-tRNA synthetase, anticodon-binding";"Aminoacyl-tRNA synthetase, class 1a, anticodon-binding";"Aminoacyl-tRNA synthetase, class Ia";"Valyl/Leucyl/Isoleucyl-tRNA synthetase, editing domain";
B8MXX8	cytosol	biological_process;single-organism metabolic process;cellular process;metabolic process;small molecule metabolic process;organic substance metabolic process;cellular metabolic process;organic acid metabolic process;nitrogen compound metabolic process;cellular nitrogen compound metabolic process;cellular aromatic compound metabolic process;organic cyclic compound metabolic process;primary metaboli…	nucleoside phosphate binding;molecular_function;binding;heterocyclic compound binding;small molecule binding;organic cyclic compound binding;nucleotide binding;carbohydrate derivative binding;nucleoside binding;purine nucleoside binding;carboxylic ester hydrolase activity;hydrolase activity;hydrolase activity, acting on ester bonds;catalytic activity;aminoacyl-tRNA editing activity;ligase activit…	cellular_component;cell part;cell;intracellular;intracellular part;cytoplasm;cytoplasmic part;organelle;membrane-bounded organelle;intracellular organelle;intracellular membrane-bounded organelle;mitochondrion;	K01873	VARS:valyl-tRNA synthetase [EC:6.1.1.9];	Aminoacyl-tRNA biosynthesis - Aspergillus nidulans ;	IPR014729;IPR013155;IPR009080;IPR002300;IPR009008;	Rossmann-like alpha/beta/alpha sandwich fold;"Methionyl/Valyl/Leucyl/Isoleucyl-tRNA synthetase, anticodon-binding";"Aminoacyl-tRNA synthetase, class 1a, anticodon-binding";"Aminoacyl-tRNA synthetase, class Ia";"Valyl/Leucyl/Isoleucyl-tRNA synthetase, editing domain";
B8MXX8	cytosol	biological_process;single-organism metabolic process;cellular process;metabolic process;small molecule metabolic process;organic substance metabolic process;cellular metabolic process;organic acid metabolic process;nitrogen compound metabolic process;cellular nitrogen compound metabolic process;cellular aromatic compound metabolic process;organic cyclic compound metabolic process;primary metaboli…	nucleoside phosphate binding;molecular_function;binding;heterocyclic compound binding;small molecule binding;organic cyclic compound binding;nucleotide binding;carbohydrate derivative binding;nucleoside binding;purine nucleoside binding;carboxylic ester hydrolase activity;hydrolase activity;hydrolase activity, acting on ester bonds;catalytic activity;aminoacyl-tRNA editing activity;ligase activit…	cellular_component;cell part;cell;intracellular;intracellular part;cytoplasm;cytoplasmic part;organelle;membrane-bounded organelle;intracellular organelle;intracellular membrane-bounded organelle;mitochondrion;	K01873	VARS:valyl-tRNA synthetase [EC:6.1.1.9];	Aminoacyl-tRNA biosynthesis - Aspergillus nidulans ;	IPR014729;IPR013155;IPR009080;IPR002300;IPR009008;	Rossmann-like alpha/beta/alpha sandwich fold;"Methionyl/Valyl/Leucyl/Isoleucyl-tRNA synthetase, anticodon-binding";"Aminoacyl-tRNA synthetase, class 1a, anticodon-binding";"Aminoacyl-tRNA synthetase, class Ia";"Valyl/Leucyl/Isoleucyl-tRNA synthetase, editing domain";
B8MXX8	cytosol	biological_process;single-organism metabolic process;cellular process;metabolic process;small molecule metabolic process;organic substance metabolic process;cellular metabolic process;organic acid metabolic process;nitrogen compound metabolic process;cellular nitrogen compound metabolic process;cellular aromatic compound metabolic process;organic cyclic compound metabolic process;primary metaboli…	nucleoside phosphate binding;molecular_function;binding;heterocyclic compound binding;small molecule binding;organic cyclic compound binding;nucleotide binding;carbohydrate derivative binding;nucleoside binding;purine nucleoside binding;carboxylic ester hydrolase activity;hydrolase activity;hydrolase activity, acting on ester bonds;catalytic activity;aminoacyl-tRNA editing activity;ligase activit…	cellular_component;cell part;cell;intracellular;intracellular part;cytoplasm;cytoplasmic part;organelle;membrane-bounded organelle;intracellular organelle;intracellular membrane-bounded organelle;mitochondrion;	K01873	VARS:valyl-tRNA synthetase [EC:6.1.1.9];	Aminoacyl-tRNA biosynthesis - Aspergillus nidulans ;	IPR014729;IPR013155;IPR009080;IPR002300;IPR009008;	Rossmann-like alpha/beta/alpha sandwich fold;"Methionyl/Valyl/Leucyl/Isoleucyl-tRNA synthetase, anticodon-binding";"Aminoacyl-tRNA synthetase, class 1a, anticodon-binding";"Aminoacyl-tRNA synthetase, class Ia";"Valyl/Leucyl/Isoleucyl-tRNA synthetase, editing domain";
B8MY41	cytosol	biological_process;reproduction;regulation of gene expression;nitrogen compound metabolic process;gene expression;regulation of nitrogen compound metabolic process;regulation of RNA metabolic process;transcription from RNA polymerase II promoter;cellular macromolecule metabolic process;negative regulation of nitrogen compound metabolic process;negative regulation of RNA metabolic process;regulati…	nucleoside phosphate binding;molecular_function;binding;heterocyclic compound binding;small molecule binding;organic cyclic compound binding;nucleotide binding;carbohydrate derivative binding;nucleoside binding;purine nucleoside binding;catalytic activity;pyrophosphatase activity;nucleoside-triphosphatase activity;hydrolase activity, acting on acid anhydrides;hydrolase activity;hydrolase activity…	cellular_component;cell part;cell;intracellular;intracellular part;cytoplasm;cytoplasmic part;cytosol;				IPR027417;IPR011025;	P-loop containing nucleoside triphosphate hydrolase;"G protein alpha subunit, helical insertion";
B8MY51	cytosol	gene expression;organic substance biosynthetic process;biosynthetic process;macromolecule biosynthetic process;cellular macromolecule metabolic process;cellular process;biological_process;cellular macromolecule biosynthetic process;metabolic process;organic substance metabolic process;cellular biosynthetic process;cellular protein metabolic process;macromolecule metabolic process;cellular metabol…	molecular_function;structural molecule activity;structural constituent of ribosome;	cellular_component;cell part;cell;intracellular;organelle;membrane-bounded organelle;intracellular organelle;intracellular part;intracellular membrane-bounded organelle;nucleus;nuclear lumen;membrane-enclosed lumen;intracellular organelle lumen;organelle lumen;intracellular non-membrane-bounded organelle;non-membrane-bounded organelle;nuclear part;intracellular organelle part;organelle part;nucle…	K02891	RP-L22e:large subunit ribosomal protein L22e;	Ribosome - Aspergillus nidulans ;
B8MY54	chloroplast	biological_process;response to oxygen-containing compound;response to stress;response to oxidative stress;response to chemical;response to stimulus;response to reactive oxygen species;metabolic process;catabolic process;cellular process;response to inorganic substance;single-organism process;single-organism cellular process;biological regulation;regulation of biological quality;homeostatic proces…	molecular_function;catalytic activity;antioxidant activity;oxidoreductase activity;oxidoreductase activity, acting on peroxide as acceptor;peroxidase activity;glutathione peroxidase activity;oxidoreductase activity, acting on paired donors, with = incorporation or reduction of molecular oxygen;peroxiredoxin activity;thioredoxin peroxidase activity;	cellular_component;cell part;cell;intracellular;organelle;membrane-bounded organelle;intracellular organelle;intracellular part;intracellular membrane-bounded organelle;nucleus;cytoplasm;cytoplasmic part;mitochondrion;cytosol;	K00432	E1.11.1.9:glutathione peroxidase [EC:1.11.1.9];E1.11.1.9:glutathione peroxidase [EC:1.11.1.9];	Glutathione metabolism - Aspergillus nidulans ;Arachidonic acid metabolism - Aspergillus nidulans ;	IPR012336;	Thioredoxin-like fold;
B8MY54	chloroplast	biological_process;response to oxygen-containing compound;response to stress;response to oxidative stress;response to chemical;response to stimulus;response to reactive oxygen species;metabolic process;catabolic process;cellular process;response to inorganic substance;single-organism process;single-organism cellular process;biological regulation;regulation of biological quality;homeostatic proces…	molecular_function;catalytic activity;antioxidant activity;oxidoreductase activity;oxidoreductase activity, acting on peroxide as acceptor;peroxidase activity;glutathione peroxidase activity;oxidoreductase activity, acting on paired donors, with = incorporation or reduction of molecular oxygen;peroxiredoxin activity;thioredoxin peroxidase activity;	cellular_component;cell part;cell;intracellular;organelle;membrane-bounded organelle;intracellular organelle;intracellular part;intracellular membrane-bounded organelle;nucleus;cytoplasm;cytoplasmic part;mitochondrion;cytosol;	K00432	E1.11.1.9:glutathione peroxidase [EC:1.11.1.9];E1.11.1.9:glutathione peroxidase [EC:1.11.1.9];	Glutathione metabolism - Aspergillus nidulans ;Arachidonic acid metabolism - Aspergillus nidulans ;	IPR012336;	Thioredoxin-like fold;
B8MY54	chloroplast	biological_process;response to oxygen-containing compound;response to stress;response to oxidative stress;response to chemical;response to stimulus;response to reactive oxygen species;metabolic process;catabolic process;cellular process;response to inorganic substance;single-organism process;single-organism cellular process;biological regulation;regulation of biological quality;homeostatic proces…	molecular_function;catalytic activity;antioxidant activity;oxidoreductase activity;oxidoreductase activity, acting on peroxide as acceptor;peroxidase activity;glutathione peroxidase activity;oxidoreductase activity, acting on paired donors, with = incorporation or reduction of molecular oxygen;peroxiredoxin activity;thioredoxin peroxidase activity;	cellular_component;cell part;cell;intracellular;organelle;membrane-bounded organelle;intracellular organelle;intracellular part;intracellular membrane-bounded organelle;nucleus;cytoplasm;cytoplasmic part;mitochondrion;cytosol;	K00432	E1.11.1.9:glutathione peroxidase [EC:1.11.1.9];E1.11.1.9:glutathione peroxidase [EC:1.11.1.9];	Glutathione metabolism - Aspergillus nidulans ;Arachidonic acid metabolism - Aspergillus nidulans ;	IPR012336;	Thioredoxin-like fold;
B8MY65	mitochondria	nitrogen compound metabolic process;cellular nitrogen compound metabolic process;biological_process;cellular aromatic compound metabolic process;organic cyclic compound metabolic process;cellular process;metabolic process;organic substance metabolic process;cellular metabolic process;primary metabolic process;heterocycle metabolic process;nucleobase-containing compound metabolic process;organonit…	molecular_function;catalytic activity;transporter activity;ion transmembrane transporter activity;substrate-specific transmembrane transporter activity;transmembrane transporter activity;substrate-specific transporter activity;cation transmembrane transporter activity;inorganic cation transmembrane transporter activity;monovalent inorganic cation transmembrane transporter activity;hydrogen ion tr…	mitochondrial inner membrane;mitochondrial envelope;envelope;intracellular membrane-bounded organelle;intracellular;mitochondrion;cytoplasm;organelle;macromolecular complex;mitochondrial membrane part;membrane-bounded organelle;organelle membrane;organelle inner membrane;intracellular organelle;proton-transporting two-sector ATPase complex, catalytic domain;proton-transporting ATP synthase comple…	K02136	ATPeF1G:F-type H+-transporting ATPase subunit gamma;ATPeF1G:F-type H+-transporting ATPase subunit gamma;	Metabolic pathways - Aspergillus nidulans ;Oxidative phosphorylation - Aspergillus nidulans ;	IPR023633;	"ATPase, F1 complex, gamma subunit domain";
B8MY65	mitochondria	nitrogen compound metabolic process;cellular nitrogen compound metabolic process;biological_process;cellular aromatic compound metabolic process;organic cyclic compound metabolic process;cellular process;metabolic process;organic substance metabolic process;cellular metabolic process;primary metabolic process;heterocycle metabolic process;nucleobase-containing compound metabolic process;organonit…	molecular_function;catalytic activity;transporter activity;ion transmembrane transporter activity;substrate-specific transmembrane transporter activity;transmembrane transporter activity;substrate-specific transporter activity;cation transmembrane transporter activity;inorganic cation transmembrane transporter activity;monovalent inorganic cation transmembrane transporter activity;hydrogen ion tr…	mitochondrial inner membrane;mitochondrial envelope;envelope;intracellular membrane-bounded organelle;intracellular;mitochondrion;cytoplasm;organelle;macromolecular complex;mitochondrial membrane part;membrane-bounded organelle;organelle membrane;organelle inner membrane;intracellular organelle;proton-transporting two-sector ATPase complex, catalytic domain;proton-transporting ATP synthase comple…	K02136	ATPeF1G:F-type H+-transporting ATPase subunit gamma;ATPeF1G:F-type H+-transporting ATPase subunit gamma;	Metabolic pathways - Aspergillus nidulans ;Oxidative phosphorylation - Aspergillus nidulans ;	IPR023633;	"ATPase, F1 complex, gamma subunit domain";
B8MY76	chloroplast	biological_process;establishment of localization;localization;transport;macromolecule localization;cellular macromolecule localization;cellular process;single-organism process;single-organism cellular process;intracellular transport;protein transport;establishment of protein localization;cellular localization;protein localization;establishment of localization in cell;cellular protein localization…	molecular_function;binding;cation binding;ion binding;transition metal ion binding;metal ion binding;zinc ion binding;	cellular_component;cell part;cell;intracellular;intracellular part;cytoplasm;endomembrane system;membrane;organelle;membrane-bounded organelle;organelle membrane;membrane-bounded vesicle;organelle part;vesicle;vesicle membrane;transport vesicle;ER to Golgi transport vesicle;coated vesicle;intracellular membrane-bounded organelle;cytoplasmic vesicle part;intracellular organelle;cytoplasmic vesicle…	K14006	SEC23:protein transport protein SEC23;	Protein processing in endoplasmic reticulum - Aspergillus nidulans ;	IPR007123;IPR002035;IPR029006;IPR012990;IPR006895;IPR006896;IPR006900;	Gelsolin-like domain;"von Willebrand factor, type A";ADF-H/Gelsolin-like domain;Sec23/Sec24 beta-sandwich;"Zinc finger, Sec23/Sec24-type";"Sec23/Sec24, trunk domain";"Sec23/Sec24, helical domain";
B8MY77	cytosol	gene expression;organic substance biosynthetic process;biosynthetic process;macromolecule biosynthetic process;cellular macromolecule metabolic process;cellular process;biological_process;cellular macromolecule biosynthetic process;metabolic process;organic substance metabolic process;cellular biosynthetic process;cellular protein metabolic process;macromolecule metabolic process;cellular metabol…	molecular_function;structural molecule activity;structural constituent of ribosome;	cellular_component;cell part;cell;intracellular;intracellular part;cytoplasm;cytoplasmic part;intracellular non-membrane-bounded organelle;organelle;macromolecular complex;non-membrane-bounded organelle;ribonucleoprotein complex;intracellular organelle;ribosome;	K02870	RP-L12e:large subunit ribosomal protein L12e;	Ribosome - Aspergillus nidulans ;	IPR020784;IPR020783;	"Ribosomal protein L11, N-terminal";"Ribosomal protein L11, C-terminal";
B8MY77	cytosol	gene expression;organic substance biosynthetic process;biosynthetic process;macromolecule biosynthetic process;cellular macromolecule metabolic process;cellular process;biological_process;cellular macromolecule biosynthetic process;metabolic process;organic substance metabolic process;cellular biosynthetic process;cellular protein metabolic process;macromolecule metabolic process;cellular metabol…	molecular_function;structural molecule activity;structural constituent of ribosome;	cellular_component;cell part;cell;intracellular;intracellular part;cytoplasm;cytoplasmic part;intracellular non-membrane-bounded organelle;organelle;macromolecular complex;non-membrane-bounded organelle;ribonucleoprotein complex;intracellular organelle;ribosome;	K02870	RP-L12e:large subunit ribosomal protein L12e;	Ribosome - Aspergillus nidulans ;	IPR020784;IPR020783;	"Ribosomal protein L11, N-terminal";"Ribosomal protein L11, C-terminal";
B8MY77	cytosol	gene expression;organic substance biosynthetic process;biosynthetic process;macromolecule biosynthetic process;cellular macromolecule metabolic process;cellular process;biological_process;cellular macromolecule biosynthetic process;metabolic process;organic substance metabolic process;cellular biosynthetic process;cellular protein metabolic process;macromolecule metabolic process;cellular metabol…	molecular_function;structural molecule activity;structural constituent of ribosome;	cellular_component;cell part;cell;intracellular;intracellular part;cytoplasm;cytoplasmic part;intracellular non-membrane-bounded organelle;organelle;macromolecular complex;non-membrane-bounded organelle;ribonucleoprotein complex;intracellular organelle;ribosome;	K02870	RP-L12e:large subunit ribosomal protein L12e;	Ribosome - Aspergillus nidulans ;	IPR020784;IPR020783;	"Ribosomal protein L11, N-terminal";"Ribosomal protein L11, C-terminal";
B8MY86	nuclear	gene expression;organic substance biosynthetic process;biosynthetic process;macromolecule biosynthetic process;cellular macromolecule metabolic process;cellular process;translation;biological_process;cellular macromolecule biosynthetic process;metabolic process;organic substance metabolic process;cellular biosynthetic process;cellular protein metabolic process;macromolecule metabolic process;cell…	molecular_function;structural molecule activity;structural constituent of ribosome;	cellular_component;cell part;cell;intracellular;organelle;membrane-bounded organelle;intracellular organelle;intracellular part;intracellular membrane-bounded organelle;nucleus;nuclear lumen;membrane-enclosed lumen;intracellular organelle lumen;organelle lumen;intracellular non-membrane-bounded organelle;non-membrane-bounded organelle;nuclear part;intracellular organelle part;organelle part;nucle…
B8MY92	chloroplast	nitrogen compound metabolic process;cellular nitrogen compound metabolic process;biological_process;cellular aromatic compound metabolic process;organic cyclic compound metabolic process;cellular process;metabolic process;organic substance metabolic process;cellular metabolic process;primary metabolic process;heterocycle metabolic process;nucleobase-containing compound metabolic process;organonit…	molecular_function;catalytic activity;pyrophosphatase activity;hydrolase activity, acting on acid anhydrides;hydrolase activity;nucleoside-triphosphate diphosphatase activity;hydrolase activity, acting on acid anhydrides, in = phosphorus-containing anhydrides;dUTP diphosphatase activity;dITP diphosphatase activity;	cellular_component;cell part;cell;intracellular;organelle;membrane-bounded organelle;intracellular organelle;intracellular part;intracellular membrane-bounded organelle;nucleus;cytoplasm;cytoplasmic part;cytosol;	K01520	dut:dUTP pyrophosphatase [EC:3.6.1.23];dut:dUTP pyrophosphatase [EC:3.6.1.23];	Metabolic pathways - Aspergillus nidulans ;Pyrimidine metabolism - Aspergillus nidulans ;	IPR029054;	dUTPase-like;
B8MYC6	nuclear	regulation of gene expression;nitrogen compound metabolic process;gene expression;regulation of nitrogen compound metabolic process;regulation of RNA metabolic process;cellular macromolecule metabolic process;negative regulation of nitrogen compound metabolic process;negative regulation of RNA metabolic process;regulation of metabolic process;regulation of nucleobase-containing compound metabolic…	nucleoside phosphate binding;molecular_function;binding;heterocyclic compound binding;small molecule binding;organic cyclic compound binding;nucleotide binding;catalytic activity;coenzyme binding;cofactor binding;anion binding;ribonucleotide binding;ion binding;carbohydrate derivative binding;FMN binding;oxidoreductase activity;	cellular_component;cell part;cell;intracellular;organelle;membrane-bounded organelle;intracellular organelle;intracellular part;intracellular membrane-bounded organelle;nucleus;cytoplasm;cytoplasmic part;cytosol;	K03809	wrbA:NAD(P)H dehydrogenase (quinone) [EC:1.6.5.2];wrbA:NAD(P)H dehydrogenase (quinone) [EC:1.6.5.2];	Biosynthesis of secondary metabolites - Aspergillus nidulans ;Ubiquinone and other terpenoid-quinone biosynthesis - Aspergillus nidulans ;	IPR029039;IPR008254;IPR005025;	Flavoprotein-like;Flavodoxin/nitric oxide synthase;NADPH-dependent FMN reductase-like;
B8MYD7	cytoskeleton	biological_process;organelle organization;cellular process;single-organism process;cytoskeleton organization;single-organism cellular process;microtubule-based process;cellular component organization or biogenesis;cellular component organization;microtubule cytoskeleton organization;establishment of localization;localization;transport;vesicle-mediated transport;endocytosis;receptor-mediated endoc…	molecular_function;structural molecule activity;	cellular_component;cell part;cell;intracellular;organelle;membrane-bounded organelle;intracellular organelle;intracellular part;intracellular membrane-bounded organelle;nucleus;cytoplasm;cytoplasmic part;cytosol;intracellular non-membrane-bounded organelle;non-membrane-bounded organelle;cytoskeleton;cytoskeletal part;actin cytoskeleton;protein complex;macromolecular complex;intracellular organell…	K05758	ARPC2:actin related protein 2/3 complex, subunit 2;	Endocytosis - Aspergillus nidulans ;
B8MYD7	cytoskeleton	biological_process;organelle organization;cellular process;single-organism process;cytoskeleton organization;single-organism cellular process;microtubule-based process;cellular component organization or biogenesis;cellular component organization;microtubule cytoskeleton organization;establishment of localization;localization;transport;vesicle-mediated transport;endocytosis;receptor-mediated endoc…	molecular_function;structural molecule activity;	cellular_component;cell part;cell;intracellular;organelle;membrane-bounded organelle;intracellular organelle;intracellular part;intracellular membrane-bounded organelle;nucleus;cytoplasm;cytoplasmic part;cytosol;intracellular non-membrane-bounded organelle;non-membrane-bounded organelle;cytoskeleton;cytoskeletal part;actin cytoskeleton;protein complex;macromolecular complex;intracellular organell…	K05758	ARPC2:actin related protein 2/3 complex, subunit 2;	Endocytosis - Aspergillus nidulans ;
B8MYF2	mitochondria	biological_process;single-organism metabolic process;cellular process;metabolic process;small molecule metabolic process;organic substance metabolic process;cellular metabolic process;organic acid metabolic process;nitrogen compound metabolic process;cellular nitrogen compound metabolic process;cellular aromatic compound metabolic process;organic cyclic compound metabolic process;primary metaboli…	nucleoside phosphate binding;molecular_function;binding;heterocyclic compound binding;small molecule binding;organic cyclic compound binding;nucleotide binding;carbohydrate derivative binding;nucleoside binding;purine nucleoside binding;catalytic activity;ligase activity;ligase activity, forming carbon-oxygen bonds;ligase activity, forming aminoacyl-tRNA and related compounds;aminoacyl-tRNA ligas…	cellular_component;cell part;cell;intracellular;intracellular part;cytoplasm;	K01876	DARS:aspartyl-tRNA synthetase [EC:6.1.1.12];	Aminoacyl-tRNA biosynthesis - Aspergillus nidulans ;	IPR012340;IPR006195;IPR004364;IPR024320;	"Nucleic acid-binding, OB-fold";"Aminoacyl-tRNA synthetase, class II";"Aminoacyl-tRNA synthetase, class II (D/K/N)";"Lysylphosphatidylglycerol synthetase, domain of unknown function DUF2156";
B8MYJ0	nuclear	biological_process;cell cycle;cellular process;single-organism process;single-organism cellular process;mitotic cell cycle;cytokinesis;cell cycle process;cell division;mitotic cytokinesis;establishment of localization;localization;transport;single-organism transport;cellular localization;establishment of localization in cell;vesicle-mediated transport;secretion by cell;secretion;exocytosis;cellul…	nucleoside phosphate binding;molecular_function;binding;heterocyclic compound binding;small molecule binding;organic cyclic compound binding;nucleotide binding;carbohydrate derivative binding;nucleoside binding;purine nucleoside binding;purine ribonucleotide binding;anion binding;ribonucleotide binding;ion binding;ribonucleoside binding;purine ribonucleoside triphosphate binding;guanyl nucleotide…	cellular_component;cell part;cell;intracellular;organelle;membrane-bounded organelle;intracellular organelle;intracellular part;intracellular membrane-bounded organelle;nucleus;cytoplasm;cytoplasmic part;cytosol;	K07904	RAB11A:Ras-related protein Rab-11A;	Endocytosis - Aspergillus nidulans ;	IPR005225;IPR027417;	Small GTP-binding protein domain;P-loop containing nucleoside triphosphate hydrolase;
B8MYJ5	chloroplast	biological_process;metabolic process;organic substance metabolic process;primary metabolic process;carbohydrate metabolic process;cellular process;alditol phosphate metabolic process;phosphate-containing compound metabolic process;organophosphate metabolic process;carbohydrate derivative metabolic process;cellular metabolic process;phosphorus metabolic process;glycerol-3-phosphate metabolic proce…	nucleoside phosphate binding;molecular_function;binding;heterocyclic compound binding;small molecule binding;organic cyclic compound binding;nucleotide binding;catalytic activity;oxidoreductase activity;oxidoreductase activity, acting on CH-OH group of donors;oxidoreductase activity, acting on the CH-OH group of donors, NAD = or NADP as acceptor;glycerol-3-phosphate dehydrogenase [NAD+] activity;…	cellular_component;cell part;cell;intracellular;intracellular part;cytoplasm;cytoplasmic part;protein complex;catalytic complex;macromolecular complex;oxidoreductase complex;glycerol-3-phosphate dehydrogenase complex;	K00006	GPD1:glycerol-3-phosphate dehydrogenase (NAD+) [EC:1.1.1.8];GPD1:glycerol-3-phosphate dehydrogenase (NAD+) [EC:1.1.1.8];	Biosynthesis of secondary metabolites - Aspergillus nidulans ;Glycerophospholipid metabolism - Aspergillus nidulans ;	IPR013328;IPR008927;IPR011128;IPR016040;IPR006109;	"6-phosphogluconate dehydrogenase, domain 2";6-phosphogluconate dehydrogenase C-terminal domain-like;"Glycerol-3-phosphate dehydrogenase, NAD-dependent, N-terminal";NAD(P)-binding domain;"Glycerol-3-phosphate dehydrogenase, NAD-dependent, C-terminal";
B8MYJ6	cytosol	carbohydrate biosynthetic process;biological_process;organic substance biosynthetic process;polysaccharide metabolic process;single-organism carbohydrate metabolic process;biosynthetic process;macromolecule biosynthetic process;carbohydrate metabolic process;metabolic process;organic substance metabolic process;macromolecule metabolic process;primary metabolic process;polysaccharide biosynthetic …	molecular_function;catalytic activity;glycogen debranching enzyme activity;transferase activity, transferring hexosyl groups;transferase activity, transferring glycosyl groups;transferase activity;4-alpha-glucanotransferase activity;hydrolase activity;hydrolase activity, acting on glycosyl bonds;glucosidase activity;hydrolase activity, hydrolyzing O-glycosyl compounds;alpha-glucosidase activity;a…	cellular_component;cell part;cell;intracellular;intracellular part;cytoplasm;	K01196	AGL:glycogen debranching enzyme [EC:2.4.1.25 3.2.1.33];AGL:glycogen debranching enzyme [EC:2.4.1.25 3.2.1.33];	Metabolic pathways - Aspergillus nidulans ;Starch and sucrose metabolism - Aspergillus nidulans ;	IPR008928;IPR029436;IPR017853;IPR013781;	Six-hairpin glycosidase-like;"Eukaryotic glycogen debranching enzyme, N-terminal domain";Glycoside hydrolase superfamily;"Glycoside hydrolase, catalytic domain";
B8MYK0	chloroplast	biological_process;cellular process;metabolic process;cellular metabolic process;generation of precursor metabolites and energy;phosphorylation;phosphate-containing compound metabolic process;phosphorus metabolic process;oxidative phosphorylation;respiratory electron transport chain;cellular respiration;ATP synthesis coupled electron transport;single-organism metabolic process;mitochondrial ATP s…	molecular_function;binding;electron carrier activity;heterocyclic compound binding;organic cyclic compound binding;tetrapyrrole binding;heme binding;electron transporter, transferring electrons within = CoQH2-cytochrome c reductase complex activity;	cellular_component;cell part;cell;intracellular;intracellular part;cytoplasm;cytoplasmic part;organelle;membrane-bounded organelle;intracellular organelle;intracellular membrane-bounded organelle;mitochondrion;organelle envelope;envelope;mitochondrial part;intracellular organelle part;organelle part;mitochondrial envelope;mitochondrial membrane;membrane;organelle inner membrane;organelle membrane…	K00413	CYC1:ubiquinol-cytochrome c reductase cytochrome c1 subunit;CYC1:ubiquinol-cytochrome c reductase cytochrome c1 subunit;	Metabolic pathways - Aspergillus nidulans ;Oxidative phosphorylation - Aspergillus nidulans ;	IPR009056;IPR021157;	Cytochrome c-like domain;"Cytochrome c1, transmembrane anchor, C-terminal";
B8MYK0	chloroplast	biological_process;cellular process;metabolic process;cellular metabolic process;generation of precursor metabolites and energy;phosphorylation;phosphate-containing compound metabolic process;phosphorus metabolic process;oxidative phosphorylation;respiratory electron transport chain;cellular respiration;ATP synthesis coupled electron transport;single-organism metabolic process;mitochondrial ATP s…	molecular_function;binding;electron carrier activity;heterocyclic compound binding;organic cyclic compound binding;tetrapyrrole binding;heme binding;electron transporter, transferring electrons within = CoQH2-cytochrome c reductase complex activity;	cellular_component;cell part;cell;intracellular;intracellular part;cytoplasm;cytoplasmic part;organelle;membrane-bounded organelle;intracellular organelle;intracellular membrane-bounded organelle;mitochondrion;organelle envelope;envelope;mitochondrial part;intracellular organelle part;organelle part;mitochondrial envelope;mitochondrial membrane;membrane;organelle inner membrane;organelle membrane…	K00413	CYC1:ubiquinol-cytochrome c reductase cytochrome c1 subunit;CYC1:ubiquinol-cytochrome c reductase cytochrome c1 subunit;	Metabolic pathways - Aspergillus nidulans ;Oxidative phosphorylation - Aspergillus nidulans ;	IPR009056;IPR021157;	Cytochrome c-like domain;"Cytochrome c1, transmembrane anchor, C-terminal";
B8MYK0	chloroplast	biological_process;cellular process;metabolic process;cellular metabolic process;generation of precursor metabolites and energy;phosphorylation;phosphate-containing compound metabolic process;phosphorus metabolic process;oxidative phosphorylation;respiratory electron transport chain;cellular respiration;ATP synthesis coupled electron transport;single-organism metabolic process;mitochondrial ATP s…	molecular_function;binding;electron carrier activity;heterocyclic compound binding;organic cyclic compound binding;tetrapyrrole binding;heme binding;electron transporter, transferring electrons within = CoQH2-cytochrome c reductase complex activity;	cellular_component;cell part;cell;intracellular;intracellular part;cytoplasm;cytoplasmic part;organelle;membrane-bounded organelle;intracellular organelle;intracellular membrane-bounded organelle;mitochondrion;organelle envelope;envelope;mitochondrial part;intracellular organelle part;organelle part;mitochondrial envelope;mitochondrial membrane;membrane;organelle inner membrane;organelle membrane…	K00413	CYC1:ubiquinol-cytochrome c reductase cytochrome c1 subunit;CYC1:ubiquinol-cytochrome c reductase cytochrome c1 subunit;	Metabolic pathways - Aspergillus nidulans ;Oxidative phosphorylation - Aspergillus nidulans ;	IPR009056;IPR021157;	Cytochrome c-like domain;"Cytochrome c1, transmembrane anchor, C-terminal";
B8MYK4	nuclear	gene expression;organic substance biosynthetic process;cellular macromolecule metabolic process;cellular component biogenesis;translation;macromolecular complex subunit organization;translational initiation;cellular component assembly;cellular macromolecule biosynthetic process;ribonucleoprotein complex assembly;ribonucleoprotein complex biogenesis;ribonucleoprotein complex subunit organization;c…	nucleoside phosphate binding;molecular_function;binding;heterocyclic compound binding;small molecule binding;organic cyclic compound binding;nucleotide binding;nucleic acid binding;RNA binding;translation factor activity, nucleic acid binding;translation initiation factor activity;	cellular_component;cell part;cell;intracellular;intracellular part;cytoplasm;cytoplasmic part;cytosol;protein complex;macromolecular complex;eukaryotic translation initiation factor 3 complex;intracellular non-membrane-bounded organelle;organelle;ribonucleoprotein complex;non-membrane-bounded organelle;intracellular organelle;ribonucleoprotein granule;cytoplasmic stress granule;translation preini…	K03253	EIF3B:translation initiation factor 3 subunit B;	RNA transport - Aspergillus nidulans ;	IPR000504;IPR015943;IPR012677;IPR013979;	RNA recognition motif domain;WD40/YVTN repeat-like-containing domain;Nucleotide-binding alpha-beta plait domain;"Translation initiation factor, beta propellor-like domain";
B8MYK4	nuclear	gene expression;organic substance biosynthetic process;cellular macromolecule metabolic process;cellular component biogenesis;translation;macromolecular complex subunit organization;translational initiation;cellular component assembly;cellular macromolecule biosynthetic process;ribonucleoprotein complex assembly;ribonucleoprotein complex biogenesis;ribonucleoprotein complex subunit organization;c…	nucleoside phosphate binding;molecular_function;binding;heterocyclic compound binding;small molecule binding;organic cyclic compound binding;nucleotide binding;nucleic acid binding;RNA binding;translation factor activity, nucleic acid binding;translation initiation factor activity;	cellular_component;cell part;cell;intracellular;intracellular part;cytoplasm;cytoplasmic part;cytosol;protein complex;macromolecular complex;eukaryotic translation initiation factor 3 complex;intracellular non-membrane-bounded organelle;organelle;ribonucleoprotein complex;non-membrane-bounded organelle;intracellular organelle;ribonucleoprotein granule;cytoplasmic stress granule;translation preini…	K03253	EIF3B:translation initiation factor 3 subunit B;	RNA transport - Aspergillus nidulans ;	IPR000504;IPR015943;IPR012677;IPR013979;	RNA recognition motif domain;WD40/YVTN repeat-like-containing domain;Nucleotide-binding alpha-beta plait domain;"Translation initiation factor, beta propellor-like domain";
B8MYL7	chloroplast	macromolecule localization;single-organism transport;cellular macromolecule localization;cellular process;single-organism process;single-organism cellular process;intracellular transport;protein transport;establishment of localization;intracellular protein transport;establishment of protein localization;biological_process;cellular localization;protein localization;transport;establishment of local…		mitochondrial inner membrane;mitochondrial envelope;envelope;intracellular membrane-bounded organelle;intracellular;mitochondrion;cytoplasm;organelle;macromolecular complex;mitochondrial membrane part;membrane-bounded organelle;organelle membrane;organelle inner membrane;intracellular organelle;organelle envelope;mitochondrial membrane;cell;cellular_component;mitochondrial inner membrane preseque…				;	;
B8MYW2	cytosol	gene expression;organic substance biosynthetic process;biosynthetic process;macromolecule biosynthetic process;cellular macromolecule metabolic process;cellular process;translation;biological_process;cellular macromolecule biosynthetic process;metabolic process;organic substance metabolic process;cellular biosynthetic process;cellular protein metabolic process;macromolecule metabolic process;cell…		cellular_component;cell part;cell;intracellular;organelle;membrane-bounded organelle;intracellular organelle;intracellular part;intracellular membrane-bounded organelle;nucleus;cytoplasm;cytoplasmic part;mitochondrion;cytosol;				IPR011057;IPR011323;	Mss4-like;Mss4/translationally controlled tumour-associated TCTP;
B8MYW2	cytosol	gene expression;organic substance biosynthetic process;biosynthetic process;macromolecule biosynthetic process;cellular macromolecule metabolic process;cellular process;translation;biological_process;cellular macromolecule biosynthetic process;metabolic process;organic substance metabolic process;cellular biosynthetic process;cellular protein metabolic process;macromolecule metabolic process;cell…		cellular_component;cell part;cell;intracellular;organelle;membrane-bounded organelle;intracellular organelle;intracellular part;intracellular membrane-bounded organelle;nucleus;cytoplasm;cytoplasmic part;mitochondrion;cytosol;				IPR011057;IPR011323;	Mss4-like;Mss4/translationally controlled tumour-associated TCTP;
B8MYW2	cytosol	gene expression;organic substance biosynthetic process;biosynthetic process;macromolecule biosynthetic process;cellular macromolecule metabolic process;cellular process;translation;biological_process;cellular macromolecule biosynthetic process;metabolic process;organic substance metabolic process;cellular biosynthetic process;cellular protein metabolic process;macromolecule metabolic process;cell…		cellular_component;cell part;cell;intracellular;organelle;membrane-bounded organelle;intracellular organelle;intracellular part;intracellular membrane-bounded organelle;nucleus;cytoplasm;cytoplasmic part;mitochondrion;cytosol;				IPR011057;IPR011323;	Mss4-like;Mss4/translationally controlled tumour-associated TCTP;
B8MYW2	cytosol	gene expression;organic substance biosynthetic process;biosynthetic process;macromolecule biosynthetic process;cellular macromolecule metabolic process;cellular process;translation;biological_process;cellular macromolecule biosynthetic process;metabolic process;organic substance metabolic process;cellular biosynthetic process;cellular protein metabolic process;macromolecule metabolic process;cell…		cellular_component;cell part;cell;intracellular;organelle;membrane-bounded organelle;intracellular organelle;intracellular part;intracellular membrane-bounded organelle;nucleus;cytoplasm;cytoplasmic part;mitochondrion;cytosol;				IPR011057;IPR011323;	Mss4-like;Mss4/translationally controlled tumour-associated TCTP;
B8MYW5	chloroplast		molecular_function;catalytic activity;binding;transferase activity, transferring nitrogenous groups;transferase activity;transaminase activity;cofactor binding;anion binding;ion binding;pyridoxal phosphate binding;organic cyclic compound binding;heterocyclic compound binding;					IPR015424;IPR015421;IPR015422;	Pyridoxal phosphate-dependent transferase;"Pyridoxal phosphate-dependent transferase, major region, subdomain 1";"Pyridoxal phosphate-dependent transferase, major region, subdomain 2";
B8MZ48	chloroplast	biological_process;response to oxygen-containing compound;response to stress;response to oxidative stress;response to chemical;response to stimulus;response to reactive oxygen species;cellular process;cellular macromolecule metabolic process;metabolic process;macromolecule modification;organic substance metabolic process;cellular protein metabolic process;protein modification process;protein meta…	nucleoside phosphate binding;molecular_function;binding;heterocyclic compound binding;small molecule binding;organic cyclic compound binding;nucleotide binding;catalytic activity;oxidoreductase activity, acting on a sulfur group of donors;oxidoreductase activity, acting on a sulfur group of donors, = NAD(P) as acceptor;antioxidant activity;oxidoreductase activity, acting on NAD(P)H;oxidoreductase…	cellular_component;cell part;cell;intracellular;organelle;membrane-bounded organelle;intracellular organelle;intracellular part;intracellular membrane-bounded organelle;nucleus;cytoplasm;cytoplasmic part;mitochondrion;cytosol;	K00383	GSR:glutathione reductase (NADPH) [EC:1.8.1.7];	Glutathione metabolism - Aspergillus nidulans ;	IPR016156;IPR004099;IPR023753;	"FAD/NAD-linked reductase, dimerisation domain";"Pyridine nucleotide-disulphide oxidoreductase, dimerisation domain";"Pyridine nucleotide-disulphide oxidoreductase, FAD/NAD(P)-binding domain";
B8MZ48	chloroplast	biological_process;response to oxygen-containing compound;response to stress;response to oxidative stress;response to chemical;response to stimulus;response to reactive oxygen species;cellular process;cellular macromolecule metabolic process;metabolic process;macromolecule modification;organic substance metabolic process;cellular protein metabolic process;protein modification process;protein meta…	nucleoside phosphate binding;molecular_function;binding;heterocyclic compound binding;small molecule binding;organic cyclic compound binding;nucleotide binding;catalytic activity;oxidoreductase activity, acting on a sulfur group of donors;oxidoreductase activity, acting on a sulfur group of donors, = NAD(P) as acceptor;antioxidant activity;oxidoreductase activity, acting on NAD(P)H;oxidoreductase…	cellular_component;cell part;cell;intracellular;organelle;membrane-bounded organelle;intracellular organelle;intracellular part;intracellular membrane-bounded organelle;nucleus;cytoplasm;cytoplasmic part;mitochondrion;cytosol;	K00383	GSR:glutathione reductase (NADPH) [EC:1.8.1.7];	Glutathione metabolism - Aspergillus nidulans ;	IPR016156;IPR004099;IPR023753;	"FAD/NAD-linked reductase, dimerisation domain";"Pyridine nucleotide-disulphide oxidoreductase, dimerisation domain";"Pyridine nucleotide-disulphide oxidoreductase, FAD/NAD(P)-binding domain";
B8MZ48	chloroplast	biological_process;response to oxygen-containing compound;response to stress;response to oxidative stress;response to chemical;response to stimulus;response to reactive oxygen species;cellular process;cellular macromolecule metabolic process;metabolic process;macromolecule modification;organic substance metabolic process;cellular protein metabolic process;protein modification process;protein meta…	nucleoside phosphate binding;molecular_function;binding;heterocyclic compound binding;small molecule binding;organic cyclic compound binding;nucleotide binding;catalytic activity;oxidoreductase activity, acting on a sulfur group of donors;oxidoreductase activity, acting on a sulfur group of donors, = NAD(P) as acceptor;antioxidant activity;oxidoreductase activity, acting on NAD(P)H;oxidoreductase…	cellular_component;cell part;cell;intracellular;organelle;membrane-bounded organelle;intracellular organelle;intracellular part;intracellular membrane-bounded organelle;nucleus;cytoplasm;cytoplasmic part;mitochondrion;cytosol;	K00383	GSR:glutathione reductase (NADPH) [EC:1.8.1.7];	Glutathione metabolism - Aspergillus nidulans ;	IPR016156;IPR004099;IPR023753;	"FAD/NAD-linked reductase, dimerisation domain";"Pyridine nucleotide-disulphide oxidoreductase, dimerisation domain";"Pyridine nucleotide-disulphide oxidoreductase, FAD/NAD(P)-binding domain";
B8MZ48	chloroplast	biological_process;response to oxygen-containing compound;response to stress;response to oxidative stress;response to chemical;response to stimulus;response to reactive oxygen species;cellular process;cellular macromolecule metabolic process;metabolic process;macromolecule modification;organic substance metabolic process;cellular protein metabolic process;protein modification process;protein meta…	nucleoside phosphate binding;molecular_function;binding;heterocyclic compound binding;small molecule binding;organic cyclic compound binding;nucleotide binding;catalytic activity;oxidoreductase activity, acting on a sulfur group of donors;oxidoreductase activity, acting on a sulfur group of donors, = NAD(P) as acceptor;antioxidant activity;oxidoreductase activity, acting on NAD(P)H;oxidoreductase…	cellular_component;cell part;cell;intracellular;organelle;membrane-bounded organelle;intracellular organelle;intracellular part;intracellular membrane-bounded organelle;nucleus;cytoplasm;cytoplasmic part;mitochondrion;cytosol;	K00383	GSR:glutathione reductase (NADPH) [EC:1.8.1.7];	Glutathione metabolism - Aspergillus nidulans ;	IPR016156;IPR004099;IPR023753;	"FAD/NAD-linked reductase, dimerisation domain";"Pyridine nucleotide-disulphide oxidoreductase, dimerisation domain";"Pyridine nucleotide-disulphide oxidoreductase, FAD/NAD(P)-binding domain";
B8MZ85	cytosol	gene expression;organic substance biosynthetic process;biosynthetic process;macromolecule biosynthetic process;cellular macromolecule metabolic process;cellular process;biological_process;cellular macromolecule biosynthetic process;metabolic process;organic substance metabolic process;cellular biosynthetic process;cellular protein metabolic process;macromolecule metabolic process;cellular metabol…	molecular_function;structural molecule activity;structural constituent of ribosome;	cellular_component;cell part;cell;intracellular;intracellular part;cytoplasm;cytoplasmic part;intracellular non-membrane-bounded organelle;organelle;macromolecular complex;non-membrane-bounded organelle;ribonucleoprotein complex;intracellular organelle;ribosome;	K02957	RP-S15Ae:small subunit ribosomal protein S15Ae;	Ribosome - Aspergillus nidulans ;
B8MZ85	cytosol	gene expression;organic substance biosynthetic process;biosynthetic process;macromolecule biosynthetic process;cellular macromolecule metabolic process;cellular process;biological_process;cellular macromolecule biosynthetic process;metabolic process;organic substance metabolic process;cellular biosynthetic process;cellular protein metabolic process;macromolecule metabolic process;cellular metabol…	molecular_function;structural molecule activity;structural constituent of ribosome;	cellular_component;cell part;cell;intracellular;intracellular part;cytoplasm;cytoplasmic part;intracellular non-membrane-bounded organelle;organelle;macromolecular complex;non-membrane-bounded organelle;ribonucleoprotein complex;intracellular organelle;ribosome;	K02957	RP-S15Ae:small subunit ribosomal protein S15Ae;	Ribosome - Aspergillus nidulans ;
B8MZ85	cytosol	gene expression;organic substance biosynthetic process;biosynthetic process;macromolecule biosynthetic process;cellular macromolecule metabolic process;cellular process;biological_process;cellular macromolecule biosynthetic process;metabolic process;organic substance metabolic process;cellular biosynthetic process;cellular protein metabolic process;macromolecule metabolic process;cellular metabol…	molecular_function;structural molecule activity;structural constituent of ribosome;	cellular_component;cell part;cell;intracellular;intracellular part;cytoplasm;cytoplasmic part;intracellular non-membrane-bounded organelle;organelle;macromolecular complex;non-membrane-bounded organelle;ribonucleoprotein complex;intracellular organelle;ribosome;	K02957	RP-S15Ae:small subunit ribosomal protein S15Ae;	Ribosome - Aspergillus nidulans ;
B8MZ86	cytosol	biological_process;single-organism metabolic process;metabolic process;organic hydroxy compound metabolic process;small molecule metabolic process;organic substance metabolic process;alcohol metabolic process;cellular component assembly;protein complex subunit organization;cellular component biogenesis;protein complex biogenesis;macromolecular complex assembly;macromolecular complex subunit organ…	molecular_function;guanyl-nucleotide exchange factor activity;Ras guanyl-nucleotide exchange factor activity;Ran guanyl-nucleotide exchange factor activity;transporter activity;substrate-specific transporter activity;protein transporter activity;	cell;nucleus;cellular_component;nuclear lumen;exosome (RNase complex);membrane-enclosed lumen;intracellular membrane-bounded organelle;intracellular;protein complex;intracellular organelle lumen;organelle lumen;organelle;macromolecular complex;nuclear part;membrane-bounded organelle;intracellular organelle part;cell part;intracellular organelle;intracellular part;organelle part;nuclear exosome (R…	K14293	KPNB1:importin subunit beta-1;	RNA transport - Aspergillus nidulans ;	IPR016024;IPR011989;IPR001494;	Armadillo-type fold;Armadillo-like helical;"Importin-beta, N-terminal domain";
B8MZA0	cytosol		molecular_function;catalytic activity;binding;cation binding;ion binding;transition metal ion binding;metal ion binding;zinc ion binding;oxidoreductase activity;					IPR016040;IPR011032;IPR013149;	NAD(P)-binding domain;GroES-like;"Alcohol dehydrogenase, C-terminal";
B8MZA0	cytosol		molecular_function;catalytic activity;binding;cation binding;ion binding;transition metal ion binding;metal ion binding;zinc ion binding;oxidoreductase activity;					IPR016040;IPR011032;IPR013149;	NAD(P)-binding domain;GroES-like;"Alcohol dehydrogenase, C-terminal";
B8MZA3	cytosol	biological_process;single-organism metabolic process;cellular process;metabolic process;small molecule metabolic process;organic substance metabolic process;cellular metabolic process;organic acid metabolic process;dicarboxylic acid metabolic process;oxoacid metabolic process;carboxylic acid metabolic process;fumarate metabolic process;nitrogen compound metabolic process;cellular nitrogen compoun…	nucleoside phosphate binding;molecular_function;binding;heterocyclic compound binding;small molecule binding;organic cyclic compound binding;nucleotide binding;cation binding;ion binding;metal ion binding;magnesium ion binding;carbohydrate derivative binding;nucleoside binding;purine nucleoside binding;nucleic acid binding;DNA binding;sequence-specific DNA binding;DNA replication origin binding;c…	cellular_component;cell part;cell;intracellular;organelle;membrane-bounded organelle;intracellular organelle;intracellular part;intracellular membrane-bounded organelle;nucleus;cytoplasm;cytoplasmic part;cytosol;	K01939	purA:adenylosuccinate synthase [EC:6.3.4.4];purA:adenylosuccinate synthase [EC:6.3.4.4];purA:adenylosuccinate synthase [EC:6.3.4.4];	Metabolic pathways - Aspergillus nidulans ;Purine metabolism - Aspergillus nidulans ;Alanine, aspartate and glutamate metabolism - Aspergillus nidulans ;	IPR027417;	P-loop containing nucleoside triphosphate hydrolase;
B8MZD4	nuclear	sulfur compound metabolic process;cellular amino acid metabolic process;organonitrogen compound metabolic process;nitrogen compound metabolic process;cellular process;small molecule metabolic process;organic acid metabolic process;oxoacid metabolic process;biological_process;single-organism metabolic process;metabolic process;organic substance metabolic process;carboxylic acid metabolic process;c…	molecular_function;catalytic activity;O-acetyltransferase activity;O-acyltransferase activity;transferase activity, transferring acyl groups other than = amino-acyl groups;transferase activity, transferring acyl groups;acetyltransferase activity;transferase activity;homoserine O-acetyltransferase activity;	cellular_component;cell part;cell;intracellular;intracellular part;cytoplasm;	K00641	metX:homoserine O-acetyltransferase [EC:2.3.1.31];metX:homoserine O-acetyltransferase [EC:2.3.1.31];metX:homoserine O-acetyltransferase [EC:2.3.1.31];	Metabolic pathways - Aspergillus nidulans ;Biosynthesis of antibiotics - Aspergillus nidulans ;Cysteine and methionine metabolism - Aspergillus nidulans ;	IPR000073;IPR029058;	Alpha/beta hydrolase fold-1;Alpha/Beta hydrolase fold;
B8MZE3	chloroplast	biological_process;establishment of localization;localization;transport;cellular process;single-organism process;single-organism cellular process;single-organism transport;transmembrane transport;		cellular_component;membrane;intrinsic to membrane;membrane part;integral to membrane;				IPR023395;	Mitochondrial carrier domain;
B8MZE3	chloroplast	biological_process;establishment of localization;localization;transport;cellular process;single-organism process;single-organism cellular process;single-organism transport;transmembrane transport;		cellular_component;membrane;intrinsic to membrane;membrane part;integral to membrane;				IPR023395;	Mitochondrial carrier domain;
B8MZE3	chloroplast	biological_process;establishment of localization;localization;transport;cellular process;single-organism process;single-organism cellular process;single-organism transport;transmembrane transport;		cellular_component;membrane;intrinsic to membrane;membrane part;integral to membrane;				IPR023395;	Mitochondrial carrier domain;
B8MZF6	cytosol	biological_process;response to oxygen-containing compound;response to stress;response to oxidative stress;response to chemical;response to stimulus;response to reactive oxygen species;developmental process;single-organism developmental process;cellular process;single-organism process;cell aging;aging;single-organism cellular process;replicative cell aging;age-dependent general metabolic decline;a…	nucleoside phosphate binding;molecular_function;binding;heterocyclic compound binding;small molecule binding;organic cyclic compound binding;nucleotide binding;carbohydrate derivative binding;nucleoside binding;purine nucleoside binding;catalytic activity;purine ribonucleotide binding;anion binding;ribonucleotide binding;ion binding;ribonucleoside binding;purine ribonucleoside triphosphate bindin…	cellular_component;cell part;cell;intracellular;organelle;membrane-bounded organelle;intracellular organelle;intracellular part;intracellular membrane-bounded organelle;nucleus;organelle envelope;envelope;endomembrane system;nuclear part;intracellular organelle part;organelle part;nuclear envelope;cytoplasm;cytoplasmic part;cytosol;macromolecular complex;protein complex;cytosolic part;ER membrane…				IPR019489;IPR023150;IPR027417;IPR003959;IPR004176;IPR003593;	"Clp ATPase, C-terminal";Double Clp-N motif;P-loop containing nucleoside triphosphate hydrolase;"ATPase, AAA-type, core";"Clp, N-terminal";AAA+ ATPase domain;
B8MZH2	cytoskeleton	biological_process;macromolecule localization;localization;RNA localization;nitrogen compound transport;cellular process;single-organism process;single-organism cellular process;RNA transport;intracellular transport;nucleobase-containing compound transport;nucleic acid transport;establishment of localization;establishment of RNA localization;nucleocytoplasmic transport;cellular localization;cytop…	molecular_function;binding;heterocyclic compound binding;organic cyclic compound binding;nucleic acid binding;RNA binding;structural molecule activity;structural constituent of ribosome;	cellular_component;cell part;cell;intracellular;intracellular part;cytoplasm;cytoplasmic part;cytosol;intracellular non-membrane-bounded organelle;organelle;macromolecular complex;non-membrane-bounded organelle;ribonucleoprotein complex;intracellular organelle;ribosome;ribosomal subunit;intracellular organelle part;organelle part;small ribosomal subunit;cytosolic part;cytosolic ribosome;cytosolic…	K02989	RP-S5e:small subunit ribosomal protein S5e;	Ribosome - Aspergillus nidulans ;	IPR023798;	Ribosomal protein S7 domain;
B8MZH2	cytoskeleton	biological_process;macromolecule localization;localization;RNA localization;nitrogen compound transport;cellular process;single-organism process;single-organism cellular process;RNA transport;intracellular transport;nucleobase-containing compound transport;nucleic acid transport;establishment of localization;establishment of RNA localization;nucleocytoplasmic transport;cellular localization;cytop…	molecular_function;binding;heterocyclic compound binding;organic cyclic compound binding;nucleic acid binding;RNA binding;structural molecule activity;structural constituent of ribosome;	cellular_component;cell part;cell;intracellular;intracellular part;cytoplasm;cytoplasmic part;cytosol;intracellular non-membrane-bounded organelle;organelle;macromolecular complex;non-membrane-bounded organelle;ribonucleoprotein complex;intracellular organelle;ribosome;ribosomal subunit;intracellular organelle part;organelle part;small ribosomal subunit;cytosolic part;cytosolic ribosome;cytosolic…	K02989	RP-S5e:small subunit ribosomal protein S5e;	Ribosome - Aspergillus nidulans ;	IPR023798;	Ribosomal protein S7 domain;
B8MZM3	nuclear	biological_process;cellular component assembly;protein complex subunit organization;cellular component biogenesis;protein complex biogenesis;macromolecular complex assembly;macromolecular complex subunit organization;cellular component organization or biogenesis;cellular component organization;protein complex assembly;establishment of localization;localization;transport;macromolecule localization…	molecular_function;binding;cation binding;ion binding;transition metal ion binding;metal ion binding;zinc ion binding;	Golgi apparatus;cell;cellular_component;endomembrane system;intracellular membrane-bounded organelle;intracellular;cytoplasmic part;Golgi apparatus part;cytoplasm;membrane;organelle;organelle membrane;intracellular organelle part;cell part;membrane-bounded organelle;intracellular organelle;intracellular part;organelle part;Golgi membrane;cytosol;membrane-bounded vesicle;vesicle;vesicle membrane;t…	K14007	SEC24:protein transport protein SEC24;	Protein processing in endoplasmic reticulum - Aspergillus nidulans ;	IPR012990;IPR006895;IPR006896;IPR006900;IPR002035;IPR007123;IPR029006;	Sec23/Sec24 beta-sandwich;"Zinc finger, Sec23/Sec24-type";"Sec23/Sec24, trunk domain";"Sec23/Sec24, helical domain";"von Willebrand factor, type A";Gelsolin-like domain;ADF-H/Gelsolin-like domain;
B8MZM3	nuclear	biological_process;cellular component assembly;protein complex subunit organization;cellular component biogenesis;protein complex biogenesis;macromolecular complex assembly;macromolecular complex subunit organization;cellular component organization or biogenesis;cellular component organization;protein complex assembly;establishment of localization;localization;transport;macromolecule localization…	molecular_function;binding;cation binding;ion binding;transition metal ion binding;metal ion binding;zinc ion binding;	Golgi apparatus;cell;cellular_component;endomembrane system;intracellular membrane-bounded organelle;intracellular;cytoplasmic part;Golgi apparatus part;cytoplasm;membrane;organelle;organelle membrane;intracellular organelle part;cell part;membrane-bounded organelle;intracellular organelle;intracellular part;organelle part;Golgi membrane;cytosol;membrane-bounded vesicle;vesicle;vesicle membrane;t…	K14007	SEC24:protein transport protein SEC24;	Protein processing in endoplasmic reticulum - Aspergillus nidulans ;	IPR012990;IPR006895;IPR006896;IPR006900;IPR002035;IPR007123;IPR029006;	Sec23/Sec24 beta-sandwich;"Zinc finger, Sec23/Sec24-type";"Sec23/Sec24, trunk domain";"Sec23/Sec24, helical domain";"von Willebrand factor, type A";Gelsolin-like domain;ADF-H/Gelsolin-like domain;
B8MZQ0	cytosol	biological_process;metabolic process;organic substance metabolic process;primary metabolic process;carbohydrate metabolic process;single-organism carbohydrate metabolic process;monosaccharide metabolic process;hexose metabolic process;glucose metabolic process;monosaccharide catabolic process;organic substance catabolic process;catabolic process;carbohydrate catabolic process;single-organism carb…	molecular_function;catalytic activity;intramolecular transferase activity;intramolecular transferase activity, phosphotransferases;isomerase activity;phosphoglycerate mutase activity;binding;cation binding;ion binding;transition metal ion binding;metal ion binding;manganese ion binding;	cellular_component;cell part;cell;intracellular;intracellular part;cytoplasm;	K15633	gpmI:2,3-bisphosphoglycerate-independent phosphoglycerate mutase [EC:5.4.2.12];gpmI:2,3-bisphosphoglycerate-independent phosphoglycerate mutase [EC:5.4.2.12];gpmI:2,3-bisphosphoglycerate-independent phosphoglycerate mutase [EC:5.4.2.12];gpmI:2,3-bisphosphoglycerate-independent phosphoglycerate mutase [EC:5.4.2.12];gpmI:2,3-bisphosphoglycerate-independent phosphoglycerate mutase [EC:5.4.2.12];gpmI…	Metabolic pathways - Aspergillus nidulans ;Biosynthesis of secondary metabolites - Aspergillus nidulans ;Biosynthesis of antibiotics - Aspergillus nidulans ;Biosynthesis of amino acids - Aspergillus nidulans ;Carbon metabolism - Aspergillus nidulans ;Glycolysis / Gluconeogenesis - Aspergillus nidulans ;Glycine, serine and threonine metabolism - Aspergillus nidulans ;Methane metabolism - Aspergill…	IPR006124;IPR011258;IPR017849;IPR017850;	Metalloenzyme;"BPG-independent PGAM, N-terminal";"Alkaline phosphatase-like, alpha/beta/alpha";"Alkaline-phosphatase-like, core domain";
B8MZQ0	cytosol	biological_process;metabolic process;organic substance metabolic process;primary metabolic process;carbohydrate metabolic process;single-organism carbohydrate metabolic process;monosaccharide metabolic process;hexose metabolic process;glucose metabolic process;monosaccharide catabolic process;organic substance catabolic process;catabolic process;carbohydrate catabolic process;single-organism carb…	molecular_function;catalytic activity;intramolecular transferase activity;intramolecular transferase activity, phosphotransferases;isomerase activity;phosphoglycerate mutase activity;binding;cation binding;ion binding;transition metal ion binding;metal ion binding;manganese ion binding;	cellular_component;cell part;cell;intracellular;intracellular part;cytoplasm;	K15633	gpmI:2,3-bisphosphoglycerate-independent phosphoglycerate mutase [EC:5.4.2.12];gpmI:2,3-bisphosphoglycerate-independent phosphoglycerate mutase [EC:5.4.2.12];gpmI:2,3-bisphosphoglycerate-independent phosphoglycerate mutase [EC:5.4.2.12];gpmI:2,3-bisphosphoglycerate-independent phosphoglycerate mutase [EC:5.4.2.12];gpmI:2,3-bisphosphoglycerate-independent phosphoglycerate mutase [EC:5.4.2.12];gpmI…	Metabolic pathways - Aspergillus nidulans ;Biosynthesis of secondary metabolites - Aspergillus nidulans ;Biosynthesis of antibiotics - Aspergillus nidulans ;Biosynthesis of amino acids - Aspergillus nidulans ;Carbon metabolism - Aspergillus nidulans ;Glycolysis / Gluconeogenesis - Aspergillus nidulans ;Glycine, serine and threonine metabolism - Aspergillus nidulans ;Methane metabolism - Aspergill…	IPR006124;IPR011258;IPR017849;IPR017850;	Metalloenzyme;"BPG-independent PGAM, N-terminal";"Alkaline phosphatase-like, alpha/beta/alpha";"Alkaline-phosphatase-like, core domain";
B8MZQ2	chloroplast	biological_process;single-organism metabolic process;cellular process;metabolic process;small molecule metabolic process;organic substance metabolic process;cellular metabolic process;organic acid metabolic process;nitrogen compound metabolic process;organonitrogen compound metabolic process;oxoacid metabolic process;carboxylic acid metabolic process;primary metabolic process;cellular amino acid …	molecular_function;catalytic activity;hydroxymethyl-, formyl- and related transferase activity;transferase activity;transferase activity, transferring one-carbon groups;glycine hydroxymethyltransferase activity;binding;cofactor binding;anion binding;ion binding;pyridoxal phosphate binding;organic cyclic compound binding;heterocyclic compound binding;	cellular_component;cell part;cell;intracellular;intracellular part;cytoplasm;	K00600	glyA:glycine hydroxymethyltransferase [EC:2.1.2.1];glyA:glycine hydroxymethyltransferase [EC:2.1.2.1];glyA:glycine hydroxymethyltransferase [EC:2.1.2.1];glyA:glycine hydroxymethyltransferase [EC:2.1.2.1];glyA:glycine hydroxymethyltransferase [EC:2.1.2.1];glyA:glycine hydroxymethyltransferase [EC:2.1.2.1];glyA:glycine hydroxymethyltransferase [EC:2.1.2.1];glyA:glycine hydroxymethyltransferase [EC:…	Metabolic pathways - Aspergillus nidulans ;Biosynthesis of secondary metabolites - Aspergillus nidulans ;Biosynthesis of antibiotics - Aspergillus nidulans ;Biosynthesis of amino acids - Aspergillus nidulans ;Carbon metabolism - Aspergillus nidulans ;Glycine, serine and threonine metabolism - Aspergillus nidulans ;Glyoxylate and dicarboxylate metabolism - Aspergillus nidulans ;Methane metabolism …	IPR015424;IPR015422;IPR015421;	Pyridoxal phosphate-dependent transferase;"Pyridoxal phosphate-dependent transferase, major region, subdomain 2";"Pyridoxal phosphate-dependent transferase, major region, subdomain 1";
B8MZQ2	chloroplast	biological_process;single-organism metabolic process;cellular process;metabolic process;small molecule metabolic process;organic substance metabolic process;cellular metabolic process;organic acid metabolic process;nitrogen compound metabolic process;organonitrogen compound metabolic process;oxoacid metabolic process;carboxylic acid metabolic process;primary metabolic process;cellular amino acid …	molecular_function;catalytic activity;hydroxymethyl-, formyl- and related transferase activity;transferase activity;transferase activity, transferring one-carbon groups;glycine hydroxymethyltransferase activity;binding;cofactor binding;anion binding;ion binding;pyridoxal phosphate binding;organic cyclic compound binding;heterocyclic compound binding;	cellular_component;cell part;cell;intracellular;intracellular part;cytoplasm;	K00600	glyA:glycine hydroxymethyltransferase [EC:2.1.2.1];glyA:glycine hydroxymethyltransferase [EC:2.1.2.1];glyA:glycine hydroxymethyltransferase [EC:2.1.2.1];glyA:glycine hydroxymethyltransferase [EC:2.1.2.1];glyA:glycine hydroxymethyltransferase [EC:2.1.2.1];glyA:glycine hydroxymethyltransferase [EC:2.1.2.1];glyA:glycine hydroxymethyltransferase [EC:2.1.2.1];glyA:glycine hydroxymethyltransferase [EC:…	Metabolic pathways - Aspergillus nidulans ;Biosynthesis of secondary metabolites - Aspergillus nidulans ;Biosynthesis of antibiotics - Aspergillus nidulans ;Biosynthesis of amino acids - Aspergillus nidulans ;Carbon metabolism - Aspergillus nidulans ;Glycine, serine and threonine metabolism - Aspergillus nidulans ;Glyoxylate and dicarboxylate metabolism - Aspergillus nidulans ;Methane metabolism …	IPR015424;IPR015422;IPR015421;	Pyridoxal phosphate-dependent transferase;"Pyridoxal phosphate-dependent transferase, major region, subdomain 2";"Pyridoxal phosphate-dependent transferase, major region, subdomain 1";
B8MZV1	chloroplast	biological_process;establishment of localization;localization;transport;macromolecule localization;cellular macromolecule localization;cellular process;single-organism process;single-organism cellular process;intracellular transport;protein transport;establishment of protein localization;cellular localization;protein localization;establishment of localization in cell;cellular protein localization…	molecular_function;structural molecule activity;	Golgi apparatus;cell;cellular_component;endomembrane system;intracellular membrane-bounded organelle;intracellular;cytoplasmic part;Golgi apparatus part;cytoplasm;membrane;organelle;organelle membrane;intracellular organelle part;cell part;membrane-bounded organelle;intracellular organelle;intracellular part;organelle part;Golgi membrane;membrane-bounded vesicle;cytoplasmic vesicle;vesicle;cytopl…				IPR011048;IPR015943;IPR010714;IPR017986;IPR006692;	"Cytochrome cd1-nitrite reductase-like, haem d1 domain";WD40/YVTN repeat-like-containing domain;"Coatomer, alpha subunit, C-terminal";WD40-repeat-containing domain;"Coatomer, WD associated region";
B8MZV1	chloroplast	biological_process;establishment of localization;localization;transport;macromolecule localization;cellular macromolecule localization;cellular process;single-organism process;single-organism cellular process;intracellular transport;protein transport;establishment of protein localization;cellular localization;protein localization;establishment of localization in cell;cellular protein localization…	molecular_function;structural molecule activity;	Golgi apparatus;cell;cellular_component;endomembrane system;intracellular membrane-bounded organelle;intracellular;cytoplasmic part;Golgi apparatus part;cytoplasm;membrane;organelle;organelle membrane;intracellular organelle part;cell part;membrane-bounded organelle;intracellular organelle;intracellular part;organelle part;Golgi membrane;membrane-bounded vesicle;cytoplasmic vesicle;vesicle;cytopl…				IPR011048;IPR015943;IPR010714;IPR017986;IPR006692;	"Cytochrome cd1-nitrite reductase-like, haem d1 domain";WD40/YVTN repeat-like-containing domain;"Coatomer, alpha subunit, C-terminal";WD40-repeat-containing domain;"Coatomer, WD associated region";
B8MZV1	chloroplast	biological_process;establishment of localization;localization;transport;macromolecule localization;cellular macromolecule localization;cellular process;single-organism process;single-organism cellular process;intracellular transport;protein transport;establishment of protein localization;cellular localization;protein localization;establishment of localization in cell;cellular protein localization…	molecular_function;structural molecule activity;	Golgi apparatus;cell;cellular_component;endomembrane system;intracellular membrane-bounded organelle;intracellular;cytoplasmic part;Golgi apparatus part;cytoplasm;membrane;organelle;organelle membrane;intracellular organelle part;cell part;membrane-bounded organelle;intracellular organelle;intracellular part;organelle part;Golgi membrane;membrane-bounded vesicle;cytoplasmic vesicle;vesicle;cytopl…				IPR011048;IPR015943;IPR010714;IPR017986;IPR006692;	"Cytochrome cd1-nitrite reductase-like, haem d1 domain";WD40/YVTN repeat-like-containing domain;"Coatomer, alpha subunit, C-terminal";WD40-repeat-containing domain;"Coatomer, WD associated region";
B8MZV1	chloroplast	biological_process;establishment of localization;localization;transport;macromolecule localization;cellular macromolecule localization;cellular process;single-organism process;single-organism cellular process;intracellular transport;protein transport;establishment of protein localization;cellular localization;protein localization;establishment of localization in cell;cellular protein localization…	molecular_function;structural molecule activity;	Golgi apparatus;cell;cellular_component;endomembrane system;intracellular membrane-bounded organelle;intracellular;cytoplasmic part;Golgi apparatus part;cytoplasm;membrane;organelle;organelle membrane;intracellular organelle part;cell part;membrane-bounded organelle;intracellular organelle;intracellular part;organelle part;Golgi membrane;membrane-bounded vesicle;cytoplasmic vesicle;vesicle;cytopl…				IPR011048;IPR015943;IPR010714;IPR017986;IPR006692;	"Cytochrome cd1-nitrite reductase-like, haem d1 domain";WD40/YVTN repeat-like-containing domain;"Coatomer, alpha subunit, C-terminal";WD40-repeat-containing domain;"Coatomer, WD associated region";
B8MZV2	chloroplast	macromolecule localization;single-organism transport;cellular macromolecule localization;cellular process;single-organism process;single-organism cellular process;intracellular transport;protein transport;establishment of localization;intracellular protein transport;establishment of protein localization;biological_process;cellular localization;protein localization;transport;establishment of local…	molecular_function;catalytic activity;oxidoreductase activity;oxidoreductase activity, acting on a sulfur group of donors;oxidoreductase activity, acting on a sulfur group of donors, = oxygen as acceptor;thiol oxidase activity;flavin-linked sulfhydryl oxidase activity;	cellular_component;cell part;cell;intracellular;intracellular part;cytoplasm;cytoplasmic part;organelle;membrane-bounded organelle;intracellular organelle;intracellular membrane-bounded organelle;mitochondrion;organelle envelope;envelope;mitochondrial part;intracellular organelle part;organelle part;mitochondrial envelope;organelle envelope lumen;membrane-enclosed lumen;mitochondrial intermembran…				IPR017905;	ERV/ALR sulfhydryl oxidase domain;
B8MZX7	nuclear,plasma membrane	biological_process;metabolic process;organic substance metabolic process;macromolecule metabolic process;protein metabolic process;primary metabolic process;proteolysis;cellular macromolecule catabolic process;organic substance catabolic process;cellular macromolecule metabolic process;cellular process;catabolic process;macromolecule catabolic process;modification-dependent macromolecule cataboli…		intracellular;protein complex;macromolecular complex;cell part;cell;intracellular part;cellular_component;proteasome complex;chromosome;intracellular non-membrane-bounded organelle;protein-DNA complex;organelle;non-membrane-bounded organelle;intracellular organelle part;chromosomal part;intracellular organelle;organelle part;chromosome, centromeric region;chromatin;membrane-bounded organelle;intr…	K03031	PSMD8:26S proteasome regulatory subunit N12;	Proteasome - Aspergillus nidulans ;	;	;
B8MZY1	chloroplast		molecular_function;catalytic activity;hydrolase activity;hydrolase activity, acting on ether bonds;ether hydrolase activity;cis-stilbene-oxide hydrolase activity;					IPR029058;IPR010497;	Alpha/Beta hydrolase fold;"Epoxide hydrolase, N-terminal";
B8N000	mitochondria	biological_process;single-organism metabolic process;cellular process;metabolic process;small molecule metabolic process;organic substance metabolic process;cellular metabolic process;organic acid metabolic process;generation of precursor metabolites and energy;aerobic respiration;cellular respiration;energy derivation by oxidation of organic compounds;primary metabolic process;oxidation-reductio…	nucleoside phosphate binding;molecular_function;binding;heterocyclic compound binding;small molecule binding;organic cyclic compound binding;nucleotide binding;cation binding;ion binding;metal ion binding;magnesium ion binding;catalytic activity;oxidoreductase activity;oxidoreductase activity, acting on CH-OH group of donors;oxidoreductase activity, acting on the CH-OH group of donors, NAD = or N…		K00031	IDH1:isocitrate dehydrogenase [EC:1.1.1.42];IDH1:isocitrate dehydrogenase [EC:1.1.1.42];IDH1:isocitrate dehydrogenase [EC:1.1.1.42];IDH1:isocitrate dehydrogenase [EC:1.1.1.42];IDH1:isocitrate dehydrogenase [EC:1.1.1.42];IDH1:isocitrate dehydrogenase [EC:1.1.1.42];IDH1:isocitrate dehydrogenase [EC:1.1.1.42];IDH1:isocitrate dehydrogenase [EC:1.1.1.42];IDH1:isocitrate dehydrogenase [EC:1.1.1.42];	Metabolic pathways - Aspergillus nidulans ;Biosynthesis of secondary metabolites - Aspergillus nidulans ;Biosynthesis of antibiotics - Aspergillus nidulans ;Biosynthesis of amino acids - Aspergillus nidulans ;Carbon metabolism - Aspergillus nidulans ;Peroxisome - Aspergillus nidulans ;2-Oxocarboxylic acid metabolism - Aspergillus nidulans ;Citrate cycle (TCA cycle) - Aspergillus nidulans ;Glutath…	IPR024084;	Isopropylmalate dehydrogenase-like domain;
B8N000	mitochondria	biological_process;single-organism metabolic process;cellular process;metabolic process;small molecule metabolic process;organic substance metabolic process;cellular metabolic process;organic acid metabolic process;generation of precursor metabolites and energy;aerobic respiration;cellular respiration;energy derivation by oxidation of organic compounds;primary metabolic process;oxidation-reductio…	nucleoside phosphate binding;molecular_function;binding;heterocyclic compound binding;small molecule binding;organic cyclic compound binding;nucleotide binding;cation binding;ion binding;metal ion binding;magnesium ion binding;catalytic activity;oxidoreductase activity;oxidoreductase activity, acting on CH-OH group of donors;oxidoreductase activity, acting on the CH-OH group of donors, NAD = or N…		K00031	IDH1:isocitrate dehydrogenase [EC:1.1.1.42];IDH1:isocitrate dehydrogenase [EC:1.1.1.42];IDH1:isocitrate dehydrogenase [EC:1.1.1.42];IDH1:isocitrate dehydrogenase [EC:1.1.1.42];IDH1:isocitrate dehydrogenase [EC:1.1.1.42];IDH1:isocitrate dehydrogenase [EC:1.1.1.42];IDH1:isocitrate dehydrogenase [EC:1.1.1.42];IDH1:isocitrate dehydrogenase [EC:1.1.1.42];IDH1:isocitrate dehydrogenase [EC:1.1.1.42];	Metabolic pathways - Aspergillus nidulans ;Biosynthesis of secondary metabolites - Aspergillus nidulans ;Biosynthesis of antibiotics - Aspergillus nidulans ;Biosynthesis of amino acids - Aspergillus nidulans ;Carbon metabolism - Aspergillus nidulans ;Peroxisome - Aspergillus nidulans ;2-Oxocarboxylic acid metabolism - Aspergillus nidulans ;Citrate cycle (TCA cycle) - Aspergillus nidulans ;Glutath…	IPR024084;	Isopropylmalate dehydrogenase-like domain;
B8N000	mitochondria	biological_process;single-organism metabolic process;cellular process;metabolic process;small molecule metabolic process;organic substance metabolic process;cellular metabolic process;organic acid metabolic process;generation of precursor metabolites and energy;aerobic respiration;cellular respiration;energy derivation by oxidation of organic compounds;primary metabolic process;oxidation-reductio…	nucleoside phosphate binding;molecular_function;binding;heterocyclic compound binding;small molecule binding;organic cyclic compound binding;nucleotide binding;cation binding;ion binding;metal ion binding;magnesium ion binding;catalytic activity;oxidoreductase activity;oxidoreductase activity, acting on CH-OH group of donors;oxidoreductase activity, acting on the CH-OH group of donors, NAD = or N…		K00031	IDH1:isocitrate dehydrogenase [EC:1.1.1.42];IDH1:isocitrate dehydrogenase [EC:1.1.1.42];IDH1:isocitrate dehydrogenase [EC:1.1.1.42];IDH1:isocitrate dehydrogenase [EC:1.1.1.42];IDH1:isocitrate dehydrogenase [EC:1.1.1.42];IDH1:isocitrate dehydrogenase [EC:1.1.1.42];IDH1:isocitrate dehydrogenase [EC:1.1.1.42];IDH1:isocitrate dehydrogenase [EC:1.1.1.42];IDH1:isocitrate dehydrogenase [EC:1.1.1.42];	Metabolic pathways - Aspergillus nidulans ;Biosynthesis of secondary metabolites - Aspergillus nidulans ;Biosynthesis of antibiotics - Aspergillus nidulans ;Biosynthesis of amino acids - Aspergillus nidulans ;Carbon metabolism - Aspergillus nidulans ;Peroxisome - Aspergillus nidulans ;2-Oxocarboxylic acid metabolism - Aspergillus nidulans ;Citrate cycle (TCA cycle) - Aspergillus nidulans ;Glutath…	IPR024084;	Isopropylmalate dehydrogenase-like domain;
B8N000	mitochondria	biological_process;single-organism metabolic process;cellular process;metabolic process;small molecule metabolic process;organic substance metabolic process;cellular metabolic process;organic acid metabolic process;generation of precursor metabolites and energy;aerobic respiration;cellular respiration;energy derivation by oxidation of organic compounds;primary metabolic process;oxidation-reductio…	nucleoside phosphate binding;molecular_function;binding;heterocyclic compound binding;small molecule binding;organic cyclic compound binding;nucleotide binding;cation binding;ion binding;metal ion binding;magnesium ion binding;catalytic activity;oxidoreductase activity;oxidoreductase activity, acting on CH-OH group of donors;oxidoreductase activity, acting on the CH-OH group of donors, NAD = or N…		K00031	IDH1:isocitrate dehydrogenase [EC:1.1.1.42];IDH1:isocitrate dehydrogenase [EC:1.1.1.42];IDH1:isocitrate dehydrogenase [EC:1.1.1.42];IDH1:isocitrate dehydrogenase [EC:1.1.1.42];IDH1:isocitrate dehydrogenase [EC:1.1.1.42];IDH1:isocitrate dehydrogenase [EC:1.1.1.42];IDH1:isocitrate dehydrogenase [EC:1.1.1.42];IDH1:isocitrate dehydrogenase [EC:1.1.1.42];IDH1:isocitrate dehydrogenase [EC:1.1.1.42];	Metabolic pathways - Aspergillus nidulans ;Biosynthesis of secondary metabolites - Aspergillus nidulans ;Biosynthesis of antibiotics - Aspergillus nidulans ;Biosynthesis of amino acids - Aspergillus nidulans ;Carbon metabolism - Aspergillus nidulans ;Peroxisome - Aspergillus nidulans ;2-Oxocarboxylic acid metabolism - Aspergillus nidulans ;Citrate cycle (TCA cycle) - Aspergillus nidulans ;Glutath…	IPR024084;	Isopropylmalate dehydrogenase-like domain;
B8N001	mitochondria	biological_process;single-organism metabolic process;cellular process;metabolic process;small molecule metabolic process;organic substance metabolic process;cellular metabolic process;organic acid metabolic process;nitrogen compound metabolic process;organonitrogen compound metabolic process;oxoacid metabolic process;carboxylic acid metabolic process;primary metabolic process;cellular amino acid …	nucleoside phosphate binding;molecular_function;binding;heterocyclic compound binding;small molecule binding;organic cyclic compound binding;nucleotide binding;carbohydrate derivative binding;nucleoside binding;purine nucleoside binding;catalytic activity;ligase activity;ligase activity, forming carbon-nitrogen bonds;formate-tetrahydrofolate ligase activity;oxidoreductase activity;oxidoreductase …		K00288	MTHFD:methylenetetrahydrofolate dehydrogenase (NADP+) / methenyltetrahydrofolate cyclohydrolase / formyltetrahydrofolate synthetase [EC:1.5.1.5 3.5.4.9 6.3.4.3];MTHFD:methylenetetrahydrofolate dehydrogenase (NADP+) / methenyltetrahydrofolate cyclohydrolase / formyltetrahydrofolate synthetase [EC:1.5.1.5 3.5.4.9 6.3.4.3];	Metabolic pathways - Aspergillus nidulans ;One carbon pool by folate - Aspergillus nidulans ;	IPR020631;IPR020630;IPR016040;IPR027417;	"Tetrahydrofolate dehydrogenase/cyclohydrolase, NAD(P)-binding domain";"Tetrahydrofolate dehydrogenase/cyclohydrolase, catalytic domain";NAD(P)-binding domain;P-loop containing nucleoside triphosphate hydrolase;
B8N001	mitochondria	biological_process;single-organism metabolic process;cellular process;metabolic process;small molecule metabolic process;organic substance metabolic process;cellular metabolic process;organic acid metabolic process;nitrogen compound metabolic process;organonitrogen compound metabolic process;oxoacid metabolic process;carboxylic acid metabolic process;primary metabolic process;cellular amino acid …	nucleoside phosphate binding;molecular_function;binding;heterocyclic compound binding;small molecule binding;organic cyclic compound binding;nucleotide binding;carbohydrate derivative binding;nucleoside binding;purine nucleoside binding;catalytic activity;ligase activity;ligase activity, forming carbon-nitrogen bonds;formate-tetrahydrofolate ligase activity;oxidoreductase activity;oxidoreductase …		K00288	MTHFD:methylenetetrahydrofolate dehydrogenase (NADP+) / methenyltetrahydrofolate cyclohydrolase / formyltetrahydrofolate synthetase [EC:1.5.1.5 3.5.4.9 6.3.4.3];MTHFD:methylenetetrahydrofolate dehydrogenase (NADP+) / methenyltetrahydrofolate cyclohydrolase / formyltetrahydrofolate synthetase [EC:1.5.1.5 3.5.4.9 6.3.4.3];	Metabolic pathways - Aspergillus nidulans ;One carbon pool by folate - Aspergillus nidulans ;	IPR020631;IPR020630;IPR016040;IPR027417;	"Tetrahydrofolate dehydrogenase/cyclohydrolase, NAD(P)-binding domain";"Tetrahydrofolate dehydrogenase/cyclohydrolase, catalytic domain";NAD(P)-binding domain;P-loop containing nucleoside triphosphate hydrolase;
B8N002	cytosol	gene expression;organic substance biosynthetic process;cellular macromolecule metabolic process;cellular component biogenesis;translation;macromolecular complex subunit organization;translational initiation;cellular component assembly;cellular macromolecule biosynthetic process;ribonucleoprotein complex assembly;ribonucleoprotein complex biogenesis;ribonucleoprotein complex subunit organization;c…	molecular_function;binding;heterocyclic compound binding;organic cyclic compound binding;nucleic acid binding;RNA binding;translation factor activity, nucleic acid binding;translation initiation factor activity;	cellular_component;cell part;cell;intracellular;organelle;membrane-bounded organelle;intracellular organelle;intracellular part;intracellular membrane-bounded organelle;nucleus;cytoplasm;cytoplasmic part;cytosol;intracellular non-membrane-bounded organelle;macromolecular complex;non-membrane-bounded organelle;ribonucleoprotein complex;ribosome;protein complex;eukaryotic translation initiation fac…	K03246	EIF3I:translation initiation factor 3 subunit I;	RNA transport - Aspergillus nidulans ;	IPR015943;IPR017986;	WD40/YVTN repeat-like-containing domain;WD40-repeat-containing domain;
B8N014	nuclear		nucleoside phosphate binding;molecular_function;binding;heterocyclic compound binding;small molecule binding;organic cyclic compound binding;nucleotide binding;nucleic acid binding;					IPR000504;IPR012677;	RNA recognition motif domain;Nucleotide-binding alpha-beta plait domain;
B8N022	cytosol	biological_process;response to oxygen-containing compound;response to stress;response to oxidative stress;response to chemical;response to stimulus;response to reactive oxygen species;metabolic process;organic substance metabolic process;primary metabolic process;carbohydrate metabolic process;single-organism carbohydrate metabolic process;monosaccharide metabolic process;hexose metabolic process…	nucleoside phosphate binding;molecular_function;binding;heterocyclic compound binding;small molecule binding;organic cyclic compound binding;nucleotide binding;catalytic activity;oxidoreductase activity;oxidoreductase activity, acting on CH-OH group of donors;oxidoreductase activity, acting on the CH-OH group of donors, NAD = or NADP as acceptor;glucose-6-phosphate dehydrogenase activity;cofactor…	cellular_component;cell part;cell;intracellular;intracellular part;cytoplasm;	K00036	G6PD:glucose-6-phosphate 1-dehydrogenase [EC:1.1.1.49 1.1.1.363];G6PD:glucose-6-phosphate 1-dehydrogenase [EC:1.1.1.49 1.1.1.363];G6PD:glucose-6-phosphate 1-dehydrogenase [EC:1.1.1.49 1.1.1.363];G6PD:glucose-6-phosphate 1-dehydrogenase [EC:1.1.1.49 1.1.1.363];G6PD:glucose-6-phosphate 1-dehydrogenase [EC:1.1.1.49 1.1.1.363];G6PD:glucose-6-phosphate 1-dehydrogenase [EC:1.1.1.49 1.1.1.363];	Metabolic pathways - Aspergillus nidulans ;Biosynthesis of secondary metabolites - Aspergillus nidulans ;Biosynthesis of antibiotics - Aspergillus nidulans ;Carbon metabolism - Aspergillus nidulans ;Glutathione metabolism - Aspergillus nidulans ;Pentose phosphate pathway - Aspergillus nidulans ;	IPR022674;IPR022675;IPR016040;	"Glucose-6-phosphate dehydrogenase, NAD-binding";"Glucose-6-phosphate dehydrogenase, C-terminal";NAD(P)-binding domain;
B8N022	cytosol	biological_process;response to oxygen-containing compound;response to stress;response to oxidative stress;response to chemical;response to stimulus;response to reactive oxygen species;metabolic process;organic substance metabolic process;primary metabolic process;carbohydrate metabolic process;single-organism carbohydrate metabolic process;monosaccharide metabolic process;hexose metabolic process…	nucleoside phosphate binding;molecular_function;binding;heterocyclic compound binding;small molecule binding;organic cyclic compound binding;nucleotide binding;catalytic activity;oxidoreductase activity;oxidoreductase activity, acting on CH-OH group of donors;oxidoreductase activity, acting on the CH-OH group of donors, NAD = or NADP as acceptor;glucose-6-phosphate dehydrogenase activity;cofactor…	cellular_component;cell part;cell;intracellular;intracellular part;cytoplasm;	K00036	G6PD:glucose-6-phosphate 1-dehydrogenase [EC:1.1.1.49 1.1.1.363];G6PD:glucose-6-phosphate 1-dehydrogenase [EC:1.1.1.49 1.1.1.363];G6PD:glucose-6-phosphate 1-dehydrogenase [EC:1.1.1.49 1.1.1.363];G6PD:glucose-6-phosphate 1-dehydrogenase [EC:1.1.1.49 1.1.1.363];G6PD:glucose-6-phosphate 1-dehydrogenase [EC:1.1.1.49 1.1.1.363];G6PD:glucose-6-phosphate 1-dehydrogenase [EC:1.1.1.49 1.1.1.363];	Metabolic pathways - Aspergillus nidulans ;Biosynthesis of secondary metabolites - Aspergillus nidulans ;Biosynthesis of antibiotics - Aspergillus nidulans ;Carbon metabolism - Aspergillus nidulans ;Glutathione metabolism - Aspergillus nidulans ;Pentose phosphate pathway - Aspergillus nidulans ;	IPR022674;IPR022675;IPR016040;	"Glucose-6-phosphate dehydrogenase, NAD-binding";"Glucose-6-phosphate dehydrogenase, C-terminal";NAD(P)-binding domain;
B8N022	cytosol	biological_process;response to oxygen-containing compound;response to stress;response to oxidative stress;response to chemical;response to stimulus;response to reactive oxygen species;metabolic process;organic substance metabolic process;primary metabolic process;carbohydrate metabolic process;single-organism carbohydrate metabolic process;monosaccharide metabolic process;hexose metabolic process…	nucleoside phosphate binding;molecular_function;binding;heterocyclic compound binding;small molecule binding;organic cyclic compound binding;nucleotide binding;catalytic activity;oxidoreductase activity;oxidoreductase activity, acting on CH-OH group of donors;oxidoreductase activity, acting on the CH-OH group of donors, NAD = or NADP as acceptor;glucose-6-phosphate dehydrogenase activity;cofactor…	cellular_component;cell part;cell;intracellular;intracellular part;cytoplasm;	K00036	G6PD:glucose-6-phosphate 1-dehydrogenase [EC:1.1.1.49 1.1.1.363];G6PD:glucose-6-phosphate 1-dehydrogenase [EC:1.1.1.49 1.1.1.363];G6PD:glucose-6-phosphate 1-dehydrogenase [EC:1.1.1.49 1.1.1.363];G6PD:glucose-6-phosphate 1-dehydrogenase [EC:1.1.1.49 1.1.1.363];G6PD:glucose-6-phosphate 1-dehydrogenase [EC:1.1.1.49 1.1.1.363];G6PD:glucose-6-phosphate 1-dehydrogenase [EC:1.1.1.49 1.1.1.363];	Metabolic pathways - Aspergillus nidulans ;Biosynthesis of secondary metabolites - Aspergillus nidulans ;Biosynthesis of antibiotics - Aspergillus nidulans ;Carbon metabolism - Aspergillus nidulans ;Glutathione metabolism - Aspergillus nidulans ;Pentose phosphate pathway - Aspergillus nidulans ;	IPR022674;IPR022675;IPR016040;	"Glucose-6-phosphate dehydrogenase, NAD-binding";"Glucose-6-phosphate dehydrogenase, C-terminal";NAD(P)-binding domain;
B8N022	cytosol	biological_process;response to oxygen-containing compound;response to stress;response to oxidative stress;response to chemical;response to stimulus;response to reactive oxygen species;metabolic process;organic substance metabolic process;primary metabolic process;carbohydrate metabolic process;single-organism carbohydrate metabolic process;monosaccharide metabolic process;hexose metabolic process…	nucleoside phosphate binding;molecular_function;binding;heterocyclic compound binding;small molecule binding;organic cyclic compound binding;nucleotide binding;catalytic activity;oxidoreductase activity;oxidoreductase activity, acting on CH-OH group of donors;oxidoreductase activity, acting on the CH-OH group of donors, NAD = or NADP as acceptor;glucose-6-phosphate dehydrogenase activity;cofactor…	cellular_component;cell part;cell;intracellular;intracellular part;cytoplasm;	K00036	G6PD:glucose-6-phosphate 1-dehydrogenase [EC:1.1.1.49 1.1.1.363];G6PD:glucose-6-phosphate 1-dehydrogenase [EC:1.1.1.49 1.1.1.363];G6PD:glucose-6-phosphate 1-dehydrogenase [EC:1.1.1.49 1.1.1.363];G6PD:glucose-6-phosphate 1-dehydrogenase [EC:1.1.1.49 1.1.1.363];G6PD:glucose-6-phosphate 1-dehydrogenase [EC:1.1.1.49 1.1.1.363];G6PD:glucose-6-phosphate 1-dehydrogenase [EC:1.1.1.49 1.1.1.363];	Metabolic pathways - Aspergillus nidulans ;Biosynthesis of secondary metabolites - Aspergillus nidulans ;Biosynthesis of antibiotics - Aspergillus nidulans ;Carbon metabolism - Aspergillus nidulans ;Glutathione metabolism - Aspergillus nidulans ;Pentose phosphate pathway - Aspergillus nidulans ;	IPR022674;IPR022675;IPR016040;	"Glucose-6-phosphate dehydrogenase, NAD-binding";"Glucose-6-phosphate dehydrogenase, C-terminal";NAD(P)-binding domain;
B8N022	cytosol	biological_process;response to oxygen-containing compound;response to stress;response to oxidative stress;response to chemical;response to stimulus;response to reactive oxygen species;metabolic process;organic substance metabolic process;primary metabolic process;carbohydrate metabolic process;single-organism carbohydrate metabolic process;monosaccharide metabolic process;hexose metabolic process…	nucleoside phosphate binding;molecular_function;binding;heterocyclic compound binding;small molecule binding;organic cyclic compound binding;nucleotide binding;catalytic activity;oxidoreductase activity;oxidoreductase activity, acting on CH-OH group of donors;oxidoreductase activity, acting on the CH-OH group of donors, NAD = or NADP as acceptor;glucose-6-phosphate dehydrogenase activity;cofactor…	cellular_component;cell part;cell;intracellular;intracellular part;cytoplasm;	K00036	G6PD:glucose-6-phosphate 1-dehydrogenase [EC:1.1.1.49 1.1.1.363];G6PD:glucose-6-phosphate 1-dehydrogenase [EC:1.1.1.49 1.1.1.363];G6PD:glucose-6-phosphate 1-dehydrogenase [EC:1.1.1.49 1.1.1.363];G6PD:glucose-6-phosphate 1-dehydrogenase [EC:1.1.1.49 1.1.1.363];G6PD:glucose-6-phosphate 1-dehydrogenase [EC:1.1.1.49 1.1.1.363];G6PD:glucose-6-phosphate 1-dehydrogenase [EC:1.1.1.49 1.1.1.363];	Metabolic pathways - Aspergillus nidulans ;Biosynthesis of secondary metabolites - Aspergillus nidulans ;Biosynthesis of antibiotics - Aspergillus nidulans ;Carbon metabolism - Aspergillus nidulans ;Glutathione metabolism - Aspergillus nidulans ;Pentose phosphate pathway - Aspergillus nidulans ;	IPR022674;IPR022675;IPR016040;	"Glucose-6-phosphate dehydrogenase, NAD-binding";"Glucose-6-phosphate dehydrogenase, C-terminal";NAD(P)-binding domain;
B8N022	cytosol	biological_process;response to oxygen-containing compound;response to stress;response to oxidative stress;response to chemical;response to stimulus;response to reactive oxygen species;metabolic process;organic substance metabolic process;primary metabolic process;carbohydrate metabolic process;single-organism carbohydrate metabolic process;monosaccharide metabolic process;hexose metabolic process…	nucleoside phosphate binding;molecular_function;binding;heterocyclic compound binding;small molecule binding;organic cyclic compound binding;nucleotide binding;catalytic activity;oxidoreductase activity;oxidoreductase activity, acting on CH-OH group of donors;oxidoreductase activity, acting on the CH-OH group of donors, NAD = or NADP as acceptor;glucose-6-phosphate dehydrogenase activity;cofactor…	cellular_component;cell part;cell;intracellular;intracellular part;cytoplasm;	K00036	G6PD:glucose-6-phosphate 1-dehydrogenase [EC:1.1.1.49 1.1.1.363];G6PD:glucose-6-phosphate 1-dehydrogenase [EC:1.1.1.49 1.1.1.363];G6PD:glucose-6-phosphate 1-dehydrogenase [EC:1.1.1.49 1.1.1.363];G6PD:glucose-6-phosphate 1-dehydrogenase [EC:1.1.1.49 1.1.1.363];G6PD:glucose-6-phosphate 1-dehydrogenase [EC:1.1.1.49 1.1.1.363];G6PD:glucose-6-phosphate 1-dehydrogenase [EC:1.1.1.49 1.1.1.363];	Metabolic pathways - Aspergillus nidulans ;Biosynthesis of secondary metabolites - Aspergillus nidulans ;Biosynthesis of antibiotics - Aspergillus nidulans ;Carbon metabolism - Aspergillus nidulans ;Glutathione metabolism - Aspergillus nidulans ;Pentose phosphate pathway - Aspergillus nidulans ;	IPR022674;IPR022675;IPR016040;	"Glucose-6-phosphate dehydrogenase, NAD-binding";"Glucose-6-phosphate dehydrogenase, C-terminal";NAD(P)-binding domain;
B8N022	cytosol	biological_process;response to oxygen-containing compound;response to stress;response to oxidative stress;response to chemical;response to stimulus;response to reactive oxygen species;metabolic process;organic substance metabolic process;primary metabolic process;carbohydrate metabolic process;single-organism carbohydrate metabolic process;monosaccharide metabolic process;hexose metabolic process…	nucleoside phosphate binding;molecular_function;binding;heterocyclic compound binding;small molecule binding;organic cyclic compound binding;nucleotide binding;catalytic activity;oxidoreductase activity;oxidoreductase activity, acting on CH-OH group of donors;oxidoreductase activity, acting on the CH-OH group of donors, NAD = or NADP as acceptor;glucose-6-phosphate dehydrogenase activity;cofactor…	cellular_component;cell part;cell;intracellular;intracellular part;cytoplasm;	K00036	G6PD:glucose-6-phosphate 1-dehydrogenase [EC:1.1.1.49 1.1.1.363];G6PD:glucose-6-phosphate 1-dehydrogenase [EC:1.1.1.49 1.1.1.363];G6PD:glucose-6-phosphate 1-dehydrogenase [EC:1.1.1.49 1.1.1.363];G6PD:glucose-6-phosphate 1-dehydrogenase [EC:1.1.1.49 1.1.1.363];G6PD:glucose-6-phosphate 1-dehydrogenase [EC:1.1.1.49 1.1.1.363];G6PD:glucose-6-phosphate 1-dehydrogenase [EC:1.1.1.49 1.1.1.363];	Metabolic pathways - Aspergillus nidulans ;Biosynthesis of secondary metabolites - Aspergillus nidulans ;Biosynthesis of antibiotics - Aspergillus nidulans ;Carbon metabolism - Aspergillus nidulans ;Glutathione metabolism - Aspergillus nidulans ;Pentose phosphate pathway - Aspergillus nidulans ;	IPR022674;IPR022675;IPR016040;	"Glucose-6-phosphate dehydrogenase, NAD-binding";"Glucose-6-phosphate dehydrogenase, C-terminal";NAD(P)-binding domain;
B8N023	cytosol	gene expression;organic substance biosynthetic process;biosynthetic process;macromolecule biosynthetic process;cellular macromolecule metabolic process;cellular process;biological_process;cellular macromolecule biosynthetic process;metabolic process;organic substance metabolic process;cellular biosynthetic process;cellular protein metabolic process;macromolecule metabolic process;cellular metabol…	molecular_function;structural molecule activity;structural constituent of ribosome;	cellular_component;cell part;cell;intracellular;intracellular part;cytoplasm;cytoplasmic part;intracellular non-membrane-bounded organelle;organelle;macromolecular complex;non-membrane-bounded organelle;ribonucleoprotein complex;intracellular organelle;ribosome;	K02917	RP-L35Ae:large subunit ribosomal protein L35Ae;	Ribosome - Aspergillus nidulans ;	IPR009000;	"Translation protein, beta-barrel domain";
B8N031	chloroplast	biological_process;cellular process;metabolic process;cellular metabolic process;phosphorus metabolic process;phosphate-containing compound metabolic process;	molecular_function;binding;cation binding;ion binding;metal ion binding;magnesium ion binding;catalytic activity;pyrophosphatase activity;hydrolase activity, acting on acid anhydrides;hydrolase activity;hydrolase activity, acting on acid anhydrides, in = phosphorus-containing anhydrides;inorganic diphosphatase activity;	cellular_component;cell part;cell;intracellular;organelle;membrane-bounded organelle;intracellular organelle;intracellular part;intracellular membrane-bounded organelle;nucleus;cytoplasm;	K01507	ppa:inorganic pyrophosphatase [EC:3.6.1.1];	Oxidative phosphorylation - Aspergillus nidulans ;
B8N031	chloroplast	biological_process;cellular process;metabolic process;cellular metabolic process;phosphorus metabolic process;phosphate-containing compound metabolic process;	molecular_function;binding;cation binding;ion binding;metal ion binding;magnesium ion binding;catalytic activity;pyrophosphatase activity;hydrolase activity, acting on acid anhydrides;hydrolase activity;hydrolase activity, acting on acid anhydrides, in = phosphorus-containing anhydrides;inorganic diphosphatase activity;	cellular_component;cell part;cell;intracellular;organelle;membrane-bounded organelle;intracellular organelle;intracellular part;intracellular membrane-bounded organelle;nucleus;cytoplasm;	K01507	ppa:inorganic pyrophosphatase [EC:3.6.1.1];	Oxidative phosphorylation - Aspergillus nidulans ;
B8N038	chloroplast	biological_process;cellular process;cellular macromolecule metabolic process;metabolic process;organic substance metabolic process;cellular protein metabolic process;protein metabolic process;macromolecule metabolic process;cellular metabolic process;primary metabolic process;protein folding;chaperone-mediated protein folding;	molecular_function;catalytic activity;peptidase activity, acting on L-amino acid peptides;hydrolase activity;peptidase activity;exopeptidase activity;aminopeptidase activity;binding;metallopeptidase activity;metalloexopeptidase activity;cation binding;ion binding;transition metal ion binding;metal ion binding;zinc ion binding;metalloaminopeptidase activity;	intracellular;vacuole;cytoplasmic part;cytoplasm;organelle;membrane-bounded organelle;cell part;cell;intracellular organelle;intracellular part;cellular_component;intracellular membrane-bounded organelle;storage vacuole;lytic vacuole;fungal-type vacuole;vacuolar lumen;membrane-enclosed lumen;organelle lumen;intracellular organelle lumen;vacuolar part;intracellular organelle part;organelle part;fu…				IPR023358;	"Peptidase M18, domain 2";
B8N038	chloroplast	biological_process;cellular process;cellular macromolecule metabolic process;metabolic process;organic substance metabolic process;cellular protein metabolic process;protein metabolic process;macromolecule metabolic process;cellular metabolic process;primary metabolic process;protein folding;chaperone-mediated protein folding;	molecular_function;catalytic activity;peptidase activity, acting on L-amino acid peptides;hydrolase activity;peptidase activity;exopeptidase activity;aminopeptidase activity;binding;metallopeptidase activity;metalloexopeptidase activity;cation binding;ion binding;transition metal ion binding;metal ion binding;zinc ion binding;metalloaminopeptidase activity;	intracellular;vacuole;cytoplasmic part;cytoplasm;organelle;membrane-bounded organelle;cell part;cell;intracellular organelle;intracellular part;cellular_component;intracellular membrane-bounded organelle;storage vacuole;lytic vacuole;fungal-type vacuole;vacuolar lumen;membrane-enclosed lumen;organelle lumen;intracellular organelle lumen;vacuolar part;intracellular organelle part;organelle part;fu…				IPR023358;	"Peptidase M18, domain 2";
B8N048	plasma membrane			cellular_component;cell part;cell;intracellular;intracellular part;cytoplasm;cytoplasmic part;organelle;membrane-bounded organelle;intracellular organelle;intracellular membrane-bounded organelle;endoplasmic reticulum;Golgi apparatus;endomembrane system;				;	;
B8N054	cytosol		nucleoside phosphate binding;molecular_function;binding;heterocyclic compound binding;small molecule binding;organic cyclic compound binding;nucleotide binding;carbohydrate derivative binding;nucleoside binding;purine nucleoside binding;nucleic acid binding;catalytic activity;pyrophosphatase activity;nucleoside-triphosphatase activity;hydrolase activity, acting on acid anhydrides;hydrolase activi…	cellular_component;cell part;cell;intracellular;intracellular part;cytoplasm;cytoplasmic part;cytosol;	K03257	EIF4A:translation initiation factor 4A;	RNA transport - Aspergillus nidulans ;	IPR014014;IPR014001;IPR027417;IPR011545;IPR001650;	"RNA helicase, DEAD-box type, Q motif";"Helicase superfamily 1/2, ATP-binding domain";P-loop containing nucleoside triphosphate hydrolase;DEAD/DEAH box helicase domain;"Helicase, C-terminal";
B8N054	cytosol		nucleoside phosphate binding;molecular_function;binding;heterocyclic compound binding;small molecule binding;organic cyclic compound binding;nucleotide binding;carbohydrate derivative binding;nucleoside binding;purine nucleoside binding;nucleic acid binding;catalytic activity;pyrophosphatase activity;nucleoside-triphosphatase activity;hydrolase activity, acting on acid anhydrides;hydrolase activi…	cellular_component;cell part;cell;intracellular;intracellular part;cytoplasm;cytoplasmic part;cytosol;	K03257	EIF4A:translation initiation factor 4A;	RNA transport - Aspergillus nidulans ;	IPR014014;IPR014001;IPR027417;IPR011545;IPR001650;	"RNA helicase, DEAD-box type, Q motif";"Helicase superfamily 1/2, ATP-binding domain";P-loop containing nucleoside triphosphate hydrolase;DEAD/DEAH box helicase domain;"Helicase, C-terminal";
B8N054	cytosol		nucleoside phosphate binding;molecular_function;binding;heterocyclic compound binding;small molecule binding;organic cyclic compound binding;nucleotide binding;carbohydrate derivative binding;nucleoside binding;purine nucleoside binding;nucleic acid binding;catalytic activity;pyrophosphatase activity;nucleoside-triphosphatase activity;hydrolase activity, acting on acid anhydrides;hydrolase activi…	cellular_component;cell part;cell;intracellular;intracellular part;cytoplasm;cytoplasmic part;cytosol;	K03257	EIF4A:translation initiation factor 4A;	RNA transport - Aspergillus nidulans ;	IPR014014;IPR014001;IPR027417;IPR011545;IPR001650;	"RNA helicase, DEAD-box type, Q motif";"Helicase superfamily 1/2, ATP-binding domain";P-loop containing nucleoside triphosphate hydrolase;DEAD/DEAH box helicase domain;"Helicase, C-terminal";
B8N099	nuclear			cellular_component;cell part;cell;intracellular;organelle;membrane-bounded organelle;intracellular organelle;intracellular part;intracellular membrane-bounded organelle;nucleus;cytoplasm;cytoplasmic part;cytosol;
B8N0C1	cytosol							IPR016040;IPR008030;	NAD(P)-binding domain;NmrA-like domain;
B8N0C2	cytosol	biological_process;metabolic process;organic substance metabolic process;primary metabolic process;carbohydrate metabolic process;oligosaccharide metabolic process;cellular carbohydrate metabolic process;single-organism carbohydrate metabolic process;cellular process;cellular metabolic process;disaccharide metabolic process;trehalose metabolic process;oligosaccharide biosynthetic process;organic …	molecular_function;catalytic activity;UDP-glucosyltransferase activity;alpha,alpha-trehalose-phosphate synthase (UDP-forming) activity;transferase activity, transferring glycosyl groups;transferase activity;UDP-glycosyltransferase activity;transferase activity, transferring hexosyl groups;glucosyltransferase activity;					IPR012766;IPR001830;	"Alpha,alpha-trehalose-phosphate synthase";"Glycosyl transferase, family 20";
B8N0D0	plasma membrane			intracellular;vacuole;cytoplasmic part;cytoplasm;organelle;membrane-bounded organelle;cell part;cell;intracellular organelle;intracellular part;cellular_component;intracellular membrane-bounded organelle;storage vacuole;lytic vacuole;fungal-type vacuole;vacuolar membrane;membrane;organelle membrane;intracellular organelle part;vacuolar part;organelle part;fungal-type vacuole membrane;endoplasmic …
B8N0D5	cytosol	gene expression;organic substance biosynthetic process;biosynthetic process;macromolecule biosynthetic process;cellular macromolecule metabolic process;cellular process;biological_process;cellular macromolecule biosynthetic process;metabolic process;organic substance metabolic process;cellular biosynthetic process;cellular protein metabolic process;macromolecule metabolic process;cellular metabol…	molecular_function;structural molecule activity;structural constituent of ribosome;	cellular_component;cell part;cell;intracellular;intracellular part;cytoplasm;cytoplasmic part;intracellular non-membrane-bounded organelle;organelle;macromolecular complex;non-membrane-bounded organelle;ribonucleoprotein complex;intracellular organelle;ribosome;	K02949	RP-S11e:small subunit ribosomal protein S11e;	Ribosome - Aspergillus nidulans ;	IPR012340;	"Nucleic acid-binding, OB-fold";
B8N0D5	cytosol	gene expression;organic substance biosynthetic process;biosynthetic process;macromolecule biosynthetic process;cellular macromolecule metabolic process;cellular process;biological_process;cellular macromolecule biosynthetic process;metabolic process;organic substance metabolic process;cellular biosynthetic process;cellular protein metabolic process;macromolecule metabolic process;cellular metabol…	molecular_function;structural molecule activity;structural constituent of ribosome;	cellular_component;cell part;cell;intracellular;intracellular part;cytoplasm;cytoplasmic part;intracellular non-membrane-bounded organelle;organelle;macromolecular complex;non-membrane-bounded organelle;ribonucleoprotein complex;intracellular organelle;ribosome;	K02949	RP-S11e:small subunit ribosomal protein S11e;	Ribosome - Aspergillus nidulans ;	IPR012340;	"Nucleic acid-binding, OB-fold";
B8N0D5	cytosol	gene expression;organic substance biosynthetic process;biosynthetic process;macromolecule biosynthetic process;cellular macromolecule metabolic process;cellular process;biological_process;cellular macromolecule biosynthetic process;metabolic process;organic substance metabolic process;cellular biosynthetic process;cellular protein metabolic process;macromolecule metabolic process;cellular metabol…	molecular_function;structural molecule activity;structural constituent of ribosome;	cellular_component;cell part;cell;intracellular;intracellular part;cytoplasm;cytoplasmic part;intracellular non-membrane-bounded organelle;organelle;macromolecular complex;non-membrane-bounded organelle;ribonucleoprotein complex;intracellular organelle;ribosome;	K02949	RP-S11e:small subunit ribosomal protein S11e;	Ribosome - Aspergillus nidulans ;	IPR012340;	"Nucleic acid-binding, OB-fold";
B8N0D5	cytosol	gene expression;organic substance biosynthetic process;biosynthetic process;macromolecule biosynthetic process;cellular macromolecule metabolic process;cellular process;biological_process;cellular macromolecule biosynthetic process;metabolic process;organic substance metabolic process;cellular biosynthetic process;cellular protein metabolic process;macromolecule metabolic process;cellular metabol…	molecular_function;structural molecule activity;structural constituent of ribosome;	cellular_component;cell part;cell;intracellular;intracellular part;cytoplasm;cytoplasmic part;intracellular non-membrane-bounded organelle;organelle;macromolecular complex;non-membrane-bounded organelle;ribonucleoprotein complex;intracellular organelle;ribosome;	K02949	RP-S11e:small subunit ribosomal protein S11e;	Ribosome - Aspergillus nidulans ;	IPR012340;	"Nucleic acid-binding, OB-fold";
B8N0J5	cytosol		molecular_function;catalytic activity;ligase activity;ligase activity, forming carbon-nitrogen bonds;carbon-nitrogen ligase activity, with glutamine as amido-N-donor;					IPR023631;	Amidase signature domain;
B8N0K5	chloroplast	biological_process;metabolic process;organic substance metabolic process;primary metabolic process;carbohydrate metabolic process;cellular process;phosphate-containing compound metabolic process;organophosphate metabolic process;carbohydrate derivative metabolic process;cellular metabolic process;phosphorus metabolic process;fructose 6-phosphate metabolic process;single-organism metabolic process…	nucleoside phosphate binding;molecular_function;binding;heterocyclic compound binding;small molecule binding;organic cyclic compound binding;nucleotide binding;carbohydrate derivative binding;nucleoside binding;purine nucleoside binding;catalytic activity;kinase activity;phosphotransferase activity, alcohol group as acceptor;carbohydrate kinase activity;phosphofructokinase activity;transferase ac…	cellular_component;cell part;cell;intracellular;intracellular part;cytoplasm;	K00850	pfkA:6-phosphofructokinase 1 [EC:2.7.1.11];pfkA:6-phosphofructokinase 1 [EC:2.7.1.11];pfkA:6-phosphofructokinase 1 [EC:2.7.1.11];pfkA:6-phosphofructokinase 1 [EC:2.7.1.11];pfkA:6-phosphofructokinase 1 [EC:2.7.1.11];pfkA:6-phosphofructokinase 1 [EC:2.7.1.11];pfkA:6-phosphofructokinase 1 [EC:2.7.1.11];pfkA:6-phosphofructokinase 1 [EC:2.7.1.11];pfkA:6-phosphofructokinase 1 [EC:2.7.1.11];pfkA:6-phosp…	Metabolic pathways - Aspergillus nidulans ;Biosynthesis of secondary metabolites - Aspergillus nidulans ;Biosynthesis of antibiotics - Aspergillus nidulans ;Biosynthesis of amino acids - Aspergillus nidulans ;Carbon metabolism - Aspergillus nidulans ;Glycolysis / Gluconeogenesis - Aspergillus nidulans ;RNA degradation - Aspergillus nidulans ;Fructose and mannose metabolism - Aspergillus nidulans …	IPR000023;	Phosphofructokinase domain;
B8N0K5	chloroplast	biological_process;metabolic process;organic substance metabolic process;primary metabolic process;carbohydrate metabolic process;cellular process;phosphate-containing compound metabolic process;organophosphate metabolic process;carbohydrate derivative metabolic process;cellular metabolic process;phosphorus metabolic process;fructose 6-phosphate metabolic process;single-organism metabolic process…	nucleoside phosphate binding;molecular_function;binding;heterocyclic compound binding;small molecule binding;organic cyclic compound binding;nucleotide binding;carbohydrate derivative binding;nucleoside binding;purine nucleoside binding;catalytic activity;kinase activity;phosphotransferase activity, alcohol group as acceptor;carbohydrate kinase activity;phosphofructokinase activity;transferase ac…	cellular_component;cell part;cell;intracellular;intracellular part;cytoplasm;	K00850	pfkA:6-phosphofructokinase 1 [EC:2.7.1.11];pfkA:6-phosphofructokinase 1 [EC:2.7.1.11];pfkA:6-phosphofructokinase 1 [EC:2.7.1.11];pfkA:6-phosphofructokinase 1 [EC:2.7.1.11];pfkA:6-phosphofructokinase 1 [EC:2.7.1.11];pfkA:6-phosphofructokinase 1 [EC:2.7.1.11];pfkA:6-phosphofructokinase 1 [EC:2.7.1.11];pfkA:6-phosphofructokinase 1 [EC:2.7.1.11];pfkA:6-phosphofructokinase 1 [EC:2.7.1.11];pfkA:6-phosp…	Metabolic pathways - Aspergillus nidulans ;Biosynthesis of secondary metabolites - Aspergillus nidulans ;Biosynthesis of antibiotics - Aspergillus nidulans ;Biosynthesis of amino acids - Aspergillus nidulans ;Carbon metabolism - Aspergillus nidulans ;Glycolysis / Gluconeogenesis - Aspergillus nidulans ;RNA degradation - Aspergillus nidulans ;Fructose and mannose metabolism - Aspergillus nidulans …	IPR000023;	Phosphofructokinase domain;
B8N0K5	chloroplast	biological_process;metabolic process;organic substance metabolic process;primary metabolic process;carbohydrate metabolic process;cellular process;phosphate-containing compound metabolic process;organophosphate metabolic process;carbohydrate derivative metabolic process;cellular metabolic process;phosphorus metabolic process;fructose 6-phosphate metabolic process;single-organism metabolic process…	nucleoside phosphate binding;molecular_function;binding;heterocyclic compound binding;small molecule binding;organic cyclic compound binding;nucleotide binding;carbohydrate derivative binding;nucleoside binding;purine nucleoside binding;catalytic activity;kinase activity;phosphotransferase activity, alcohol group as acceptor;carbohydrate kinase activity;phosphofructokinase activity;transferase ac…	cellular_component;cell part;cell;intracellular;intracellular part;cytoplasm;	K00850	pfkA:6-phosphofructokinase 1 [EC:2.7.1.11];pfkA:6-phosphofructokinase 1 [EC:2.7.1.11];pfkA:6-phosphofructokinase 1 [EC:2.7.1.11];pfkA:6-phosphofructokinase 1 [EC:2.7.1.11];pfkA:6-phosphofructokinase 1 [EC:2.7.1.11];pfkA:6-phosphofructokinase 1 [EC:2.7.1.11];pfkA:6-phosphofructokinase 1 [EC:2.7.1.11];pfkA:6-phosphofructokinase 1 [EC:2.7.1.11];pfkA:6-phosphofructokinase 1 [EC:2.7.1.11];pfkA:6-phosp…	Metabolic pathways - Aspergillus nidulans ;Biosynthesis of secondary metabolites - Aspergillus nidulans ;Biosynthesis of antibiotics - Aspergillus nidulans ;Biosynthesis of amino acids - Aspergillus nidulans ;Carbon metabolism - Aspergillus nidulans ;Glycolysis / Gluconeogenesis - Aspergillus nidulans ;RNA degradation - Aspergillus nidulans ;Fructose and mannose metabolism - Aspergillus nidulans …	IPR000023;	Phosphofructokinase domain;
B8N0K5	chloroplast	biological_process;metabolic process;organic substance metabolic process;primary metabolic process;carbohydrate metabolic process;cellular process;phosphate-containing compound metabolic process;organophosphate metabolic process;carbohydrate derivative metabolic process;cellular metabolic process;phosphorus metabolic process;fructose 6-phosphate metabolic process;single-organism metabolic process…	nucleoside phosphate binding;molecular_function;binding;heterocyclic compound binding;small molecule binding;organic cyclic compound binding;nucleotide binding;carbohydrate derivative binding;nucleoside binding;purine nucleoside binding;catalytic activity;kinase activity;phosphotransferase activity, alcohol group as acceptor;carbohydrate kinase activity;phosphofructokinase activity;transferase ac…	cellular_component;cell part;cell;intracellular;intracellular part;cytoplasm;	K00850	pfkA:6-phosphofructokinase 1 [EC:2.7.1.11];pfkA:6-phosphofructokinase 1 [EC:2.7.1.11];pfkA:6-phosphofructokinase 1 [EC:2.7.1.11];pfkA:6-phosphofructokinase 1 [EC:2.7.1.11];pfkA:6-phosphofructokinase 1 [EC:2.7.1.11];pfkA:6-phosphofructokinase 1 [EC:2.7.1.11];pfkA:6-phosphofructokinase 1 [EC:2.7.1.11];pfkA:6-phosphofructokinase 1 [EC:2.7.1.11];pfkA:6-phosphofructokinase 1 [EC:2.7.1.11];pfkA:6-phosp…	Metabolic pathways - Aspergillus nidulans ;Biosynthesis of secondary metabolites - Aspergillus nidulans ;Biosynthesis of antibiotics - Aspergillus nidulans ;Biosynthesis of amino acids - Aspergillus nidulans ;Carbon metabolism - Aspergillus nidulans ;Glycolysis / Gluconeogenesis - Aspergillus nidulans ;RNA degradation - Aspergillus nidulans ;Fructose and mannose metabolism - Aspergillus nidulans …	IPR000023;	Phosphofructokinase domain;
B8N0K5	chloroplast	biological_process;metabolic process;organic substance metabolic process;primary metabolic process;carbohydrate metabolic process;cellular process;phosphate-containing compound metabolic process;organophosphate metabolic process;carbohydrate derivative metabolic process;cellular metabolic process;phosphorus metabolic process;fructose 6-phosphate metabolic process;single-organism metabolic process…	nucleoside phosphate binding;molecular_function;binding;heterocyclic compound binding;small molecule binding;organic cyclic compound binding;nucleotide binding;carbohydrate derivative binding;nucleoside binding;purine nucleoside binding;catalytic activity;kinase activity;phosphotransferase activity, alcohol group as acceptor;carbohydrate kinase activity;phosphofructokinase activity;transferase ac…	cellular_component;cell part;cell;intracellular;intracellular part;cytoplasm;	K00850	pfkA:6-phosphofructokinase 1 [EC:2.7.1.11];pfkA:6-phosphofructokinase 1 [EC:2.7.1.11];pfkA:6-phosphofructokinase 1 [EC:2.7.1.11];pfkA:6-phosphofructokinase 1 [EC:2.7.1.11];pfkA:6-phosphofructokinase 1 [EC:2.7.1.11];pfkA:6-phosphofructokinase 1 [EC:2.7.1.11];pfkA:6-phosphofructokinase 1 [EC:2.7.1.11];pfkA:6-phosphofructokinase 1 [EC:2.7.1.11];pfkA:6-phosphofructokinase 1 [EC:2.7.1.11];pfkA:6-phosp…	Metabolic pathways - Aspergillus nidulans ;Biosynthesis of secondary metabolites - Aspergillus nidulans ;Biosynthesis of antibiotics - Aspergillus nidulans ;Biosynthesis of amino acids - Aspergillus nidulans ;Carbon metabolism - Aspergillus nidulans ;Glycolysis / Gluconeogenesis - Aspergillus nidulans ;RNA degradation - Aspergillus nidulans ;Fructose and mannose metabolism - Aspergillus nidulans …	IPR000023;	Phosphofructokinase domain;
B8N0K5	chloroplast	biological_process;metabolic process;organic substance metabolic process;primary metabolic process;carbohydrate metabolic process;cellular process;phosphate-containing compound metabolic process;organophosphate metabolic process;carbohydrate derivative metabolic process;cellular metabolic process;phosphorus metabolic process;fructose 6-phosphate metabolic process;single-organism metabolic process…	nucleoside phosphate binding;molecular_function;binding;heterocyclic compound binding;small molecule binding;organic cyclic compound binding;nucleotide binding;carbohydrate derivative binding;nucleoside binding;purine nucleoside binding;catalytic activity;kinase activity;phosphotransferase activity, alcohol group as acceptor;carbohydrate kinase activity;phosphofructokinase activity;transferase ac…	cellular_component;cell part;cell;intracellular;intracellular part;cytoplasm;	K00850	pfkA:6-phosphofructokinase 1 [EC:2.7.1.11];pfkA:6-phosphofructokinase 1 [EC:2.7.1.11];pfkA:6-phosphofructokinase 1 [EC:2.7.1.11];pfkA:6-phosphofructokinase 1 [EC:2.7.1.11];pfkA:6-phosphofructokinase 1 [EC:2.7.1.11];pfkA:6-phosphofructokinase 1 [EC:2.7.1.11];pfkA:6-phosphofructokinase 1 [EC:2.7.1.11];pfkA:6-phosphofructokinase 1 [EC:2.7.1.11];pfkA:6-phosphofructokinase 1 [EC:2.7.1.11];pfkA:6-phosp…	Metabolic pathways - Aspergillus nidulans ;Biosynthesis of secondary metabolites - Aspergillus nidulans ;Biosynthesis of antibiotics - Aspergillus nidulans ;Biosynthesis of amino acids - Aspergillus nidulans ;Carbon metabolism - Aspergillus nidulans ;Glycolysis / Gluconeogenesis - Aspergillus nidulans ;RNA degradation - Aspergillus nidulans ;Fructose and mannose metabolism - Aspergillus nidulans …	IPR000023;	Phosphofructokinase domain;
B8N0P8	mitochondria	nitrogen compound metabolic process;cellular nitrogen compound metabolic process;biological_process;cellular aromatic compound metabolic process;organic cyclic compound metabolic process;cellular process;metabolic process;organic substance metabolic process;cellular metabolic process;primary metabolic process;heterocycle metabolic process;nucleobase-containing compound metabolic process;cellular …		catalytic complex;cell;nucleus;cellular_component;nucleoplasm part;nuclear lumen;membrane-enclosed lumen;intracellular membrane-bounded organelle;intracellular;protein complex;organelle lumen;intracellular organelle lumen;organelle;nuclear part;macromolecular complex;membrane-bounded organelle;cell part;intracellular organelle part;intracellular organelle;nucleoplasm;intracellular part;organelle …
B8N0P8	mitochondria	nitrogen compound metabolic process;cellular nitrogen compound metabolic process;biological_process;cellular aromatic compound metabolic process;organic cyclic compound metabolic process;cellular process;metabolic process;organic substance metabolic process;cellular metabolic process;primary metabolic process;heterocycle metabolic process;nucleobase-containing compound metabolic process;cellular …		catalytic complex;cell;nucleus;cellular_component;nucleoplasm part;nuclear lumen;membrane-enclosed lumen;intracellular membrane-bounded organelle;intracellular;protein complex;organelle lumen;intracellular organelle lumen;organelle;nuclear part;macromolecular complex;membrane-bounded organelle;cell part;intracellular organelle part;intracellular organelle;nucleoplasm;intracellular part;organelle …
B8N0P8	mitochondria	nitrogen compound metabolic process;cellular nitrogen compound metabolic process;biological_process;cellular aromatic compound metabolic process;organic cyclic compound metabolic process;cellular process;metabolic process;organic substance metabolic process;cellular metabolic process;primary metabolic process;heterocycle metabolic process;nucleobase-containing compound metabolic process;cellular …		catalytic complex;cell;nucleus;cellular_component;nucleoplasm part;nuclear lumen;membrane-enclosed lumen;intracellular membrane-bounded organelle;intracellular;protein complex;organelle lumen;intracellular organelle lumen;organelle;nuclear part;macromolecular complex;membrane-bounded organelle;cell part;intracellular organelle part;intracellular organelle;nucleoplasm;intracellular part;organelle …
B8N0Q6	chloroplast			cellular_component;cell part;cell;intracellular;intracellular part;cytoplasm;cytoplasmic part;organelle;membrane-bounded organelle;intracellular organelle;intracellular membrane-bounded organelle;endoplasmic reticulum;endomembrane system;
B8N0R2	chloroplast		nucleoside phosphate binding;molecular_function;binding;heterocyclic compound binding;small molecule binding;organic cyclic compound binding;nucleotide binding;carbohydrate derivative binding;nucleoside binding;purine nucleoside binding;catalytic activity;transporter activity;purine ribonucleotide binding;anion binding;ribonucleotide binding;ion binding;ribonucleoside binding;purine ribonucleosid…	cellular_component;cell part;cell;intracellular;intracellular part;cytoplasm;cytoplasmic part;organelle;membrane-bounded organelle;intracellular organelle;intracellular membrane-bounded organelle;mitochondrion;membrane;intrinsic to membrane;membrane part;integral to membrane;				IPR003439;IPR011527;IPR027417;IPR003593;	ABC transporter-like;"ABC transporter type 1, transmembrane domain";P-loop containing nucleoside triphosphate hydrolase;AAA+ ATPase domain;
B8N0U8	chloroplast	biological_process;cellular process;cellular macromolecule metabolic process;metabolic process;macromolecule modification;organic substance metabolic process;cellular protein metabolic process;protein modification process;protein metabolic process;macromolecule metabolic process;cellular metabolic process;primary metabolic process;cellular protein modification process;prenylation;protein prenylat…	molecular_function;catalytic activity;transferase activity, transferring alkyl or aryl (other than = methyl) groups;transferase activity;prenyltransferase activity;protein prenyltransferase activity;protein farnesyltransferase activity;	cellular_component;cell part;cell;intracellular;organelle;membrane-bounded organelle;intracellular organelle;intracellular part;intracellular membrane-bounded organelle;nucleus;cytoplasm;cytoplasmic part;cytosol;protein complex;catalytic complex;macromolecular complex;protein farnesyltransferase complex;transferase complex;	K05954	FNTB:protein farnesyltransferase subunit beta [EC:2.5.1.58];FNTB:protein farnesyltransferase subunit beta [EC:2.5.1.58];	Biosynthesis of antibiotics - Aspergillus nidulans ;Terpenoid backbone biosynthesis - Aspergillus nidulans ;	IPR008930;	Terpenoid cyclases/protein prenyltransferase alpha-alpha toroid;
B8N0W2	mitochondria	developmental process;biological_process;single-organism developmental process;cellular process;single-organism process;cell aging;aging;single-organism cellular process;chronological cell aging;replicative cell aging;single-organism metabolic process;metabolic process;small molecule metabolic process;organic substance metabolic process;cellular metabolic process;organic acid metabolic process;ni…	molecular_function;catalytic activity;transferase activity, transferring nitrogenous groups;transaminase activity;transferase activity;L-aspartate:2-oxoglutarate aminotransferase activity;binding;cofactor binding;anion binding;ion binding;pyridoxal phosphate binding;L-phenylalanine aminotransferase activity;L-phenylalanine:2-oxoglutarate aminotransferase activity;organic cyclic compound binding;h…		K14455	GOT2:aspartate aminotransferase, mitochondrial [EC:2.6.1.1];GOT2:aspartate aminotransferase, mitochondrial [EC:2.6.1.1];GOT2:aspartate aminotransferase, mitochondrial [EC:2.6.1.1];GOT2:aspartate aminotransferase, mitochondrial [EC:2.6.1.1];GOT2:aspartate aminotransferase, mitochondrial [EC:2.6.1.1];GOT2:aspartate aminotransferase, mitochondrial [EC:2.6.1.1];GOT2:aspartate aminotransferase, mitoch…	Metabolic pathways - Aspergillus nidulans ;Biosynthesis of secondary metabolites - Aspergillus nidulans ;Biosynthesis of antibiotics - Aspergillus nidulans ;Biosynthesis of amino acids - Aspergillus nidulans ;Carbon metabolism - Aspergillus nidulans ;Tyrosine metabolism - Aspergillus nidulans ;2-Oxocarboxylic acid metabolism - Aspergillus nidulans ;Arginine and proline metabolism - Aspergillus ni…	IPR015424;IPR015421;IPR004839;	Pyridoxal phosphate-dependent transferase;"Pyridoxal phosphate-dependent transferase, major region, subdomain 1";"Aminotransferase, class I/classII";
B8N0W2	mitochondria	developmental process;biological_process;single-organism developmental process;cellular process;single-organism process;cell aging;aging;single-organism cellular process;chronological cell aging;replicative cell aging;single-organism metabolic process;metabolic process;small molecule metabolic process;organic substance metabolic process;cellular metabolic process;organic acid metabolic process;ni…	molecular_function;catalytic activity;transferase activity, transferring nitrogenous groups;transaminase activity;transferase activity;L-aspartate:2-oxoglutarate aminotransferase activity;binding;cofactor binding;anion binding;ion binding;pyridoxal phosphate binding;L-phenylalanine aminotransferase activity;L-phenylalanine:2-oxoglutarate aminotransferase activity;organic cyclic compound binding;h…		K14455	GOT2:aspartate aminotransferase, mitochondrial [EC:2.6.1.1];GOT2:aspartate aminotransferase, mitochondrial [EC:2.6.1.1];GOT2:aspartate aminotransferase, mitochondrial [EC:2.6.1.1];GOT2:aspartate aminotransferase, mitochondrial [EC:2.6.1.1];GOT2:aspartate aminotransferase, mitochondrial [EC:2.6.1.1];GOT2:aspartate aminotransferase, mitochondrial [EC:2.6.1.1];GOT2:aspartate aminotransferase, mitoch…	Metabolic pathways - Aspergillus nidulans ;Biosynthesis of secondary metabolites - Aspergillus nidulans ;Biosynthesis of antibiotics - Aspergillus nidulans ;Biosynthesis of amino acids - Aspergillus nidulans ;Carbon metabolism - Aspergillus nidulans ;Tyrosine metabolism - Aspergillus nidulans ;2-Oxocarboxylic acid metabolism - Aspergillus nidulans ;Arginine and proline metabolism - Aspergillus ni…	IPR015424;IPR015421;IPR004839;	Pyridoxal phosphate-dependent transferase;"Pyridoxal phosphate-dependent transferase, major region, subdomain 1";"Aminotransferase, class I/classII";
B8N0W2	mitochondria	developmental process;biological_process;single-organism developmental process;cellular process;single-organism process;cell aging;aging;single-organism cellular process;chronological cell aging;replicative cell aging;single-organism metabolic process;metabolic process;small molecule metabolic process;organic substance metabolic process;cellular metabolic process;organic acid metabolic process;ni…	molecular_function;catalytic activity;transferase activity, transferring nitrogenous groups;transaminase activity;transferase activity;L-aspartate:2-oxoglutarate aminotransferase activity;binding;cofactor binding;anion binding;ion binding;pyridoxal phosphate binding;L-phenylalanine aminotransferase activity;L-phenylalanine:2-oxoglutarate aminotransferase activity;organic cyclic compound binding;h…		K14455	GOT2:aspartate aminotransferase, mitochondrial [EC:2.6.1.1];GOT2:aspartate aminotransferase, mitochondrial [EC:2.6.1.1];GOT2:aspartate aminotransferase, mitochondrial [EC:2.6.1.1];GOT2:aspartate aminotransferase, mitochondrial [EC:2.6.1.1];GOT2:aspartate aminotransferase, mitochondrial [EC:2.6.1.1];GOT2:aspartate aminotransferase, mitochondrial [EC:2.6.1.1];GOT2:aspartate aminotransferase, mitoch…	Metabolic pathways - Aspergillus nidulans ;Biosynthesis of secondary metabolites - Aspergillus nidulans ;Biosynthesis of antibiotics - Aspergillus nidulans ;Biosynthesis of amino acids - Aspergillus nidulans ;Carbon metabolism - Aspergillus nidulans ;Tyrosine metabolism - Aspergillus nidulans ;2-Oxocarboxylic acid metabolism - Aspergillus nidulans ;Arginine and proline metabolism - Aspergillus ni…	IPR015424;IPR015421;IPR004839;	Pyridoxal phosphate-dependent transferase;"Pyridoxal phosphate-dependent transferase, major region, subdomain 1";"Aminotransferase, class I/classII";
B8N0W2	mitochondria	developmental process;biological_process;single-organism developmental process;cellular process;single-organism process;cell aging;aging;single-organism cellular process;chronological cell aging;replicative cell aging;single-organism metabolic process;metabolic process;small molecule metabolic process;organic substance metabolic process;cellular metabolic process;organic acid metabolic process;ni…	molecular_function;catalytic activity;transferase activity, transferring nitrogenous groups;transaminase activity;transferase activity;L-aspartate:2-oxoglutarate aminotransferase activity;binding;cofactor binding;anion binding;ion binding;pyridoxal phosphate binding;L-phenylalanine aminotransferase activity;L-phenylalanine:2-oxoglutarate aminotransferase activity;organic cyclic compound binding;h…		K14455	GOT2:aspartate aminotransferase, mitochondrial [EC:2.6.1.1];GOT2:aspartate aminotransferase, mitochondrial [EC:2.6.1.1];GOT2:aspartate aminotransferase, mitochondrial [EC:2.6.1.1];GOT2:aspartate aminotransferase, mitochondrial [EC:2.6.1.1];GOT2:aspartate aminotransferase, mitochondrial [EC:2.6.1.1];GOT2:aspartate aminotransferase, mitochondrial [EC:2.6.1.1];GOT2:aspartate aminotransferase, mitoch…	Metabolic pathways - Aspergillus nidulans ;Biosynthesis of secondary metabolites - Aspergillus nidulans ;Biosynthesis of antibiotics - Aspergillus nidulans ;Biosynthesis of amino acids - Aspergillus nidulans ;Carbon metabolism - Aspergillus nidulans ;Tyrosine metabolism - Aspergillus nidulans ;2-Oxocarboxylic acid metabolism - Aspergillus nidulans ;Arginine and proline metabolism - Aspergillus ni…	IPR015424;IPR015421;IPR004839;	Pyridoxal phosphate-dependent transferase;"Pyridoxal phosphate-dependent transferase, major region, subdomain 1";"Aminotransferase, class I/classII";
B8N0W2	mitochondria	developmental process;biological_process;single-organism developmental process;cellular process;single-organism process;cell aging;aging;single-organism cellular process;chronological cell aging;replicative cell aging;single-organism metabolic process;metabolic process;small molecule metabolic process;organic substance metabolic process;cellular metabolic process;organic acid metabolic process;ni…	molecular_function;catalytic activity;transferase activity, transferring nitrogenous groups;transaminase activity;transferase activity;L-aspartate:2-oxoglutarate aminotransferase activity;binding;cofactor binding;anion binding;ion binding;pyridoxal phosphate binding;L-phenylalanine aminotransferase activity;L-phenylalanine:2-oxoglutarate aminotransferase activity;organic cyclic compound binding;h…		K14455	GOT2:aspartate aminotransferase, mitochondrial [EC:2.6.1.1];GOT2:aspartate aminotransferase, mitochondrial [EC:2.6.1.1];GOT2:aspartate aminotransferase, mitochondrial [EC:2.6.1.1];GOT2:aspartate aminotransferase, mitochondrial [EC:2.6.1.1];GOT2:aspartate aminotransferase, mitochondrial [EC:2.6.1.1];GOT2:aspartate aminotransferase, mitochondrial [EC:2.6.1.1];GOT2:aspartate aminotransferase, mitoch…	Metabolic pathways - Aspergillus nidulans ;Biosynthesis of secondary metabolites - Aspergillus nidulans ;Biosynthesis of antibiotics - Aspergillus nidulans ;Biosynthesis of amino acids - Aspergillus nidulans ;Carbon metabolism - Aspergillus nidulans ;Tyrosine metabolism - Aspergillus nidulans ;2-Oxocarboxylic acid metabolism - Aspergillus nidulans ;Arginine and proline metabolism - Aspergillus ni…	IPR015424;IPR015421;IPR004839;	Pyridoxal phosphate-dependent transferase;"Pyridoxal phosphate-dependent transferase, major region, subdomain 1";"Aminotransferase, class I/classII";
B8N0Z8	cytosol		molecular_function;catalytic activity;oxidoreductase activity;					IPR023210;	NADP-dependent oxidoreductase domain;
B8N0Z8	cytosol		molecular_function;catalytic activity;oxidoreductase activity;					IPR023210;	NADP-dependent oxidoreductase domain;
B8N0Z8	cytosol		molecular_function;catalytic activity;oxidoreductase activity;					IPR023210;	NADP-dependent oxidoreductase domain;
B8N0Z8	cytosol		molecular_function;catalytic activity;oxidoreductase activity;					IPR023210;	NADP-dependent oxidoreductase domain;
B8N106	vacuolar membrane		molecular_function;catalytic activity;peptidase activity, acting on L-amino acid peptides;hydrolase activity;peptidase activity;endopeptidase activity;serine-type peptidase activity;serine hydrolase activity;serine-type endopeptidase activity;	cellular_component;extracellular region;				IPR000209;IPR010259;IPR009020;	Peptidase S8/S53 domain;Peptidase S8 propeptide/proteinase inhibitor I9;"Proteinase inhibitor, propeptide";
B8N106	vacuolar membrane		molecular_function;catalytic activity;peptidase activity, acting on L-amino acid peptides;hydrolase activity;peptidase activity;endopeptidase activity;serine-type peptidase activity;serine hydrolase activity;serine-type endopeptidase activity;	cellular_component;extracellular region;				IPR000209;IPR010259;IPR009020;	Peptidase S8/S53 domain;Peptidase S8 propeptide/proteinase inhibitor I9;"Proteinase inhibitor, propeptide";
B8N106	vacuolar membrane		molecular_function;catalytic activity;peptidase activity, acting on L-amino acid peptides;hydrolase activity;peptidase activity;endopeptidase activity;serine-type peptidase activity;serine hydrolase activity;serine-type endopeptidase activity;	cellular_component;extracellular region;				IPR000209;IPR010259;IPR009020;	Peptidase S8/S53 domain;Peptidase S8 propeptide/proteinase inhibitor I9;"Proteinase inhibitor, propeptide";
B8N110	cytosol		nucleoside phosphate binding;molecular_function;binding;heterocyclic compound binding;small molecule binding;organic cyclic compound binding;nucleotide binding;catalytic activity;oxidoreductase activity;oxidoreductase activity, acting on CH-OH group of donors;oxidoreductase activity, acting on the CH-OH group of donors, NAD = or NADP as acceptor;cofactor binding;coenzyme binding;NAD binding;					IPR016040;IPR006139;IPR006140;	NAD(P)-binding domain;"D-isomer specific 2-hydroxyacid dehydrogenase, catalytic domain";"D-isomer specific 2-hydroxyacid dehydrogenase, NAD-binding domain";
B8N170	nuclear							IPR003137;IPR007484;IPR007365;	PA domain;Peptidase M28;"Transferrin receptor-like, dimerisation domain";
B8N179	mitochondria	biological_process;single-organism metabolic process;metabolic process;organic hydroxy compound metabolic process;small molecule metabolic process;organic substance metabolic process;alcohol metabolic process;primary metabolic process;lipid metabolic process;lipid biosynthetic process;organic cyclic compound metabolic process;organic substance biosynthetic process;biosynthetic process;organic cyc…	molecular_function;catalytic activity;oxidoreductase activity, acting on NAD(P)H, heme protein as = acceptor;oxidoreductase activity, acting on NAD(P)H;oxidoreductase activity;cytochrome-b5 reductase activity, acting on NAD(P)H;	cellular_component;cell part;cell;intracellular;intracellular part;cytoplasm;cytoplasmic part;organelle;membrane-bounded organelle;intracellular organelle;intracellular membrane-bounded organelle;mitochondrion;organelle envelope;envelope;mitochondrial part;intracellular organelle part;organelle part;mitochondrial envelope;organelle outer membrane;mitochondrial membrane;membrane;outer membrane;org…	K00326	E1.6.2.2:cytochrome-b5 reductase [EC:1.6.2.2];	Amino sugar and nucleotide sugar metabolism - Aspergillus nidulans ;	IPR001433;IPR008333;IPR017938;IPR017927;IPR001709;	Oxidoreductase FAD/NAD(P)-binding;"Oxidoreductase, FAD-binding domain";Riboflavin synthase-like beta-barrel;Ferredoxin reductase-type FAD-binding domain;Flavoprotein pyridine nucleotide cytochrome reductase;
B8N179	mitochondria	biological_process;single-organism metabolic process;metabolic process;organic hydroxy compound metabolic process;small molecule metabolic process;organic substance metabolic process;alcohol metabolic process;primary metabolic process;lipid metabolic process;lipid biosynthetic process;organic cyclic compound metabolic process;organic substance biosynthetic process;biosynthetic process;organic cyc…	molecular_function;catalytic activity;oxidoreductase activity, acting on NAD(P)H, heme protein as = acceptor;oxidoreductase activity, acting on NAD(P)H;oxidoreductase activity;cytochrome-b5 reductase activity, acting on NAD(P)H;	cellular_component;cell part;cell;intracellular;intracellular part;cytoplasm;cytoplasmic part;organelle;membrane-bounded organelle;intracellular organelle;intracellular membrane-bounded organelle;mitochondrion;organelle envelope;envelope;mitochondrial part;intracellular organelle part;organelle part;mitochondrial envelope;organelle outer membrane;mitochondrial membrane;membrane;outer membrane;org…	K00326	E1.6.2.2:cytochrome-b5 reductase [EC:1.6.2.2];	Amino sugar and nucleotide sugar metabolism - Aspergillus nidulans ;	IPR001433;IPR008333;IPR017938;IPR017927;IPR001709;	Oxidoreductase FAD/NAD(P)-binding;"Oxidoreductase, FAD-binding domain";Riboflavin synthase-like beta-barrel;Ferredoxin reductase-type FAD-binding domain;Flavoprotein pyridine nucleotide cytochrome reductase;
B8N179	mitochondria	biological_process;single-organism metabolic process;metabolic process;organic hydroxy compound metabolic process;small molecule metabolic process;organic substance metabolic process;alcohol metabolic process;primary metabolic process;lipid metabolic process;lipid biosynthetic process;organic cyclic compound metabolic process;organic substance biosynthetic process;biosynthetic process;organic cyc…	molecular_function;catalytic activity;oxidoreductase activity, acting on NAD(P)H, heme protein as = acceptor;oxidoreductase activity, acting on NAD(P)H;oxidoreductase activity;cytochrome-b5 reductase activity, acting on NAD(P)H;	cellular_component;cell part;cell;intracellular;intracellular part;cytoplasm;cytoplasmic part;organelle;membrane-bounded organelle;intracellular organelle;intracellular membrane-bounded organelle;mitochondrion;organelle envelope;envelope;mitochondrial part;intracellular organelle part;organelle part;mitochondrial envelope;organelle outer membrane;mitochondrial membrane;membrane;outer membrane;org…	K00326	E1.6.2.2:cytochrome-b5 reductase [EC:1.6.2.2];	Amino sugar and nucleotide sugar metabolism - Aspergillus nidulans ;	IPR001433;IPR008333;IPR017938;IPR017927;IPR001709;	Oxidoreductase FAD/NAD(P)-binding;"Oxidoreductase, FAD-binding domain";Riboflavin synthase-like beta-barrel;Ferredoxin reductase-type FAD-binding domain;Flavoprotein pyridine nucleotide cytochrome reductase;
B8N179	mitochondria	biological_process;single-organism metabolic process;metabolic process;organic hydroxy compound metabolic process;small molecule metabolic process;organic substance metabolic process;alcohol metabolic process;primary metabolic process;lipid metabolic process;lipid biosynthetic process;organic cyclic compound metabolic process;organic substance biosynthetic process;biosynthetic process;organic cyc…	molecular_function;catalytic activity;oxidoreductase activity, acting on NAD(P)H, heme protein as = acceptor;oxidoreductase activity, acting on NAD(P)H;oxidoreductase activity;cytochrome-b5 reductase activity, acting on NAD(P)H;	cellular_component;cell part;cell;intracellular;intracellular part;cytoplasm;cytoplasmic part;organelle;membrane-bounded organelle;intracellular organelle;intracellular membrane-bounded organelle;mitochondrion;organelle envelope;envelope;mitochondrial part;intracellular organelle part;organelle part;mitochondrial envelope;organelle outer membrane;mitochondrial membrane;membrane;outer membrane;org…	K00326	E1.6.2.2:cytochrome-b5 reductase [EC:1.6.2.2];	Amino sugar and nucleotide sugar metabolism - Aspergillus nidulans ;	IPR001433;IPR008333;IPR017938;IPR017927;IPR001709;	Oxidoreductase FAD/NAD(P)-binding;"Oxidoreductase, FAD-binding domain";Riboflavin synthase-like beta-barrel;Ferredoxin reductase-type FAD-binding domain;Flavoprotein pyridine nucleotide cytochrome reductase;
B8N179	mitochondria	biological_process;single-organism metabolic process;metabolic process;organic hydroxy compound metabolic process;small molecule metabolic process;organic substance metabolic process;alcohol metabolic process;primary metabolic process;lipid metabolic process;lipid biosynthetic process;organic cyclic compound metabolic process;organic substance biosynthetic process;biosynthetic process;organic cyc…	molecular_function;catalytic activity;oxidoreductase activity, acting on NAD(P)H, heme protein as = acceptor;oxidoreductase activity, acting on NAD(P)H;oxidoreductase activity;cytochrome-b5 reductase activity, acting on NAD(P)H;	cellular_component;cell part;cell;intracellular;intracellular part;cytoplasm;cytoplasmic part;organelle;membrane-bounded organelle;intracellular organelle;intracellular membrane-bounded organelle;mitochondrion;organelle envelope;envelope;mitochondrial part;intracellular organelle part;organelle part;mitochondrial envelope;organelle outer membrane;mitochondrial membrane;membrane;outer membrane;org…	K00326	E1.6.2.2:cytochrome-b5 reductase [EC:1.6.2.2];	Amino sugar and nucleotide sugar metabolism - Aspergillus nidulans ;	IPR001433;IPR008333;IPR017938;IPR017927;IPR001709;	Oxidoreductase FAD/NAD(P)-binding;"Oxidoreductase, FAD-binding domain";Riboflavin synthase-like beta-barrel;Ferredoxin reductase-type FAD-binding domain;Flavoprotein pyridine nucleotide cytochrome reductase;
B8N179	mitochondria	biological_process;single-organism metabolic process;metabolic process;organic hydroxy compound metabolic process;small molecule metabolic process;organic substance metabolic process;alcohol metabolic process;primary metabolic process;lipid metabolic process;lipid biosynthetic process;organic cyclic compound metabolic process;organic substance biosynthetic process;biosynthetic process;organic cyc…	molecular_function;catalytic activity;oxidoreductase activity, acting on NAD(P)H, heme protein as = acceptor;oxidoreductase activity, acting on NAD(P)H;oxidoreductase activity;cytochrome-b5 reductase activity, acting on NAD(P)H;	cellular_component;cell part;cell;intracellular;intracellular part;cytoplasm;cytoplasmic part;organelle;membrane-bounded organelle;intracellular organelle;intracellular membrane-bounded organelle;mitochondrion;organelle envelope;envelope;mitochondrial part;intracellular organelle part;organelle part;mitochondrial envelope;organelle outer membrane;mitochondrial membrane;membrane;outer membrane;org…	K00326	E1.6.2.2:cytochrome-b5 reductase [EC:1.6.2.2];	Amino sugar and nucleotide sugar metabolism - Aspergillus nidulans ;	IPR001433;IPR008333;IPR017938;IPR017927;IPR001709;	Oxidoreductase FAD/NAD(P)-binding;"Oxidoreductase, FAD-binding domain";Riboflavin synthase-like beta-barrel;Ferredoxin reductase-type FAD-binding domain;Flavoprotein pyridine nucleotide cytochrome reductase;
B8N180	chloroplast	gene expression;organic substance biosynthetic process;biosynthetic process;macromolecule biosynthetic process;cellular macromolecule metabolic process;cellular process;biological_process;cellular macromolecule biosynthetic process;metabolic process;organic substance metabolic process;cellular biosynthetic process;cellular protein metabolic process;macromolecule metabolic process;cellular metabol…	molecular_function;structural molecule activity;structural constituent of ribosome;	cellular_component;cell part;cell;intracellular;intracellular part;cytoplasm;cytoplasmic part;intracellular non-membrane-bounded organelle;organelle;macromolecular complex;non-membrane-bounded organelle;ribonucleoprotein complex;intracellular organelle;ribosome;	K02882	RP-L18Ae:large subunit ribosomal protein L18Ae;	Ribosome - Aspergillus nidulans ;	IPR023573;	Ribosomal protein L18a/LX;
B8N180	chloroplast	gene expression;organic substance biosynthetic process;biosynthetic process;macromolecule biosynthetic process;cellular macromolecule metabolic process;cellular process;biological_process;cellular macromolecule biosynthetic process;metabolic process;organic substance metabolic process;cellular biosynthetic process;cellular protein metabolic process;macromolecule metabolic process;cellular metabol…	molecular_function;structural molecule activity;structural constituent of ribosome;	cellular_component;cell part;cell;intracellular;intracellular part;cytoplasm;cytoplasmic part;intracellular non-membrane-bounded organelle;organelle;macromolecular complex;non-membrane-bounded organelle;ribonucleoprotein complex;intracellular organelle;ribosome;	K02882	RP-L18Ae:large subunit ribosomal protein L18Ae;	Ribosome - Aspergillus nidulans ;	IPR023573;	Ribosomal protein L18a/LX;
B8N180	chloroplast	gene expression;organic substance biosynthetic process;biosynthetic process;macromolecule biosynthetic process;cellular macromolecule metabolic process;cellular process;biological_process;cellular macromolecule biosynthetic process;metabolic process;organic substance metabolic process;cellular biosynthetic process;cellular protein metabolic process;macromolecule metabolic process;cellular metabol…	molecular_function;structural molecule activity;structural constituent of ribosome;	cellular_component;cell part;cell;intracellular;intracellular part;cytoplasm;cytoplasmic part;intracellular non-membrane-bounded organelle;organelle;macromolecular complex;non-membrane-bounded organelle;ribonucleoprotein complex;intracellular organelle;ribosome;	K02882	RP-L18Ae:large subunit ribosomal protein L18Ae;	Ribosome - Aspergillus nidulans ;	IPR023573;	Ribosomal protein L18a/LX;
B8N180	chloroplast	gene expression;organic substance biosynthetic process;biosynthetic process;macromolecule biosynthetic process;cellular macromolecule metabolic process;cellular process;biological_process;cellular macromolecule biosynthetic process;metabolic process;organic substance metabolic process;cellular biosynthetic process;cellular protein metabolic process;macromolecule metabolic process;cellular metabol…	molecular_function;structural molecule activity;structural constituent of ribosome;	cellular_component;cell part;cell;intracellular;intracellular part;cytoplasm;cytoplasmic part;intracellular non-membrane-bounded organelle;organelle;macromolecular complex;non-membrane-bounded organelle;ribonucleoprotein complex;intracellular organelle;ribosome;	K02882	RP-L18Ae:large subunit ribosomal protein L18Ae;	Ribosome - Aspergillus nidulans ;	IPR023573;	Ribosomal protein L18a/LX;
B8N199	nuclear	biological_process;organelle organization;cellular process;single-organism process;cytoskeleton organization;single-organism cellular process;microtubule-based process;cellular component organization or biogenesis;cellular component organization;microtubule cytoskeleton organization;cell cycle;mitotic cell cycle;cellular component assembly;protein complex subunit organization;cellular component b…		cytoskeletal part;spindle;cell;cellular_component;intracellular;protein complex;intracellular non-membrane-bounded organelle;organelle;macromolecular complex;non-membrane-bounded organelle;intracellular organelle part;microtubule cytoskeleton;cell part;intracellular organelle;intracellular part;organelle part;cytoskeleton;spindle pole;membrane-bounded organelle;intracellular membrane-bounded orga…
B8N1D7	chloroplast	biological_process;cellular process;single-organism process;single-organism cellular process;cell communication;cellular response to stimulus;regulation of cellular process;signaling;regulation of biological process;biological regulation;single organism signaling;response to stimulus;signal transduction;cell surface receptor signaling pathway;G-protein coupled receptor signaling pathway;	molecular_function;molecular transducer activity;signal transducer activity;	cellular_component;cell part;cell;intracellular;plasma membrane;extrinsic to cytoplasmic side of plasma membrane;cell periphery;protein complex;plasma membrane part;membrane;macromolecular complex;cytoplasmic side of plasma membrane;intracellular part;membrane part;extrinsic to plasma membrane;extrinsic to membrane;heterotrimeric G-protein complex;catalytic complex;	K07973	GNG:guanine nucleotide-binding protein subunit gamma, other;	MAPK signaling pathway - yeast - Aspergillus nidulans ;	IPR015898;	G-protein gamma-like domain;
B8N1D8	chloroplast	gene expression;organic substance biosynthetic process;cellular macromolecule metabolic process;cellular component biogenesis;translation;macromolecular complex subunit organization;translational initiation;cellular component assembly;cellular macromolecule biosynthetic process;ribonucleoprotein complex assembly;ribonucleoprotein complex biogenesis;ribonucleoprotein complex subunit organization;c…	molecular_function;binding;heterocyclic compound binding;organic cyclic compound binding;nucleic acid binding;RNA binding;translation factor activity, nucleic acid binding;translation initiation factor activity;catalytic activity;hydrolase activity;hydrolase activity, acting on carbon-nitrogen (but not peptide) = bonds;hydrolase activity, acting on carbon-nitrogen (but not peptide) = bonds, in li…	intracellular;cell part;cell;intracellular part;cellular_component;incipient cellular bud site;cytoplasm;protein complex;cytoplasmic part;macromolecular complex;eukaryotic translation initiation factor 3 complex;intracellular non-membrane-bounded organelle;organelle;ribonucleoprotein complex;non-membrane-bounded organelle;intracellular organelle;ribonucleoprotein granule;cytoplasmic stress granul…	K03254	EIF3A:translation initiation factor 3 subunit A;	RNA transport - Aspergillus nidulans ;	IPR000717;	Proteasome component (PCI) domain;
B8N1D8	chloroplast	gene expression;organic substance biosynthetic process;cellular macromolecule metabolic process;cellular component biogenesis;translation;macromolecular complex subunit organization;translational initiation;cellular component assembly;cellular macromolecule biosynthetic process;ribonucleoprotein complex assembly;ribonucleoprotein complex biogenesis;ribonucleoprotein complex subunit organization;c…	molecular_function;binding;heterocyclic compound binding;organic cyclic compound binding;nucleic acid binding;RNA binding;translation factor activity, nucleic acid binding;translation initiation factor activity;catalytic activity;hydrolase activity;hydrolase activity, acting on carbon-nitrogen (but not peptide) = bonds;hydrolase activity, acting on carbon-nitrogen (but not peptide) = bonds, in li…	intracellular;cell part;cell;intracellular part;cellular_component;incipient cellular bud site;cytoplasm;protein complex;cytoplasmic part;macromolecular complex;eukaryotic translation initiation factor 3 complex;intracellular non-membrane-bounded organelle;organelle;ribonucleoprotein complex;non-membrane-bounded organelle;intracellular organelle;ribonucleoprotein granule;cytoplasmic stress granul…	K03254	EIF3A:translation initiation factor 3 subunit A;	RNA transport - Aspergillus nidulans ;	IPR000717;	Proteasome component (PCI) domain;
B8N1E9	cytosol	organelle organization;ribosome assembly;cellular process;ribosome biogenesis;single-organism process;cellular component biogenesis;single-organism cellular process;macromolecular complex assembly;macromolecular complex subunit organization;biological_process;cellular component assembly;ribonucleoprotein complex assembly;ribonucleoprotein complex biogenesis;ribosomal large subunit biogenesis;orga…	molecular_function;binding;heterocyclic compound binding;organic cyclic compound binding;nucleic acid binding;RNA binding;rRNA binding;LSU rRNA binding;	cellular_component;cell part;cell;intracellular;intracellular part;cytoplasm;cytoplasmic part;cytosol;intracellular non-membrane-bounded organelle;organelle;macromolecular complex;non-membrane-bounded organelle;ribonucleoprotein complex;intracellular organelle;ribosome;ribosomal subunit;intracellular organelle part;organelle part;large ribosomal subunit;cytosolic part;cytosolic ribosome;cytosolic…	K02941	RP-LP0:large subunit ribosomal protein LP0;	Ribosome - Aspergillus nidulans ;
B8N1E9	cytosol	organelle organization;ribosome assembly;cellular process;ribosome biogenesis;single-organism process;cellular component biogenesis;single-organism cellular process;macromolecular complex assembly;macromolecular complex subunit organization;biological_process;cellular component assembly;ribonucleoprotein complex assembly;ribonucleoprotein complex biogenesis;ribosomal large subunit biogenesis;orga…	molecular_function;binding;heterocyclic compound binding;organic cyclic compound binding;nucleic acid binding;RNA binding;rRNA binding;LSU rRNA binding;	cellular_component;cell part;cell;intracellular;intracellular part;cytoplasm;cytoplasmic part;cytosol;intracellular non-membrane-bounded organelle;organelle;macromolecular complex;non-membrane-bounded organelle;ribonucleoprotein complex;intracellular organelle;ribosome;ribosomal subunit;intracellular organelle part;organelle part;large ribosomal subunit;cytosolic part;cytosolic ribosome;cytosolic…	K02941	RP-LP0:large subunit ribosomal protein LP0;	Ribosome - Aspergillus nidulans ;
B8N1E9	cytosol	organelle organization;ribosome assembly;cellular process;ribosome biogenesis;single-organism process;cellular component biogenesis;single-organism cellular process;macromolecular complex assembly;macromolecular complex subunit organization;biological_process;cellular component assembly;ribonucleoprotein complex assembly;ribonucleoprotein complex biogenesis;ribosomal large subunit biogenesis;orga…	molecular_function;binding;heterocyclic compound binding;organic cyclic compound binding;nucleic acid binding;RNA binding;rRNA binding;LSU rRNA binding;	cellular_component;cell part;cell;intracellular;intracellular part;cytoplasm;cytoplasmic part;cytosol;intracellular non-membrane-bounded organelle;organelle;macromolecular complex;non-membrane-bounded organelle;ribonucleoprotein complex;intracellular organelle;ribosome;ribosomal subunit;intracellular organelle part;organelle part;large ribosomal subunit;cytosolic part;cytosolic ribosome;cytosolic…	K02941	RP-LP0:large subunit ribosomal protein LP0;	Ribosome - Aspergillus nidulans ;
B8N1F3	nuclear	biological_process;organelle organization;cellular process;single-organism process;cytoskeleton organization;single-organism cellular process;microtubule-based process;cellular component organization or biogenesis;cellular component organization;microtubule cytoskeleton organization;cellular macromolecule metabolic process;metabolic process;organic substance metabolic process;cellular protein met…	nucleoside phosphate binding;molecular_function;binding;heterocyclic compound binding;small molecule binding;organic cyclic compound binding;nucleotide binding;nucleoside-triphosphatase regulator activity;ATPase regulator activity;enzyme regulator activity;enzyme activator activity;ATPase activator activity;carbohydrate derivative binding;nucleoside binding;purine nucleoside binding;purine ribonu…	cellular_component;cell part;cell;intracellular;organelle;membrane-bounded organelle;intracellular organelle;intracellular part;intracellular membrane-bounded organelle;nucleus;cytoplasm;cytoplasmic part;cytosol;macromolecular complex;protein complex;cytosolic part;perinuclear region of cytoplasm;ER membrane insertion complex;TRC complex;	K09503	DNAJA2:DnaJ homolog subfamily A member 2;	Protein processing in endoplasmic reticulum - Aspergillus nidulans ;	IPR008971;IPR002939;IPR001623;IPR001305;	HSP40/DnaJ peptide-binding;"Chaperone DnaJ, C-terminal";DnaJ domain;"Heat shock protein DnaJ, cysteine-rich domain";
B8N1F3	nuclear	biological_process;organelle organization;cellular process;single-organism process;cytoskeleton organization;single-organism cellular process;microtubule-based process;cellular component organization or biogenesis;cellular component organization;microtubule cytoskeleton organization;cellular macromolecule metabolic process;metabolic process;organic substance metabolic process;cellular protein met…	nucleoside phosphate binding;molecular_function;binding;heterocyclic compound binding;small molecule binding;organic cyclic compound binding;nucleotide binding;nucleoside-triphosphatase regulator activity;ATPase regulator activity;enzyme regulator activity;enzyme activator activity;ATPase activator activity;carbohydrate derivative binding;nucleoside binding;purine nucleoside binding;purine ribonu…	cellular_component;cell part;cell;intracellular;organelle;membrane-bounded organelle;intracellular organelle;intracellular part;intracellular membrane-bounded organelle;nucleus;cytoplasm;cytoplasmic part;cytosol;macromolecular complex;protein complex;cytosolic part;perinuclear region of cytoplasm;ER membrane insertion complex;TRC complex;	K09503	DNAJA2:DnaJ homolog subfamily A member 2;	Protein processing in endoplasmic reticulum - Aspergillus nidulans ;	IPR008971;IPR002939;IPR001623;IPR001305;	HSP40/DnaJ peptide-binding;"Chaperone DnaJ, C-terminal";DnaJ domain;"Heat shock protein DnaJ, cysteine-rich domain";
B8N1F3	nuclear	biological_process;organelle organization;cellular process;single-organism process;cytoskeleton organization;single-organism cellular process;microtubule-based process;cellular component organization or biogenesis;cellular component organization;microtubule cytoskeleton organization;cellular macromolecule metabolic process;metabolic process;organic substance metabolic process;cellular protein met…	nucleoside phosphate binding;molecular_function;binding;heterocyclic compound binding;small molecule binding;organic cyclic compound binding;nucleotide binding;nucleoside-triphosphatase regulator activity;ATPase regulator activity;enzyme regulator activity;enzyme activator activity;ATPase activator activity;carbohydrate derivative binding;nucleoside binding;purine nucleoside binding;purine ribonu…	cellular_component;cell part;cell;intracellular;organelle;membrane-bounded organelle;intracellular organelle;intracellular part;intracellular membrane-bounded organelle;nucleus;cytoplasm;cytoplasmic part;cytosol;macromolecular complex;protein complex;cytosolic part;perinuclear region of cytoplasm;ER membrane insertion complex;TRC complex;	K09503	DNAJA2:DnaJ homolog subfamily A member 2;	Protein processing in endoplasmic reticulum - Aspergillus nidulans ;	IPR008971;IPR002939;IPR001623;IPR001305;	HSP40/DnaJ peptide-binding;"Chaperone DnaJ, C-terminal";DnaJ domain;"Heat shock protein DnaJ, cysteine-rich domain";
B8N1F3	nuclear	biological_process;organelle organization;cellular process;single-organism process;cytoskeleton organization;single-organism cellular process;microtubule-based process;cellular component organization or biogenesis;cellular component organization;microtubule cytoskeleton organization;cellular macromolecule metabolic process;metabolic process;organic substance metabolic process;cellular protein met…	nucleoside phosphate binding;molecular_function;binding;heterocyclic compound binding;small molecule binding;organic cyclic compound binding;nucleotide binding;nucleoside-triphosphatase regulator activity;ATPase regulator activity;enzyme regulator activity;enzyme activator activity;ATPase activator activity;carbohydrate derivative binding;nucleoside binding;purine nucleoside binding;purine ribonu…	cellular_component;cell part;cell;intracellular;organelle;membrane-bounded organelle;intracellular organelle;intracellular part;intracellular membrane-bounded organelle;nucleus;cytoplasm;cytoplasmic part;cytosol;macromolecular complex;protein complex;cytosolic part;perinuclear region of cytoplasm;ER membrane insertion complex;TRC complex;	K09503	DNAJA2:DnaJ homolog subfamily A member 2;	Protein processing in endoplasmic reticulum - Aspergillus nidulans ;	IPR008971;IPR002939;IPR001623;IPR001305;	HSP40/DnaJ peptide-binding;"Chaperone DnaJ, C-terminal";DnaJ domain;"Heat shock protein DnaJ, cysteine-rich domain";
B8N1I1	cytosol	biological_process;cellular process;regulation of cellular process;regulation of cellular component organization;single-organism process;regulation of biological process;single-organism cellular process;biological regulation;cell growth;cellular component organization or biogenesis;growth;regulation of growth;cellular component organization;regulation of cell growth;cell communication;cellular re…	nucleoside phosphate binding;molecular_function;binding;heterocyclic compound binding;small molecule binding;organic cyclic compound binding;nucleotide binding;carbohydrate derivative binding;nucleoside binding;purine nucleoside binding;purine ribonucleotide binding;anion binding;ribonucleotide binding;ion binding;ribonucleoside binding;purine ribonucleoside triphosphate binding;guanyl nucleotide…	cell part;cell;cellular_component;cell septum;barrier septum;intracellular;intracellular part;cytoplasm;cytoplasmic part;cell periphery;cell cortex;cell division site;cell cortex part;cell tip;cell pole;cell cortex of cell tip;	K07941	ARF6:ADP-ribosylation factor 6;	Endocytosis - Aspergillus nidulans ;	IPR027417;IPR005225;	P-loop containing nucleoside triphosphate hydrolase;Small GTP-binding protein domain;
B8NIL7	cytosol	biological_process;cellular process;single-organism process;single-organism cellular process;cell communication;cellular response to stimulus;regulation of cellular process;signaling;regulation of biological process;biological regulation;single organism signaling;response to stimulus;signal transduction;intracellular signal transduction;small GTPase mediated signal transduction;	nucleoside phosphate binding;molecular_function;binding;heterocyclic compound binding;small molecule binding;organic cyclic compound binding;nucleotide binding;carbohydrate derivative binding;nucleoside binding;purine nucleoside binding;molecular transducer activity;signal transducer activity;purine ribonucleotide binding;anion binding;ribonucleotide binding;ion binding;ribonucleoside binding;pur…	cellular_component;cell part;cell;intracellular;intracellular part;cytoplasm;cytoplasmic part;organelle;membrane-bounded organelle;intracellular organelle;intracellular membrane-bounded organelle;Golgi apparatus;endomembrane system;	K07937	ARF1:ADP-ribosylation factor 1;	Endocytosis - Aspergillus nidulans ;	IPR005225;IPR027417;IPR000014;	Small GTP-binding protein domain;P-loop containing nucleoside triphosphate hydrolase;PAS domain;
B8N1K6	chloroplast	biological_process;metabolic process;organic substance metabolic process;primary metabolic process;carbohydrate metabolic process;	molecular_function;binding;cation binding;ion binding;metal ion binding;magnesium ion binding;catalytic activity;isomerase activity;intramolecular transferase activity;intramolecular transferase activity, phosphotransferases;	cellular_component;cell part;cell;intracellular;organelle;membrane-bounded organelle;intracellular organelle;intracellular part;intracellular membrane-bounded organelle;nucleus;	K01835	pgm:phosphoglucomutase [EC:5.4.2.2];pgm:phosphoglucomutase [EC:5.4.2.2];pgm:phosphoglucomutase [EC:5.4.2.2];pgm:phosphoglucomutase [EC:5.4.2.2];pgm:phosphoglucomutase [EC:5.4.2.2];pgm:phosphoglucomutase [EC:5.4.2.2];pgm:phosphoglucomutase [EC:5.4.2.2];pgm:phosphoglucomutase [EC:5.4.2.2];pgm:phosphoglucomutase [EC:5.4.2.2];	Metabolic pathways - Aspergillus nidulans ;Biosynthesis of secondary metabolites - Aspergillus nidulans ;Biosynthesis of antibiotics - Aspergillus nidulans ;Purine metabolism - Aspergillus nidulans ;Starch and sucrose metabolism - Aspergillus nidulans ;Amino sugar and nucleotide sugar metabolism - Aspergillus nidulans ;Glycolysis / Gluconeogenesis - Aspergillus nidulans ;Galactose metabolism - As…	IPR005843;IPR005845;IPR005844;IPR005846;IPR016055;	"Alpha-D-phosphohexomutase, C-terminal";"Alpha-D-phosphohexomutase, alpha/beta/alpha domain II";"Alpha-D-phosphohexomutase, alpha/beta/alpha domain I";"Alpha-D-phosphohexomutase, alpha/beta/alpha domain III";"Alpha-D-phosphohexomutase, alpha/beta/alpha I/II/III";
B8N1K6	chloroplast	biological_process;metabolic process;organic substance metabolic process;primary metabolic process;carbohydrate metabolic process;	molecular_function;binding;cation binding;ion binding;metal ion binding;magnesium ion binding;catalytic activity;isomerase activity;intramolecular transferase activity;intramolecular transferase activity, phosphotransferases;	cellular_component;cell part;cell;intracellular;organelle;membrane-bounded organelle;intracellular organelle;intracellular part;intracellular membrane-bounded organelle;nucleus;	K01835	pgm:phosphoglucomutase [EC:5.4.2.2];pgm:phosphoglucomutase [EC:5.4.2.2];pgm:phosphoglucomutase [EC:5.4.2.2];pgm:phosphoglucomutase [EC:5.4.2.2];pgm:phosphoglucomutase [EC:5.4.2.2];pgm:phosphoglucomutase [EC:5.4.2.2];pgm:phosphoglucomutase [EC:5.4.2.2];pgm:phosphoglucomutase [EC:5.4.2.2];pgm:phosphoglucomutase [EC:5.4.2.2];	Metabolic pathways - Aspergillus nidulans ;Biosynthesis of secondary metabolites - Aspergillus nidulans ;Biosynthesis of antibiotics - Aspergillus nidulans ;Purine metabolism - Aspergillus nidulans ;Starch and sucrose metabolism - Aspergillus nidulans ;Amino sugar and nucleotide sugar metabolism - Aspergillus nidulans ;Glycolysis / Gluconeogenesis - Aspergillus nidulans ;Galactose metabolism - As…	IPR005843;IPR005845;IPR005844;IPR005846;IPR016055;	"Alpha-D-phosphohexomutase, C-terminal";"Alpha-D-phosphohexomutase, alpha/beta/alpha domain II";"Alpha-D-phosphohexomutase, alpha/beta/alpha domain I";"Alpha-D-phosphohexomutase, alpha/beta/alpha domain III";"Alpha-D-phosphohexomutase, alpha/beta/alpha I/II/III";
B8N1K6	chloroplast	biological_process;metabolic process;organic substance metabolic process;primary metabolic process;carbohydrate metabolic process;	molecular_function;binding;cation binding;ion binding;metal ion binding;magnesium ion binding;catalytic activity;isomerase activity;intramolecular transferase activity;intramolecular transferase activity, phosphotransferases;	cellular_component;cell part;cell;intracellular;organelle;membrane-bounded organelle;intracellular organelle;intracellular part;intracellular membrane-bounded organelle;nucleus;	K01835	pgm:phosphoglucomutase [EC:5.4.2.2];pgm:phosphoglucomutase [EC:5.4.2.2];pgm:phosphoglucomutase [EC:5.4.2.2];pgm:phosphoglucomutase [EC:5.4.2.2];pgm:phosphoglucomutase [EC:5.4.2.2];pgm:phosphoglucomutase [EC:5.4.2.2];pgm:phosphoglucomutase [EC:5.4.2.2];pgm:phosphoglucomutase [EC:5.4.2.2];pgm:phosphoglucomutase [EC:5.4.2.2];	Metabolic pathways - Aspergillus nidulans ;Biosynthesis of secondary metabolites - Aspergillus nidulans ;Biosynthesis of antibiotics - Aspergillus nidulans ;Purine metabolism - Aspergillus nidulans ;Starch and sucrose metabolism - Aspergillus nidulans ;Amino sugar and nucleotide sugar metabolism - Aspergillus nidulans ;Glycolysis / Gluconeogenesis - Aspergillus nidulans ;Galactose metabolism - As…	IPR005843;IPR005845;IPR005844;IPR005846;IPR016055;	"Alpha-D-phosphohexomutase, C-terminal";"Alpha-D-phosphohexomutase, alpha/beta/alpha domain II";"Alpha-D-phosphohexomutase, alpha/beta/alpha domain I";"Alpha-D-phosphohexomutase, alpha/beta/alpha domain III";"Alpha-D-phosphohexomutase, alpha/beta/alpha I/II/III";
B8N1K6	chloroplast	biological_process;metabolic process;organic substance metabolic process;primary metabolic process;carbohydrate metabolic process;	molecular_function;binding;cation binding;ion binding;metal ion binding;magnesium ion binding;catalytic activity;isomerase activity;intramolecular transferase activity;intramolecular transferase activity, phosphotransferases;	cellular_component;cell part;cell;intracellular;organelle;membrane-bounded organelle;intracellular organelle;intracellular part;intracellular membrane-bounded organelle;nucleus;	K01835	pgm:phosphoglucomutase [EC:5.4.2.2];pgm:phosphoglucomutase [EC:5.4.2.2];pgm:phosphoglucomutase [EC:5.4.2.2];pgm:phosphoglucomutase [EC:5.4.2.2];pgm:phosphoglucomutase [EC:5.4.2.2];pgm:phosphoglucomutase [EC:5.4.2.2];pgm:phosphoglucomutase [EC:5.4.2.2];pgm:phosphoglucomutase [EC:5.4.2.2];pgm:phosphoglucomutase [EC:5.4.2.2];	Metabolic pathways - Aspergillus nidulans ;Biosynthesis of secondary metabolites - Aspergillus nidulans ;Biosynthesis of antibiotics - Aspergillus nidulans ;Purine metabolism - Aspergillus nidulans ;Starch and sucrose metabolism - Aspergillus nidulans ;Amino sugar and nucleotide sugar metabolism - Aspergillus nidulans ;Glycolysis / Gluconeogenesis - Aspergillus nidulans ;Galactose metabolism - As…	IPR005843;IPR005845;IPR005844;IPR005846;IPR016055;	"Alpha-D-phosphohexomutase, C-terminal";"Alpha-D-phosphohexomutase, alpha/beta/alpha domain II";"Alpha-D-phosphohexomutase, alpha/beta/alpha domain I";"Alpha-D-phosphohexomutase, alpha/beta/alpha domain III";"Alpha-D-phosphohexomutase, alpha/beta/alpha I/II/III";
B8N1K6	chloroplast	biological_process;metabolic process;organic substance metabolic process;primary metabolic process;carbohydrate metabolic process;	molecular_function;binding;cation binding;ion binding;metal ion binding;magnesium ion binding;catalytic activity;isomerase activity;intramolecular transferase activity;intramolecular transferase activity, phosphotransferases;	cellular_component;cell part;cell;intracellular;organelle;membrane-bounded organelle;intracellular organelle;intracellular part;intracellular membrane-bounded organelle;nucleus;	K01835	pgm:phosphoglucomutase [EC:5.4.2.2];pgm:phosphoglucomutase [EC:5.4.2.2];pgm:phosphoglucomutase [EC:5.4.2.2];pgm:phosphoglucomutase [EC:5.4.2.2];pgm:phosphoglucomutase [EC:5.4.2.2];pgm:phosphoglucomutase [EC:5.4.2.2];pgm:phosphoglucomutase [EC:5.4.2.2];pgm:phosphoglucomutase [EC:5.4.2.2];pgm:phosphoglucomutase [EC:5.4.2.2];	Metabolic pathways - Aspergillus nidulans ;Biosynthesis of secondary metabolites - Aspergillus nidulans ;Biosynthesis of antibiotics - Aspergillus nidulans ;Purine metabolism - Aspergillus nidulans ;Starch and sucrose metabolism - Aspergillus nidulans ;Amino sugar and nucleotide sugar metabolism - Aspergillus nidulans ;Glycolysis / Gluconeogenesis - Aspergillus nidulans ;Galactose metabolism - As…	IPR005843;IPR005845;IPR005844;IPR005846;IPR016055;	"Alpha-D-phosphohexomutase, C-terminal";"Alpha-D-phosphohexomutase, alpha/beta/alpha domain II";"Alpha-D-phosphohexomutase, alpha/beta/alpha domain I";"Alpha-D-phosphohexomutase, alpha/beta/alpha domain III";"Alpha-D-phosphohexomutase, alpha/beta/alpha I/II/III";
B8N1K6	chloroplast	biological_process;metabolic process;organic substance metabolic process;primary metabolic process;carbohydrate metabolic process;	molecular_function;binding;cation binding;ion binding;metal ion binding;magnesium ion binding;catalytic activity;isomerase activity;intramolecular transferase activity;intramolecular transferase activity, phosphotransferases;	cellular_component;cell part;cell;intracellular;organelle;membrane-bounded organelle;intracellular organelle;intracellular part;intracellular membrane-bounded organelle;nucleus;	K01835	pgm:phosphoglucomutase [EC:5.4.2.2];pgm:phosphoglucomutase [EC:5.4.2.2];pgm:phosphoglucomutase [EC:5.4.2.2];pgm:phosphoglucomutase [EC:5.4.2.2];pgm:phosphoglucomutase [EC:5.4.2.2];pgm:phosphoglucomutase [EC:5.4.2.2];pgm:phosphoglucomutase [EC:5.4.2.2];pgm:phosphoglucomutase [EC:5.4.2.2];pgm:phosphoglucomutase [EC:5.4.2.2];	Metabolic pathways - Aspergillus nidulans ;Biosynthesis of secondary metabolites - Aspergillus nidulans ;Biosynthesis of antibiotics - Aspergillus nidulans ;Purine metabolism - Aspergillus nidulans ;Starch and sucrose metabolism - Aspergillus nidulans ;Amino sugar and nucleotide sugar metabolism - Aspergillus nidulans ;Glycolysis / Gluconeogenesis - Aspergillus nidulans ;Galactose metabolism - As…	IPR005843;IPR005845;IPR005844;IPR005846;IPR016055;	"Alpha-D-phosphohexomutase, C-terminal";"Alpha-D-phosphohexomutase, alpha/beta/alpha domain II";"Alpha-D-phosphohexomutase, alpha/beta/alpha domain I";"Alpha-D-phosphohexomutase, alpha/beta/alpha domain III";"Alpha-D-phosphohexomutase, alpha/beta/alpha I/II/III";
B8N1K6	chloroplast	biological_process;metabolic process;organic substance metabolic process;primary metabolic process;carbohydrate metabolic process;	molecular_function;binding;cation binding;ion binding;metal ion binding;magnesium ion binding;catalytic activity;isomerase activity;intramolecular transferase activity;intramolecular transferase activity, phosphotransferases;	cellular_component;cell part;cell;intracellular;organelle;membrane-bounded organelle;intracellular organelle;intracellular part;intracellular membrane-bounded organelle;nucleus;	K01835	pgm:phosphoglucomutase [EC:5.4.2.2];pgm:phosphoglucomutase [EC:5.4.2.2];pgm:phosphoglucomutase [EC:5.4.2.2];pgm:phosphoglucomutase [EC:5.4.2.2];pgm:phosphoglucomutase [EC:5.4.2.2];pgm:phosphoglucomutase [EC:5.4.2.2];pgm:phosphoglucomutase [EC:5.4.2.2];pgm:phosphoglucomutase [EC:5.4.2.2];pgm:phosphoglucomutase [EC:5.4.2.2];	Metabolic pathways - Aspergillus nidulans ;Biosynthesis of secondary metabolites - Aspergillus nidulans ;Biosynthesis of antibiotics - Aspergillus nidulans ;Purine metabolism - Aspergillus nidulans ;Starch and sucrose metabolism - Aspergillus nidulans ;Amino sugar and nucleotide sugar metabolism - Aspergillus nidulans ;Glycolysis / Gluconeogenesis - Aspergillus nidulans ;Galactose metabolism - As…	IPR005843;IPR005845;IPR005844;IPR005846;IPR016055;	"Alpha-D-phosphohexomutase, C-terminal";"Alpha-D-phosphohexomutase, alpha/beta/alpha domain II";"Alpha-D-phosphohexomutase, alpha/beta/alpha domain I";"Alpha-D-phosphohexomutase, alpha/beta/alpha domain III";"Alpha-D-phosphohexomutase, alpha/beta/alpha I/II/III";
B8N1K6	chloroplast	biological_process;metabolic process;organic substance metabolic process;primary metabolic process;carbohydrate metabolic process;	molecular_function;binding;cation binding;ion binding;metal ion binding;magnesium ion binding;catalytic activity;isomerase activity;intramolecular transferase activity;intramolecular transferase activity, phosphotransferases;	cellular_component;cell part;cell;intracellular;organelle;membrane-bounded organelle;intracellular organelle;intracellular part;intracellular membrane-bounded organelle;nucleus;	K01835	pgm:phosphoglucomutase [EC:5.4.2.2];pgm:phosphoglucomutase [EC:5.4.2.2];pgm:phosphoglucomutase [EC:5.4.2.2];pgm:phosphoglucomutase [EC:5.4.2.2];pgm:phosphoglucomutase [EC:5.4.2.2];pgm:phosphoglucomutase [EC:5.4.2.2];pgm:phosphoglucomutase [EC:5.4.2.2];pgm:phosphoglucomutase [EC:5.4.2.2];pgm:phosphoglucomutase [EC:5.4.2.2];	Metabolic pathways - Aspergillus nidulans ;Biosynthesis of secondary metabolites - Aspergillus nidulans ;Biosynthesis of antibiotics - Aspergillus nidulans ;Purine metabolism - Aspergillus nidulans ;Starch and sucrose metabolism - Aspergillus nidulans ;Amino sugar and nucleotide sugar metabolism - Aspergillus nidulans ;Glycolysis / Gluconeogenesis - Aspergillus nidulans ;Galactose metabolism - As…	IPR005843;IPR005845;IPR005844;IPR005846;IPR016055;	"Alpha-D-phosphohexomutase, C-terminal";"Alpha-D-phosphohexomutase, alpha/beta/alpha domain II";"Alpha-D-phosphohexomutase, alpha/beta/alpha domain I";"Alpha-D-phosphohexomutase, alpha/beta/alpha domain III";"Alpha-D-phosphohexomutase, alpha/beta/alpha I/II/III";
B8N1M8	cytosol	biological_process;metabolic process;organic substance metabolic process;primary metabolic process;carbohydrate metabolic process;single-organism carbohydrate metabolic process;monosaccharide metabolic process;hexose metabolic process;glucose metabolic process;single-organism metabolic process;cellular process;small molecule metabolic process;cellular metabolic process;organic acid metabolic proc…	molecular_function;catalytic activity;aldehyde-lyase activity;carbon-carbon lyase activity;lyase activity;fructose-bisphosphate aldolase activity;binding;cation binding;ion binding;transition metal ion binding;metal ion binding;zinc ion binding;	cellular_component;cell part;cell;intracellular;organelle;membrane-bounded organelle;intracellular organelle;intracellular part;intracellular membrane-bounded organelle;nucleus;cytoplasm;cytoplasmic part;mitochondrion;cytosol;	K01624	FBA:fructose-bisphosphate aldolase, class II [EC:4.1.2.13];FBA:fructose-bisphosphate aldolase, class II [EC:4.1.2.13];FBA:fructose-bisphosphate aldolase, class II [EC:4.1.2.13];FBA:fructose-bisphosphate aldolase, class II [EC:4.1.2.13];FBA:fructose-bisphosphate aldolase, class II [EC:4.1.2.13];FBA:fructose-bisphosphate aldolase, class II [EC:4.1.2.13];FBA:fructose-bisphosphate aldolase, class II …	Metabolic pathways - Aspergillus nidulans ;Biosynthesis of secondary metabolites - Aspergillus nidulans ;Biosynthesis of antibiotics - Aspergillus nidulans ;Biosynthesis of amino acids - Aspergillus nidulans ;Carbon metabolism - Aspergillus nidulans ;Glycolysis / Gluconeogenesis - Aspergillus nidulans ;Fructose and mannose metabolism - Aspergillus nidulans ;Pentose phosphate pathway - Aspergillus…	IPR013785;	Aldolase-type TIM barrel;
B8N1M8	cytosol	biological_process;metabolic process;organic substance metabolic process;primary metabolic process;carbohydrate metabolic process;single-organism carbohydrate metabolic process;monosaccharide metabolic process;hexose metabolic process;glucose metabolic process;single-organism metabolic process;cellular process;small molecule metabolic process;cellular metabolic process;organic acid metabolic proc…	molecular_function;catalytic activity;aldehyde-lyase activity;carbon-carbon lyase activity;lyase activity;fructose-bisphosphate aldolase activity;binding;cation binding;ion binding;transition metal ion binding;metal ion binding;zinc ion binding;	cellular_component;cell part;cell;intracellular;organelle;membrane-bounded organelle;intracellular organelle;intracellular part;intracellular membrane-bounded organelle;nucleus;cytoplasm;cytoplasmic part;mitochondrion;cytosol;	K01624	FBA:fructose-bisphosphate aldolase, class II [EC:4.1.2.13];FBA:fructose-bisphosphate aldolase, class II [EC:4.1.2.13];FBA:fructose-bisphosphate aldolase, class II [EC:4.1.2.13];FBA:fructose-bisphosphate aldolase, class II [EC:4.1.2.13];FBA:fructose-bisphosphate aldolase, class II [EC:4.1.2.13];FBA:fructose-bisphosphate aldolase, class II [EC:4.1.2.13];FBA:fructose-bisphosphate aldolase, class II …	Metabolic pathways - Aspergillus nidulans ;Biosynthesis of secondary metabolites - Aspergillus nidulans ;Biosynthesis of antibiotics - Aspergillus nidulans ;Biosynthesis of amino acids - Aspergillus nidulans ;Carbon metabolism - Aspergillus nidulans ;Glycolysis / Gluconeogenesis - Aspergillus nidulans ;Fructose and mannose metabolism - Aspergillus nidulans ;Pentose phosphate pathway - Aspergillus…	IPR013785;	Aldolase-type TIM barrel;
B8N1M8	cytosol	biological_process;metabolic process;organic substance metabolic process;primary metabolic process;carbohydrate metabolic process;single-organism carbohydrate metabolic process;monosaccharide metabolic process;hexose metabolic process;glucose metabolic process;single-organism metabolic process;cellular process;small molecule metabolic process;cellular metabolic process;organic acid metabolic proc…	molecular_function;catalytic activity;aldehyde-lyase activity;carbon-carbon lyase activity;lyase activity;fructose-bisphosphate aldolase activity;binding;cation binding;ion binding;transition metal ion binding;metal ion binding;zinc ion binding;	cellular_component;cell part;cell;intracellular;organelle;membrane-bounded organelle;intracellular organelle;intracellular part;intracellular membrane-bounded organelle;nucleus;cytoplasm;cytoplasmic part;mitochondrion;cytosol;	K01624	FBA:fructose-bisphosphate aldolase, class II [EC:4.1.2.13];FBA:fructose-bisphosphate aldolase, class II [EC:4.1.2.13];FBA:fructose-bisphosphate aldolase, class II [EC:4.1.2.13];FBA:fructose-bisphosphate aldolase, class II [EC:4.1.2.13];FBA:fructose-bisphosphate aldolase, class II [EC:4.1.2.13];FBA:fructose-bisphosphate aldolase, class II [EC:4.1.2.13];FBA:fructose-bisphosphate aldolase, class II …	Metabolic pathways - Aspergillus nidulans ;Biosynthesis of secondary metabolites - Aspergillus nidulans ;Biosynthesis of antibiotics - Aspergillus nidulans ;Biosynthesis of amino acids - Aspergillus nidulans ;Carbon metabolism - Aspergillus nidulans ;Glycolysis / Gluconeogenesis - Aspergillus nidulans ;Fructose and mannose metabolism - Aspergillus nidulans ;Pentose phosphate pathway - Aspergillus…	IPR013785;	Aldolase-type TIM barrel;
B8N1N5	nuclear			cellular_component;cell part;cell;intracellular;organelle;membrane-bounded organelle;intracellular organelle;intracellular part;intracellular membrane-bounded organelle;nucleus;cytoplasm;cytoplasmic part;cytosol;				IPR009071;	High mobility group box domain;
B8N1N5	nuclear			cellular_component;cell part;cell;intracellular;organelle;membrane-bounded organelle;intracellular organelle;intracellular part;intracellular membrane-bounded organelle;nucleus;cytoplasm;cytoplasmic part;cytosol;				IPR009071;	High mobility group box domain;
B8N1R2	extracellular		molecular_function;catalytic activity;oxidoreductase activity;		K00059	fabG:3-oxoacyl-[acyl-carrier protein] reductase [EC:1.1.1.100];fabG:3-oxoacyl-[acyl-carrier protein] reductase [EC:1.1.1.100];fabG:3-oxoacyl-[acyl-carrier protein] reductase [EC:1.1.1.100];fabG:3-oxoacyl-[acyl-carrier protein] reductase [EC:1.1.1.100];fabG:3-oxoacyl-[acyl-carrier protein] reductase [EC:1.1.1.100];	Metabolic pathways - Aspergillus nidulans ;Fatty acid metabolism - Aspergillus nidulans ;Fatty acid biosynthesis - Aspergillus nidulans ;Biosynthesis of unsaturated fatty acids - Aspergillus nidulans ;Biotin metabolism - Aspergillus nidulans ;	IPR016040;	NAD(P)-binding domain;
B8N1R8	chloroplast	biological_process;single-organism metabolic process;metabolic process;organic hydroxy compound metabolic process;small molecule metabolic process;organic substance metabolic process;alcohol metabolic process;primary metabolic process;lipid metabolic process;lipid biosynthetic process;organic cyclic compound metabolic process;organic substance biosynthetic process;biosynthetic process;organic cyc…	molecular_function;binding;enzyme regulator activity;enzyme activator activity;heterocyclic compound binding;organic cyclic compound binding;tetrapyrrole binding;heme binding;	cellular_component;cell part;cell;intracellular;intracellular part;cytoplasm;cytoplasmic part;organelle;membrane-bounded organelle;intracellular organelle;intracellular membrane-bounded organelle;endosome;endoplasmic reticulum;endomembrane system;				IPR001199;	Cytochrome b5-like heme/steroid binding domain;
B8N1S6	cytosol	biological_process;metabolic process;organic substance metabolic process;primary metabolic process;carbohydrate metabolic process;cellular process;cellular macromolecule metabolic process;macromolecule modification;cellular protein metabolic process;protein modification process;protein metabolic process;macromolecule metabolic process;cellular metabolic process;cellular protein modification proce…	molecular_function;transferase activity, transferring hexosyl groups;transferase activity, transferring glycosyl groups;catalytic activity;transferase activity;mannosyltransferase activity;dolichyl-phosphate beta-D-mannosyltransferase activity;	cellular_component;cell part;cell;intracellular;intracellular part;cytoplasm;cytoplasmic part;organelle;membrane-bounded organelle;intracellular organelle;intracellular membrane-bounded organelle;mitochondrion;organelle envelope;envelope;mitochondrial part;intracellular organelle part;organelle part;mitochondrial envelope;organelle outer membrane;mitochondrial membrane;membrane;outer membrane;org…	K00721	DPM1:dolichol-phosphate mannosyltransferase [EC:2.4.1.83];DPM1:dolichol-phosphate mannosyltransferase [EC:2.4.1.83];	Metabolic pathways - Aspergillus nidulans ;N-Glycan biosynthesis - Aspergillus nidulans ;	IPR001173;IPR029044;	Glycosyltransferase 2-like;Nucleotide-diphospho-sugar transferases;
B8N1T0	cytosol	biological_process;reproduction;developmental process;reproductive process;developmental process involved in reproduction;establishment of localization;localization;transport;macromolecule localization;cellular macromolecule localization;cellular process;single-organism process;single-organism cellular process;intracellular transport;protein transport;establishment of protein localization;cellula…	molecular_function;transporter activity;substrate-specific transporter activity;protein transporter activity;	intracellular;vacuole;cytoplasmic part;cytoplasm;organelle;membrane-bounded organelle;cell part;cell;intracellular organelle;intracellular part;cellular_component;intracellular membrane-bounded organelle;storage vacuole;lytic vacuole;fungal-type vacuole;vacuolar membrane;membrane;organelle membrane;intracellular organelle part;vacuolar part;organelle part;fungal-type vacuole membrane;endosome;cyt…	K18468	VPS35:vacuolar protein sorting-associated protein 35;	Endocytosis - Aspergillus nidulans ;
B8N1U3	cytosol				K01091	gph:phosphoglycolate phosphatase [EC:3.1.3.18];gph:phosphoglycolate phosphatase [EC:3.1.3.18];gph:phosphoglycolate phosphatase [EC:3.1.3.18];gph:phosphoglycolate phosphatase [EC:3.1.3.18];	Metabolic pathways - Aspergillus nidulans ;Biosynthesis of secondary metabolites - Aspergillus nidulans ;Biosynthesis of antibiotics - Aspergillus nidulans ;Glyoxylate and dicarboxylate metabolism - Aspergillus nidulans ;	IPR023214;	HAD-like domain;
B8N1U7	endoplasmic reticulum	biological_process;metabolic process;organic substance metabolic process;primary metabolic process;carbohydrate metabolic process;single-organism carbohydrate metabolic process;monosaccharide metabolic process;hexose metabolic process;galactose metabolic process;single-organism process;single-organism metabolic process;	nucleoside phosphate binding;molecular_function;binding;heterocyclic compound binding;small molecule binding;organic cyclic compound binding;nucleotide binding;carbohydrate derivative binding;nucleoside binding;purine nucleoside binding;catalytic activity;kinase activity;phosphotransferase activity, alcohol group as acceptor;carbohydrate kinase activity;transferase activity;transferase activity, …	cellular_component;cell part;cell;intracellular;intracellular part;cytoplasm;cytoplasmic part;cytosol;	K00849	galK:galactokinase [EC:2.7.1.6];galK:galactokinase [EC:2.7.1.6];galK:galactokinase [EC:2.7.1.6];	Metabolic pathways - Aspergillus nidulans ;Amino sugar and nucleotide sugar metabolism - Aspergillus nidulans ;Galactose metabolism - Aspergillus nidulans ;	IPR006204;IPR019539;IPR020568;IPR013750;IPR014721;	GHMP kinase N-terminal domain;Galactokinase galactose-binding domain;Ribosomal protein S5 domain 2-type fold;"GHMP kinase, C-terminal domain";"Ribosomal protein S5 domain 2-type fold, subgroup";
B8N1X1	mitochondria		molecular_function;catalytic activity;oxidoreductase activity;oxidoreductase activity, acting on the CH-NH group of donors, = quinone or similar compound as acceptor;oxidoreductase activity, acting on the CH-NH group of donors;electron-transferring-flavoprotein dehydrogenase activity;binding;metal cluster binding;iron-sulfur cluster binding;	cellular_component;cell part;cell;intracellular;intracellular part;cytoplasm;cytoplasmic part;organelle;membrane-bounded organelle;intracellular organelle;intracellular membrane-bounded organelle;mitochondrion;				IPR017896;	"4Fe-4S ferredoxin-type, iron-sulphur binding domain";
B8N204	cytosol	biological_process;cellular component biogenesis;cellular component organization or biogenesis;ribonucleoprotein complex biogenesis;ribosome biogenesis;		cellular_component;cell part;cell;intracellular;macromolecular complex;intracellular part;ribonucleoprotein complex;	K02936	RP-L7Ae:large subunit ribosomal protein L7Ae;	Ribosome - Aspergillus nidulans ;	IPR004038;IPR029064;	Ribosomal protein L7Ae/L30e/S12e/Gadd45;50S ribosomal protein L30e-like;
B8N204	cytosol	biological_process;cellular component biogenesis;cellular component organization or biogenesis;ribonucleoprotein complex biogenesis;ribosome biogenesis;		cellular_component;cell part;cell;intracellular;macromolecular complex;intracellular part;ribonucleoprotein complex;	K02936	RP-L7Ae:large subunit ribosomal protein L7Ae;	Ribosome - Aspergillus nidulans ;	IPR004038;IPR029064;	Ribosomal protein L7Ae/L30e/S12e/Gadd45;50S ribosomal protein L30e-like;
B8N204	cytosol	biological_process;cellular component biogenesis;cellular component organization or biogenesis;ribonucleoprotein complex biogenesis;ribosome biogenesis;		cellular_component;cell part;cell;intracellular;macromolecular complex;intracellular part;ribonucleoprotein complex;	K02936	RP-L7Ae:large subunit ribosomal protein L7Ae;	Ribosome - Aspergillus nidulans ;	IPR004038;IPR029064;	Ribosomal protein L7Ae/L30e/S12e/Gadd45;50S ribosomal protein L30e-like;
B8N204	cytosol	biological_process;cellular component biogenesis;cellular component organization or biogenesis;ribonucleoprotein complex biogenesis;ribosome biogenesis;		cellular_component;cell part;cell;intracellular;macromolecular complex;intracellular part;ribonucleoprotein complex;	K02936	RP-L7Ae:large subunit ribosomal protein L7Ae;	Ribosome - Aspergillus nidulans ;	IPR004038;IPR029064;	Ribosomal protein L7Ae/L30e/S12e/Gadd45;50S ribosomal protein L30e-like;
B8N204	cytosol	biological_process;cellular component biogenesis;cellular component organization or biogenesis;ribonucleoprotein complex biogenesis;ribosome biogenesis;		cellular_component;cell part;cell;intracellular;macromolecular complex;intracellular part;ribonucleoprotein complex;	K02936	RP-L7Ae:large subunit ribosomal protein L7Ae;	Ribosome - Aspergillus nidulans ;	IPR004038;IPR029064;	Ribosomal protein L7Ae/L30e/S12e/Gadd45;50S ribosomal protein L30e-like;
B8N211	mitochondria	biological_process;organelle organization;cellular process;single-organism process;single-organism cellular process;mitochondrion organization;cellular component organization or biogenesis;cellular component organization;mitochondrial genome maintenance;single-organism metabolic process;metabolic process;small molecule metabolic process;organic substance metabolic process;cellular metabolic proce…	molecular_function;binding;heterocyclic compound binding;organic cyclic compound binding;nucleic acid binding;DNA binding;structure-specific DNA binding;double-stranded DNA binding;single-stranded DNA binding;catalytic activity;carbon-oxygen lyase activity;hydro-lyase activity;lyase activity;aconitate hydratase activity;metal cluster binding;iron-sulfur cluster binding;4 iron, 4 sulfur cluster bi…	cellular_component;cell part;cell;intracellular;intracellular part;cytoplasm;cytoplasmic part;organelle;membrane-bounded organelle;intracellular organelle;intracellular membrane-bounded organelle;mitochondrion;membrane-enclosed lumen;intracellular organelle lumen;organelle lumen;mitochondrial part;intracellular organelle part;organelle part;mitochondrial matrix;cytosol;nucleoid;intracellular non-…	K01681	ACO:aconitate hydratase [EC:4.2.1.3];ACO:aconitate hydratase [EC:4.2.1.3];ACO:aconitate hydratase [EC:4.2.1.3];ACO:aconitate hydratase [EC:4.2.1.3];ACO:aconitate hydratase [EC:4.2.1.3];ACO:aconitate hydratase [EC:4.2.1.3];ACO:aconitate hydratase [EC:4.2.1.3];ACO:aconitate hydratase [EC:4.2.1.3];	Metabolic pathways - Aspergillus nidulans ;Biosynthesis of secondary metabolites - Aspergillus nidulans ;Biosynthesis of antibiotics - Aspergillus nidulans ;Biosynthesis of amino acids - Aspergillus nidulans ;Carbon metabolism - Aspergillus nidulans ;2-Oxocarboxylic acid metabolism - Aspergillus nidulans ;Glyoxylate and dicarboxylate metabolism - Aspergillus nidulans ;Citrate cycle (TCA cycle) - …	IPR001030;IPR015932;IPR015931;IPR015928;IPR000573;	"Aconitase/3-isopropylmalate dehydratase large subunit, alpha/beta/alpha domain";"Aconitase/3-isopropylmalate dehydratase large subunit, alpha/beta/alpha, subdomain 2";"Aconitase/3-isopropylmalate dehydratase large subunit, alpha/beta/alpha, subdomain 1/3";"Aconitase/3-isopropylmalate dehydratase, swivel";"Aconitase A/isopropylmalate dehydratase small subunit, swivel domain";
B8N211	mitochondria	biological_process;organelle organization;cellular process;single-organism process;single-organism cellular process;mitochondrion organization;cellular component organization or biogenesis;cellular component organization;mitochondrial genome maintenance;single-organism metabolic process;metabolic process;small molecule metabolic process;organic substance metabolic process;cellular metabolic proce…	molecular_function;binding;heterocyclic compound binding;organic cyclic compound binding;nucleic acid binding;DNA binding;structure-specific DNA binding;double-stranded DNA binding;single-stranded DNA binding;catalytic activity;carbon-oxygen lyase activity;hydro-lyase activity;lyase activity;aconitate hydratase activity;metal cluster binding;iron-sulfur cluster binding;4 iron, 4 sulfur cluster bi…	cellular_component;cell part;cell;intracellular;intracellular part;cytoplasm;cytoplasmic part;organelle;membrane-bounded organelle;intracellular organelle;intracellular membrane-bounded organelle;mitochondrion;membrane-enclosed lumen;intracellular organelle lumen;organelle lumen;mitochondrial part;intracellular organelle part;organelle part;mitochondrial matrix;cytosol;nucleoid;intracellular non-…	K01681	ACO:aconitate hydratase [EC:4.2.1.3];ACO:aconitate hydratase [EC:4.2.1.3];ACO:aconitate hydratase [EC:4.2.1.3];ACO:aconitate hydratase [EC:4.2.1.3];ACO:aconitate hydratase [EC:4.2.1.3];ACO:aconitate hydratase [EC:4.2.1.3];ACO:aconitate hydratase [EC:4.2.1.3];ACO:aconitate hydratase [EC:4.2.1.3];	Metabolic pathways - Aspergillus nidulans ;Biosynthesis of secondary metabolites - Aspergillus nidulans ;Biosynthesis of antibiotics - Aspergillus nidulans ;Biosynthesis of amino acids - Aspergillus nidulans ;Carbon metabolism - Aspergillus nidulans ;2-Oxocarboxylic acid metabolism - Aspergillus nidulans ;Glyoxylate and dicarboxylate metabolism - Aspergillus nidulans ;Citrate cycle (TCA cycle) - …	IPR001030;IPR015932;IPR015931;IPR015928;IPR000573;	"Aconitase/3-isopropylmalate dehydratase large subunit, alpha/beta/alpha domain";"Aconitase/3-isopropylmalate dehydratase large subunit, alpha/beta/alpha, subdomain 2";"Aconitase/3-isopropylmalate dehydratase large subunit, alpha/beta/alpha, subdomain 1/3";"Aconitase/3-isopropylmalate dehydratase, swivel";"Aconitase A/isopropylmalate dehydratase small subunit, swivel domain";
B8N211	mitochondria	biological_process;organelle organization;cellular process;single-organism process;single-organism cellular process;mitochondrion organization;cellular component organization or biogenesis;cellular component organization;mitochondrial genome maintenance;single-organism metabolic process;metabolic process;small molecule metabolic process;organic substance metabolic process;cellular metabolic proce…	molecular_function;binding;heterocyclic compound binding;organic cyclic compound binding;nucleic acid binding;DNA binding;structure-specific DNA binding;double-stranded DNA binding;single-stranded DNA binding;catalytic activity;carbon-oxygen lyase activity;hydro-lyase activity;lyase activity;aconitate hydratase activity;metal cluster binding;iron-sulfur cluster binding;4 iron, 4 sulfur cluster bi…	cellular_component;cell part;cell;intracellular;intracellular part;cytoplasm;cytoplasmic part;organelle;membrane-bounded organelle;intracellular organelle;intracellular membrane-bounded organelle;mitochondrion;membrane-enclosed lumen;intracellular organelle lumen;organelle lumen;mitochondrial part;intracellular organelle part;organelle part;mitochondrial matrix;cytosol;nucleoid;intracellular non-…	K01681	ACO:aconitate hydratase [EC:4.2.1.3];ACO:aconitate hydratase [EC:4.2.1.3];ACO:aconitate hydratase [EC:4.2.1.3];ACO:aconitate hydratase [EC:4.2.1.3];ACO:aconitate hydratase [EC:4.2.1.3];ACO:aconitate hydratase [EC:4.2.1.3];ACO:aconitate hydratase [EC:4.2.1.3];ACO:aconitate hydratase [EC:4.2.1.3];	Metabolic pathways - Aspergillus nidulans ;Biosynthesis of secondary metabolites - Aspergillus nidulans ;Biosynthesis of antibiotics - Aspergillus nidulans ;Biosynthesis of amino acids - Aspergillus nidulans ;Carbon metabolism - Aspergillus nidulans ;2-Oxocarboxylic acid metabolism - Aspergillus nidulans ;Glyoxylate and dicarboxylate metabolism - Aspergillus nidulans ;Citrate cycle (TCA cycle) - …	IPR001030;IPR015932;IPR015931;IPR015928;IPR000573;	"Aconitase/3-isopropylmalate dehydratase large subunit, alpha/beta/alpha domain";"Aconitase/3-isopropylmalate dehydratase large subunit, alpha/beta/alpha, subdomain 2";"Aconitase/3-isopropylmalate dehydratase large subunit, alpha/beta/alpha, subdomain 1/3";"Aconitase/3-isopropylmalate dehydratase, swivel";"Aconitase A/isopropylmalate dehydratase small subunit, swivel domain";
B8N211	mitochondria	biological_process;organelle organization;cellular process;single-organism process;single-organism cellular process;mitochondrion organization;cellular component organization or biogenesis;cellular component organization;mitochondrial genome maintenance;single-organism metabolic process;metabolic process;small molecule metabolic process;organic substance metabolic process;cellular metabolic proce…	molecular_function;binding;heterocyclic compound binding;organic cyclic compound binding;nucleic acid binding;DNA binding;structure-specific DNA binding;double-stranded DNA binding;single-stranded DNA binding;catalytic activity;carbon-oxygen lyase activity;hydro-lyase activity;lyase activity;aconitate hydratase activity;metal cluster binding;iron-sulfur cluster binding;4 iron, 4 sulfur cluster bi…	cellular_component;cell part;cell;intracellular;intracellular part;cytoplasm;cytoplasmic part;organelle;membrane-bounded organelle;intracellular organelle;intracellular membrane-bounded organelle;mitochondrion;membrane-enclosed lumen;intracellular organelle lumen;organelle lumen;mitochondrial part;intracellular organelle part;organelle part;mitochondrial matrix;cytosol;nucleoid;intracellular non-…	K01681	ACO:aconitate hydratase [EC:4.2.1.3];ACO:aconitate hydratase [EC:4.2.1.3];ACO:aconitate hydratase [EC:4.2.1.3];ACO:aconitate hydratase [EC:4.2.1.3];ACO:aconitate hydratase [EC:4.2.1.3];ACO:aconitate hydratase [EC:4.2.1.3];ACO:aconitate hydratase [EC:4.2.1.3];ACO:aconitate hydratase [EC:4.2.1.3];	Metabolic pathways - Aspergillus nidulans ;Biosynthesis of secondary metabolites - Aspergillus nidulans ;Biosynthesis of antibiotics - Aspergillus nidulans ;Biosynthesis of amino acids - Aspergillus nidulans ;Carbon metabolism - Aspergillus nidulans ;2-Oxocarboxylic acid metabolism - Aspergillus nidulans ;Glyoxylate and dicarboxylate metabolism - Aspergillus nidulans ;Citrate cycle (TCA cycle) - …	IPR001030;IPR015932;IPR015931;IPR015928;IPR000573;	"Aconitase/3-isopropylmalate dehydratase large subunit, alpha/beta/alpha domain";"Aconitase/3-isopropylmalate dehydratase large subunit, alpha/beta/alpha, subdomain 2";"Aconitase/3-isopropylmalate dehydratase large subunit, alpha/beta/alpha, subdomain 1/3";"Aconitase/3-isopropylmalate dehydratase, swivel";"Aconitase A/isopropylmalate dehydratase small subunit, swivel domain";
B8N211	mitochondria	biological_process;organelle organization;cellular process;single-organism process;single-organism cellular process;mitochondrion organization;cellular component organization or biogenesis;cellular component organization;mitochondrial genome maintenance;single-organism metabolic process;metabolic process;small molecule metabolic process;organic substance metabolic process;cellular metabolic proce…	molecular_function;binding;heterocyclic compound binding;organic cyclic compound binding;nucleic acid binding;DNA binding;structure-specific DNA binding;double-stranded DNA binding;single-stranded DNA binding;catalytic activity;carbon-oxygen lyase activity;hydro-lyase activity;lyase activity;aconitate hydratase activity;metal cluster binding;iron-sulfur cluster binding;4 iron, 4 sulfur cluster bi…	cellular_component;cell part;cell;intracellular;intracellular part;cytoplasm;cytoplasmic part;organelle;membrane-bounded organelle;intracellular organelle;intracellular membrane-bounded organelle;mitochondrion;membrane-enclosed lumen;intracellular organelle lumen;organelle lumen;mitochondrial part;intracellular organelle part;organelle part;mitochondrial matrix;cytosol;nucleoid;intracellular non-…	K01681	ACO:aconitate hydratase [EC:4.2.1.3];ACO:aconitate hydratase [EC:4.2.1.3];ACO:aconitate hydratase [EC:4.2.1.3];ACO:aconitate hydratase [EC:4.2.1.3];ACO:aconitate hydratase [EC:4.2.1.3];ACO:aconitate hydratase [EC:4.2.1.3];ACO:aconitate hydratase [EC:4.2.1.3];ACO:aconitate hydratase [EC:4.2.1.3];	Metabolic pathways - Aspergillus nidulans ;Biosynthesis of secondary metabolites - Aspergillus nidulans ;Biosynthesis of antibiotics - Aspergillus nidulans ;Biosynthesis of amino acids - Aspergillus nidulans ;Carbon metabolism - Aspergillus nidulans ;2-Oxocarboxylic acid metabolism - Aspergillus nidulans ;Glyoxylate and dicarboxylate metabolism - Aspergillus nidulans ;Citrate cycle (TCA cycle) - …	IPR001030;IPR015932;IPR015931;IPR015928;IPR000573;	"Aconitase/3-isopropylmalate dehydratase large subunit, alpha/beta/alpha domain";"Aconitase/3-isopropylmalate dehydratase large subunit, alpha/beta/alpha, subdomain 2";"Aconitase/3-isopropylmalate dehydratase large subunit, alpha/beta/alpha, subdomain 1/3";"Aconitase/3-isopropylmalate dehydratase, swivel";"Aconitase A/isopropylmalate dehydratase small subunit, swivel domain";
B8N211	mitochondria	biological_process;organelle organization;cellular process;single-organism process;single-organism cellular process;mitochondrion organization;cellular component organization or biogenesis;cellular component organization;mitochondrial genome maintenance;single-organism metabolic process;metabolic process;small molecule metabolic process;organic substance metabolic process;cellular metabolic proce…	molecular_function;binding;heterocyclic compound binding;organic cyclic compound binding;nucleic acid binding;DNA binding;structure-specific DNA binding;double-stranded DNA binding;single-stranded DNA binding;catalytic activity;carbon-oxygen lyase activity;hydro-lyase activity;lyase activity;aconitate hydratase activity;metal cluster binding;iron-sulfur cluster binding;4 iron, 4 sulfur cluster bi…	cellular_component;cell part;cell;intracellular;intracellular part;cytoplasm;cytoplasmic part;organelle;membrane-bounded organelle;intracellular organelle;intracellular membrane-bounded organelle;mitochondrion;membrane-enclosed lumen;intracellular organelle lumen;organelle lumen;mitochondrial part;intracellular organelle part;organelle part;mitochondrial matrix;cytosol;nucleoid;intracellular non-…	K01681	ACO:aconitate hydratase [EC:4.2.1.3];ACO:aconitate hydratase [EC:4.2.1.3];ACO:aconitate hydratase [EC:4.2.1.3];ACO:aconitate hydratase [EC:4.2.1.3];ACO:aconitate hydratase [EC:4.2.1.3];ACO:aconitate hydratase [EC:4.2.1.3];ACO:aconitate hydratase [EC:4.2.1.3];ACO:aconitate hydratase [EC:4.2.1.3];	Metabolic pathways - Aspergillus nidulans ;Biosynthesis of secondary metabolites - Aspergillus nidulans ;Biosynthesis of antibiotics - Aspergillus nidulans ;Biosynthesis of amino acids - Aspergillus nidulans ;Carbon metabolism - Aspergillus nidulans ;2-Oxocarboxylic acid metabolism - Aspergillus nidulans ;Glyoxylate and dicarboxylate metabolism - Aspergillus nidulans ;Citrate cycle (TCA cycle) - …	IPR001030;IPR015932;IPR015931;IPR015928;IPR000573;	"Aconitase/3-isopropylmalate dehydratase large subunit, alpha/beta/alpha domain";"Aconitase/3-isopropylmalate dehydratase large subunit, alpha/beta/alpha, subdomain 2";"Aconitase/3-isopropylmalate dehydratase large subunit, alpha/beta/alpha, subdomain 1/3";"Aconitase/3-isopropylmalate dehydratase, swivel";"Aconitase A/isopropylmalate dehydratase small subunit, swivel domain";
B8N211	mitochondria	biological_process;organelle organization;cellular process;single-organism process;single-organism cellular process;mitochondrion organization;cellular component organization or biogenesis;cellular component organization;mitochondrial genome maintenance;single-organism metabolic process;metabolic process;small molecule metabolic process;organic substance metabolic process;cellular metabolic proce…	molecular_function;binding;heterocyclic compound binding;organic cyclic compound binding;nucleic acid binding;DNA binding;structure-specific DNA binding;double-stranded DNA binding;single-stranded DNA binding;catalytic activity;carbon-oxygen lyase activity;hydro-lyase activity;lyase activity;aconitate hydratase activity;metal cluster binding;iron-sulfur cluster binding;4 iron, 4 sulfur cluster bi…	cellular_component;cell part;cell;intracellular;intracellular part;cytoplasm;cytoplasmic part;organelle;membrane-bounded organelle;intracellular organelle;intracellular membrane-bounded organelle;mitochondrion;membrane-enclosed lumen;intracellular organelle lumen;organelle lumen;mitochondrial part;intracellular organelle part;organelle part;mitochondrial matrix;cytosol;nucleoid;intracellular non-…	K01681	ACO:aconitate hydratase [EC:4.2.1.3];ACO:aconitate hydratase [EC:4.2.1.3];ACO:aconitate hydratase [EC:4.2.1.3];ACO:aconitate hydratase [EC:4.2.1.3];ACO:aconitate hydratase [EC:4.2.1.3];ACO:aconitate hydratase [EC:4.2.1.3];ACO:aconitate hydratase [EC:4.2.1.3];ACO:aconitate hydratase [EC:4.2.1.3];	Metabolic pathways - Aspergillus nidulans ;Biosynthesis of secondary metabolites - Aspergillus nidulans ;Biosynthesis of antibiotics - Aspergillus nidulans ;Biosynthesis of amino acids - Aspergillus nidulans ;Carbon metabolism - Aspergillus nidulans ;2-Oxocarboxylic acid metabolism - Aspergillus nidulans ;Glyoxylate and dicarboxylate metabolism - Aspergillus nidulans ;Citrate cycle (TCA cycle) - …	IPR001030;IPR015932;IPR015931;IPR015928;IPR000573;	"Aconitase/3-isopropylmalate dehydratase large subunit, alpha/beta/alpha domain";"Aconitase/3-isopropylmalate dehydratase large subunit, alpha/beta/alpha, subdomain 2";"Aconitase/3-isopropylmalate dehydratase large subunit, alpha/beta/alpha, subdomain 1/3";"Aconitase/3-isopropylmalate dehydratase, swivel";"Aconitase A/isopropylmalate dehydratase small subunit, swivel domain";
B8N211	mitochondria	biological_process;organelle organization;cellular process;single-organism process;single-organism cellular process;mitochondrion organization;cellular component organization or biogenesis;cellular component organization;mitochondrial genome maintenance;single-organism metabolic process;metabolic process;small molecule metabolic process;organic substance metabolic process;cellular metabolic proce…	molecular_function;binding;heterocyclic compound binding;organic cyclic compound binding;nucleic acid binding;DNA binding;structure-specific DNA binding;double-stranded DNA binding;single-stranded DNA binding;catalytic activity;carbon-oxygen lyase activity;hydro-lyase activity;lyase activity;aconitate hydratase activity;metal cluster binding;iron-sulfur cluster binding;4 iron, 4 sulfur cluster bi…	cellular_component;cell part;cell;intracellular;intracellular part;cytoplasm;cytoplasmic part;organelle;membrane-bounded organelle;intracellular organelle;intracellular membrane-bounded organelle;mitochondrion;membrane-enclosed lumen;intracellular organelle lumen;organelle lumen;mitochondrial part;intracellular organelle part;organelle part;mitochondrial matrix;cytosol;nucleoid;intracellular non-…	K01681	ACO:aconitate hydratase [EC:4.2.1.3];ACO:aconitate hydratase [EC:4.2.1.3];ACO:aconitate hydratase [EC:4.2.1.3];ACO:aconitate hydratase [EC:4.2.1.3];ACO:aconitate hydratase [EC:4.2.1.3];ACO:aconitate hydratase [EC:4.2.1.3];ACO:aconitate hydratase [EC:4.2.1.3];ACO:aconitate hydratase [EC:4.2.1.3];	Metabolic pathways - Aspergillus nidulans ;Biosynthesis of secondary metabolites - Aspergillus nidulans ;Biosynthesis of antibiotics - Aspergillus nidulans ;Biosynthesis of amino acids - Aspergillus nidulans ;Carbon metabolism - Aspergillus nidulans ;2-Oxocarboxylic acid metabolism - Aspergillus nidulans ;Glyoxylate and dicarboxylate metabolism - Aspergillus nidulans ;Citrate cycle (TCA cycle) - …	IPR001030;IPR015932;IPR015931;IPR015928;IPR000573;	"Aconitase/3-isopropylmalate dehydratase large subunit, alpha/beta/alpha domain";"Aconitase/3-isopropylmalate dehydratase large subunit, alpha/beta/alpha, subdomain 2";"Aconitase/3-isopropylmalate dehydratase large subunit, alpha/beta/alpha, subdomain 1/3";"Aconitase/3-isopropylmalate dehydratase, swivel";"Aconitase A/isopropylmalate dehydratase small subunit, swivel domain";
B8N211	mitochondria	biological_process;organelle organization;cellular process;single-organism process;single-organism cellular process;mitochondrion organization;cellular component organization or biogenesis;cellular component organization;mitochondrial genome maintenance;single-organism metabolic process;metabolic process;small molecule metabolic process;organic substance metabolic process;cellular metabolic proce…	molecular_function;binding;heterocyclic compound binding;organic cyclic compound binding;nucleic acid binding;DNA binding;structure-specific DNA binding;double-stranded DNA binding;single-stranded DNA binding;catalytic activity;carbon-oxygen lyase activity;hydro-lyase activity;lyase activity;aconitate hydratase activity;metal cluster binding;iron-sulfur cluster binding;4 iron, 4 sulfur cluster bi…	cellular_component;cell part;cell;intracellular;intracellular part;cytoplasm;cytoplasmic part;organelle;membrane-bounded organelle;intracellular organelle;intracellular membrane-bounded organelle;mitochondrion;membrane-enclosed lumen;intracellular organelle lumen;organelle lumen;mitochondrial part;intracellular organelle part;organelle part;mitochondrial matrix;cytosol;nucleoid;intracellular non-…	K01681	ACO:aconitate hydratase [EC:4.2.1.3];ACO:aconitate hydratase [EC:4.2.1.3];ACO:aconitate hydratase [EC:4.2.1.3];ACO:aconitate hydratase [EC:4.2.1.3];ACO:aconitate hydratase [EC:4.2.1.3];ACO:aconitate hydratase [EC:4.2.1.3];ACO:aconitate hydratase [EC:4.2.1.3];ACO:aconitate hydratase [EC:4.2.1.3];	Metabolic pathways - Aspergillus nidulans ;Biosynthesis of secondary metabolites - Aspergillus nidulans ;Biosynthesis of antibiotics - Aspergillus nidulans ;Biosynthesis of amino acids - Aspergillus nidulans ;Carbon metabolism - Aspergillus nidulans ;2-Oxocarboxylic acid metabolism - Aspergillus nidulans ;Glyoxylate and dicarboxylate metabolism - Aspergillus nidulans ;Citrate cycle (TCA cycle) - …	IPR001030;IPR015932;IPR015931;IPR015928;IPR000573;	"Aconitase/3-isopropylmalate dehydratase large subunit, alpha/beta/alpha domain";"Aconitase/3-isopropylmalate dehydratase large subunit, alpha/beta/alpha, subdomain 2";"Aconitase/3-isopropylmalate dehydratase large subunit, alpha/beta/alpha, subdomain 1/3";"Aconitase/3-isopropylmalate dehydratase, swivel";"Aconitase A/isopropylmalate dehydratase small subunit, swivel domain";
B8N211	mitochondria	biological_process;organelle organization;cellular process;single-organism process;single-organism cellular process;mitochondrion organization;cellular component organization or biogenesis;cellular component organization;mitochondrial genome maintenance;single-organism metabolic process;metabolic process;small molecule metabolic process;organic substance metabolic process;cellular metabolic proce…	molecular_function;binding;heterocyclic compound binding;organic cyclic compound binding;nucleic acid binding;DNA binding;structure-specific DNA binding;double-stranded DNA binding;single-stranded DNA binding;catalytic activity;carbon-oxygen lyase activity;hydro-lyase activity;lyase activity;aconitate hydratase activity;metal cluster binding;iron-sulfur cluster binding;4 iron, 4 sulfur cluster bi…	cellular_component;cell part;cell;intracellular;intracellular part;cytoplasm;cytoplasmic part;organelle;membrane-bounded organelle;intracellular organelle;intracellular membrane-bounded organelle;mitochondrion;membrane-enclosed lumen;intracellular organelle lumen;organelle lumen;mitochondrial part;intracellular organelle part;organelle part;mitochondrial matrix;cytosol;nucleoid;intracellular non-…	K01681	ACO:aconitate hydratase [EC:4.2.1.3];ACO:aconitate hydratase [EC:4.2.1.3];ACO:aconitate hydratase [EC:4.2.1.3];ACO:aconitate hydratase [EC:4.2.1.3];ACO:aconitate hydratase [EC:4.2.1.3];ACO:aconitate hydratase [EC:4.2.1.3];ACO:aconitate hydratase [EC:4.2.1.3];ACO:aconitate hydratase [EC:4.2.1.3];	Metabolic pathways - Aspergillus nidulans ;Biosynthesis of secondary metabolites - Aspergillus nidulans ;Biosynthesis of antibiotics - Aspergillus nidulans ;Biosynthesis of amino acids - Aspergillus nidulans ;Carbon metabolism - Aspergillus nidulans ;2-Oxocarboxylic acid metabolism - Aspergillus nidulans ;Glyoxylate and dicarboxylate metabolism - Aspergillus nidulans ;Citrate cycle (TCA cycle) - …	IPR001030;IPR015932;IPR015931;IPR015928;IPR000573;	"Aconitase/3-isopropylmalate dehydratase large subunit, alpha/beta/alpha domain";"Aconitase/3-isopropylmalate dehydratase large subunit, alpha/beta/alpha, subdomain 2";"Aconitase/3-isopropylmalate dehydratase large subunit, alpha/beta/alpha, subdomain 1/3";"Aconitase/3-isopropylmalate dehydratase, swivel";"Aconitase A/isopropylmalate dehydratase small subunit, swivel domain";
B8N211	mitochondria	biological_process;organelle organization;cellular process;single-organism process;single-organism cellular process;mitochondrion organization;cellular component organization or biogenesis;cellular component organization;mitochondrial genome maintenance;single-organism metabolic process;metabolic process;small molecule metabolic process;organic substance metabolic process;cellular metabolic proce…	molecular_function;binding;heterocyclic compound binding;organic cyclic compound binding;nucleic acid binding;DNA binding;structure-specific DNA binding;double-stranded DNA binding;single-stranded DNA binding;catalytic activity;carbon-oxygen lyase activity;hydro-lyase activity;lyase activity;aconitate hydratase activity;metal cluster binding;iron-sulfur cluster binding;4 iron, 4 sulfur cluster bi…	cellular_component;cell part;cell;intracellular;intracellular part;cytoplasm;cytoplasmic part;organelle;membrane-bounded organelle;intracellular organelle;intracellular membrane-bounded organelle;mitochondrion;membrane-enclosed lumen;intracellular organelle lumen;organelle lumen;mitochondrial part;intracellular organelle part;organelle part;mitochondrial matrix;cytosol;nucleoid;intracellular non-…	K01681	ACO:aconitate hydratase [EC:4.2.1.3];ACO:aconitate hydratase [EC:4.2.1.3];ACO:aconitate hydratase [EC:4.2.1.3];ACO:aconitate hydratase [EC:4.2.1.3];ACO:aconitate hydratase [EC:4.2.1.3];ACO:aconitate hydratase [EC:4.2.1.3];ACO:aconitate hydratase [EC:4.2.1.3];ACO:aconitate hydratase [EC:4.2.1.3];	Metabolic pathways - Aspergillus nidulans ;Biosynthesis of secondary metabolites - Aspergillus nidulans ;Biosynthesis of antibiotics - Aspergillus nidulans ;Biosynthesis of amino acids - Aspergillus nidulans ;Carbon metabolism - Aspergillus nidulans ;2-Oxocarboxylic acid metabolism - Aspergillus nidulans ;Glyoxylate and dicarboxylate metabolism - Aspergillus nidulans ;Citrate cycle (TCA cycle) - …	IPR001030;IPR015932;IPR015931;IPR015928;IPR000573;	"Aconitase/3-isopropylmalate dehydratase large subunit, alpha/beta/alpha domain";"Aconitase/3-isopropylmalate dehydratase large subunit, alpha/beta/alpha, subdomain 2";"Aconitase/3-isopropylmalate dehydratase large subunit, alpha/beta/alpha, subdomain 1/3";"Aconitase/3-isopropylmalate dehydratase, swivel";"Aconitase A/isopropylmalate dehydratase small subunit, swivel domain";
B8N211	mitochondria	biological_process;organelle organization;cellular process;single-organism process;single-organism cellular process;mitochondrion organization;cellular component organization or biogenesis;cellular component organization;mitochondrial genome maintenance;single-organism metabolic process;metabolic process;small molecule metabolic process;organic substance metabolic process;cellular metabolic proce…	molecular_function;binding;heterocyclic compound binding;organic cyclic compound binding;nucleic acid binding;DNA binding;structure-specific DNA binding;double-stranded DNA binding;single-stranded DNA binding;catalytic activity;carbon-oxygen lyase activity;hydro-lyase activity;lyase activity;aconitate hydratase activity;metal cluster binding;iron-sulfur cluster binding;4 iron, 4 sulfur cluster bi…	cellular_component;cell part;cell;intracellular;intracellular part;cytoplasm;cytoplasmic part;organelle;membrane-bounded organelle;intracellular organelle;intracellular membrane-bounded organelle;mitochondrion;membrane-enclosed lumen;intracellular organelle lumen;organelle lumen;mitochondrial part;intracellular organelle part;organelle part;mitochondrial matrix;cytosol;nucleoid;intracellular non-…	K01681	ACO:aconitate hydratase [EC:4.2.1.3];ACO:aconitate hydratase [EC:4.2.1.3];ACO:aconitate hydratase [EC:4.2.1.3];ACO:aconitate hydratase [EC:4.2.1.3];ACO:aconitate hydratase [EC:4.2.1.3];ACO:aconitate hydratase [EC:4.2.1.3];ACO:aconitate hydratase [EC:4.2.1.3];ACO:aconitate hydratase [EC:4.2.1.3];	Metabolic pathways - Aspergillus nidulans ;Biosynthesis of secondary metabolites - Aspergillus nidulans ;Biosynthesis of antibiotics - Aspergillus nidulans ;Biosynthesis of amino acids - Aspergillus nidulans ;Carbon metabolism - Aspergillus nidulans ;2-Oxocarboxylic acid metabolism - Aspergillus nidulans ;Glyoxylate and dicarboxylate metabolism - Aspergillus nidulans ;Citrate cycle (TCA cycle) - …	IPR001030;IPR015932;IPR015931;IPR015928;IPR000573;	"Aconitase/3-isopropylmalate dehydratase large subunit, alpha/beta/alpha domain";"Aconitase/3-isopropylmalate dehydratase large subunit, alpha/beta/alpha, subdomain 2";"Aconitase/3-isopropylmalate dehydratase large subunit, alpha/beta/alpha, subdomain 1/3";"Aconitase/3-isopropylmalate dehydratase, swivel";"Aconitase A/isopropylmalate dehydratase small subunit, swivel domain";
B8N211	mitochondria	biological_process;organelle organization;cellular process;single-organism process;single-organism cellular process;mitochondrion organization;cellular component organization or biogenesis;cellular component organization;mitochondrial genome maintenance;single-organism metabolic process;metabolic process;small molecule metabolic process;organic substance metabolic process;cellular metabolic proce…	molecular_function;binding;heterocyclic compound binding;organic cyclic compound binding;nucleic acid binding;DNA binding;structure-specific DNA binding;double-stranded DNA binding;single-stranded DNA binding;catalytic activity;carbon-oxygen lyase activity;hydro-lyase activity;lyase activity;aconitate hydratase activity;metal cluster binding;iron-sulfur cluster binding;4 iron, 4 sulfur cluster bi…	cellular_component;cell part;cell;intracellular;intracellular part;cytoplasm;cytoplasmic part;organelle;membrane-bounded organelle;intracellular organelle;intracellular membrane-bounded organelle;mitochondrion;membrane-enclosed lumen;intracellular organelle lumen;organelle lumen;mitochondrial part;intracellular organelle part;organelle part;mitochondrial matrix;cytosol;nucleoid;intracellular non-…	K01681	ACO:aconitate hydratase [EC:4.2.1.3];ACO:aconitate hydratase [EC:4.2.1.3];ACO:aconitate hydratase [EC:4.2.1.3];ACO:aconitate hydratase [EC:4.2.1.3];ACO:aconitate hydratase [EC:4.2.1.3];ACO:aconitate hydratase [EC:4.2.1.3];ACO:aconitate hydratase [EC:4.2.1.3];ACO:aconitate hydratase [EC:4.2.1.3];	Metabolic pathways - Aspergillus nidulans ;Biosynthesis of secondary metabolites - Aspergillus nidulans ;Biosynthesis of antibiotics - Aspergillus nidulans ;Biosynthesis of amino acids - Aspergillus nidulans ;Carbon metabolism - Aspergillus nidulans ;2-Oxocarboxylic acid metabolism - Aspergillus nidulans ;Glyoxylate and dicarboxylate metabolism - Aspergillus nidulans ;Citrate cycle (TCA cycle) - …	IPR001030;IPR015932;IPR015931;IPR015928;IPR000573;	"Aconitase/3-isopropylmalate dehydratase large subunit, alpha/beta/alpha domain";"Aconitase/3-isopropylmalate dehydratase large subunit, alpha/beta/alpha, subdomain 2";"Aconitase/3-isopropylmalate dehydratase large subunit, alpha/beta/alpha, subdomain 1/3";"Aconitase/3-isopropylmalate dehydratase, swivel";"Aconitase A/isopropylmalate dehydratase small subunit, swivel domain";
B8N211	mitochondria	biological_process;organelle organization;cellular process;single-organism process;single-organism cellular process;mitochondrion organization;cellular component organization or biogenesis;cellular component organization;mitochondrial genome maintenance;single-organism metabolic process;metabolic process;small molecule metabolic process;organic substance metabolic process;cellular metabolic proce…	molecular_function;binding;heterocyclic compound binding;organic cyclic compound binding;nucleic acid binding;DNA binding;structure-specific DNA binding;double-stranded DNA binding;single-stranded DNA binding;catalytic activity;carbon-oxygen lyase activity;hydro-lyase activity;lyase activity;aconitate hydratase activity;metal cluster binding;iron-sulfur cluster binding;4 iron, 4 sulfur cluster bi…	cellular_component;cell part;cell;intracellular;intracellular part;cytoplasm;cytoplasmic part;organelle;membrane-bounded organelle;intracellular organelle;intracellular membrane-bounded organelle;mitochondrion;membrane-enclosed lumen;intracellular organelle lumen;organelle lumen;mitochondrial part;intracellular organelle part;organelle part;mitochondrial matrix;cytosol;nucleoid;intracellular non-…	K01681	ACO:aconitate hydratase [EC:4.2.1.3];ACO:aconitate hydratase [EC:4.2.1.3];ACO:aconitate hydratase [EC:4.2.1.3];ACO:aconitate hydratase [EC:4.2.1.3];ACO:aconitate hydratase [EC:4.2.1.3];ACO:aconitate hydratase [EC:4.2.1.3];ACO:aconitate hydratase [EC:4.2.1.3];ACO:aconitate hydratase [EC:4.2.1.3];	Metabolic pathways - Aspergillus nidulans ;Biosynthesis of secondary metabolites - Aspergillus nidulans ;Biosynthesis of antibiotics - Aspergillus nidulans ;Biosynthesis of amino acids - Aspergillus nidulans ;Carbon metabolism - Aspergillus nidulans ;2-Oxocarboxylic acid metabolism - Aspergillus nidulans ;Glyoxylate and dicarboxylate metabolism - Aspergillus nidulans ;Citrate cycle (TCA cycle) - …	IPR001030;IPR015932;IPR015931;IPR015928;IPR000573;	"Aconitase/3-isopropylmalate dehydratase large subunit, alpha/beta/alpha domain";"Aconitase/3-isopropylmalate dehydratase large subunit, alpha/beta/alpha, subdomain 2";"Aconitase/3-isopropylmalate dehydratase large subunit, alpha/beta/alpha, subdomain 1/3";"Aconitase/3-isopropylmalate dehydratase, swivel";"Aconitase A/isopropylmalate dehydratase small subunit, swivel domain";
B8N211	mitochondria	biological_process;organelle organization;cellular process;single-organism process;single-organism cellular process;mitochondrion organization;cellular component organization or biogenesis;cellular component organization;mitochondrial genome maintenance;single-organism metabolic process;metabolic process;small molecule metabolic process;organic substance metabolic process;cellular metabolic proce…	molecular_function;binding;heterocyclic compound binding;organic cyclic compound binding;nucleic acid binding;DNA binding;structure-specific DNA binding;double-stranded DNA binding;single-stranded DNA binding;catalytic activity;carbon-oxygen lyase activity;hydro-lyase activity;lyase activity;aconitate hydratase activity;metal cluster binding;iron-sulfur cluster binding;4 iron, 4 sulfur cluster bi…	cellular_component;cell part;cell;intracellular;intracellular part;cytoplasm;cytoplasmic part;organelle;membrane-bounded organelle;intracellular organelle;intracellular membrane-bounded organelle;mitochondrion;membrane-enclosed lumen;intracellular organelle lumen;organelle lumen;mitochondrial part;intracellular organelle part;organelle part;mitochondrial matrix;cytosol;nucleoid;intracellular non-…	K01681	ACO:aconitate hydratase [EC:4.2.1.3];ACO:aconitate hydratase [EC:4.2.1.3];ACO:aconitate hydratase [EC:4.2.1.3];ACO:aconitate hydratase [EC:4.2.1.3];ACO:aconitate hydratase [EC:4.2.1.3];ACO:aconitate hydratase [EC:4.2.1.3];ACO:aconitate hydratase [EC:4.2.1.3];ACO:aconitate hydratase [EC:4.2.1.3];	Metabolic pathways - Aspergillus nidulans ;Biosynthesis of secondary metabolites - Aspergillus nidulans ;Biosynthesis of antibiotics - Aspergillus nidulans ;Biosynthesis of amino acids - Aspergillus nidulans ;Carbon metabolism - Aspergillus nidulans ;2-Oxocarboxylic acid metabolism - Aspergillus nidulans ;Glyoxylate and dicarboxylate metabolism - Aspergillus nidulans ;Citrate cycle (TCA cycle) - …	IPR001030;IPR015932;IPR015931;IPR015928;IPR000573;	"Aconitase/3-isopropylmalate dehydratase large subunit, alpha/beta/alpha domain";"Aconitase/3-isopropylmalate dehydratase large subunit, alpha/beta/alpha, subdomain 2";"Aconitase/3-isopropylmalate dehydratase large subunit, alpha/beta/alpha, subdomain 1/3";"Aconitase/3-isopropylmalate dehydratase, swivel";"Aconitase A/isopropylmalate dehydratase small subunit, swivel domain";
B8N225	chloroplast				K03953	NDUFA9:NADH dehydrogenase (ubiquinone) 1 alpha subcomplex subunit 9;NDUFA9:NADH dehydrogenase (ubiquinone) 1 alpha subcomplex subunit 9;	Metabolic pathways - Aspergillus nidulans ;Oxidative phosphorylation - Aspergillus nidulans ;	IPR016040;IPR001509;	NAD(P)-binding domain;"NAD-dependent epimerase/dehydratase, N-terminal domain";
B8N225	chloroplast				K03953	NDUFA9:NADH dehydrogenase (ubiquinone) 1 alpha subcomplex subunit 9;NDUFA9:NADH dehydrogenase (ubiquinone) 1 alpha subcomplex subunit 9;	Metabolic pathways - Aspergillus nidulans ;Oxidative phosphorylation - Aspergillus nidulans ;	IPR016040;IPR001509;	NAD(P)-binding domain;"NAD-dependent epimerase/dehydratase, N-terminal domain";
B8N225	chloroplast				K03953	NDUFA9:NADH dehydrogenase (ubiquinone) 1 alpha subcomplex subunit 9;NDUFA9:NADH dehydrogenase (ubiquinone) 1 alpha subcomplex subunit 9;	Metabolic pathways - Aspergillus nidulans ;Oxidative phosphorylation - Aspergillus nidulans ;	IPR016040;IPR001509;	NAD(P)-binding domain;"NAD-dependent epimerase/dehydratase, N-terminal domain";
B8N226	cytosol							IPR029063;	S-adenosyl-L-methionine-dependent methyltransferase;
B8N230	cytosol		molecular_function;catalytic activity;hydrolase activity;					IPR002925;IPR029058;	Dienelactone hydrolase;Alpha/Beta hydrolase fold;
B8N230	cytosol		molecular_function;catalytic activity;hydrolase activity;					IPR002925;IPR029058;	Dienelactone hydrolase;Alpha/Beta hydrolase fold;
B8N234	nuclear	gene expression;organic substance biosynthetic process;biosynthetic process;macromolecule biosynthetic process;cellular macromolecule metabolic process;cellular process;biological_process;cellular macromolecule biosynthetic process;metabolic process;organic substance metabolic process;cellular biosynthetic process;cellular protein metabolic process;macromolecule metabolic process;cellular metabol…	molecular_function;binding;heterocyclic compound binding;organic cyclic compound binding;nucleic acid binding;RNA binding;structural molecule activity;structural constituent of ribosome;	cellular_component;cell part;cell;intracellular;organelle;membrane-bounded organelle;intracellular organelle;intracellular part;intracellular membrane-bounded organelle;nucleus;cytoplasm;cytoplasmic part;cytosol;intracellular non-membrane-bounded organelle;macromolecular complex;non-membrane-bounded organelle;ribonucleoprotein complex;ribosome;ribosomal subunit;intracellular organelle part;organe…				;	;
B8N238	cytosol	nitrogen compound metabolic process;cellular nitrogen compound metabolic process;biological_process;cellular aromatic compound metabolic process;organic cyclic compound metabolic process;cellular process;metabolic process;organic substance metabolic process;cellular metabolic process;primary metabolic process;heterocycle metabolic process;nucleobase-containing compound metabolic process;nucleobas…	molecular_function;catalytic activity;hydrolase activity;	cellular_component;cell part;cell;intracellular;intracellular part;cytoplasm;cytoplasmic part;cytosol;				IPR011146;	HIT-like domain;
B8N240	nuclear				K02947	RP-S10e:small subunit ribosomal protein S10e;	Ribosome - Aspergillus nidulans ;	IPR005326;	"Plectin/S10, N-terminal";
B8N244	cytosol	biological_process;response to stimulus;response to stress;response to oxidative stress;	molecular_function;catalytic activity;antioxidant activity;peroxidase activity;oxidoreductase activity;oxidoreductase activity, acting on peroxide as acceptor;catalase activity;binding;heterocyclic compound binding;organic cyclic compound binding;tetrapyrrole binding;heme binding;ion binding;cation binding;metal ion binding;		K03781	katE:catalase [EC:1.11.1.6];katE:catalase [EC:1.11.1.6];katE:catalase [EC:1.11.1.6];katE:catalase [EC:1.11.1.6];katE:catalase [EC:1.11.1.6];katE:catalase [EC:1.11.1.6];	Biosynthesis of secondary metabolites - Aspergillus nidulans ;Biosynthesis of antibiotics - Aspergillus nidulans ;Carbon metabolism - Aspergillus nidulans ;Peroxisome - Aspergillus nidulans ;Tryptophan metabolism - Aspergillus nidulans ;Glyoxylate and dicarboxylate metabolism - Aspergillus nidulans ;	IPR010582;IPR011614;IPR020835;	Catalase immune-responsive domain;Catalase core domain;Catalase-like domain;
B8N244	cytosol	biological_process;response to stimulus;response to stress;response to oxidative stress;	molecular_function;catalytic activity;antioxidant activity;peroxidase activity;oxidoreductase activity;oxidoreductase activity, acting on peroxide as acceptor;catalase activity;binding;heterocyclic compound binding;organic cyclic compound binding;tetrapyrrole binding;heme binding;ion binding;cation binding;metal ion binding;		K03781	katE:catalase [EC:1.11.1.6];katE:catalase [EC:1.11.1.6];katE:catalase [EC:1.11.1.6];katE:catalase [EC:1.11.1.6];katE:catalase [EC:1.11.1.6];katE:catalase [EC:1.11.1.6];	Biosynthesis of secondary metabolites - Aspergillus nidulans ;Biosynthesis of antibiotics - Aspergillus nidulans ;Carbon metabolism - Aspergillus nidulans ;Peroxisome - Aspergillus nidulans ;Tryptophan metabolism - Aspergillus nidulans ;Glyoxylate and dicarboxylate metabolism - Aspergillus nidulans ;	IPR010582;IPR011614;IPR020835;	Catalase immune-responsive domain;Catalase core domain;Catalase-like domain;
B8N244	cytosol	biological_process;response to stimulus;response to stress;response to oxidative stress;	molecular_function;catalytic activity;antioxidant activity;peroxidase activity;oxidoreductase activity;oxidoreductase activity, acting on peroxide as acceptor;catalase activity;binding;heterocyclic compound binding;organic cyclic compound binding;tetrapyrrole binding;heme binding;ion binding;cation binding;metal ion binding;		K03781	katE:catalase [EC:1.11.1.6];katE:catalase [EC:1.11.1.6];katE:catalase [EC:1.11.1.6];katE:catalase [EC:1.11.1.6];katE:catalase [EC:1.11.1.6];katE:catalase [EC:1.11.1.6];	Biosynthesis of secondary metabolites - Aspergillus nidulans ;Biosynthesis of antibiotics - Aspergillus nidulans ;Carbon metabolism - Aspergillus nidulans ;Peroxisome - Aspergillus nidulans ;Tryptophan metabolism - Aspergillus nidulans ;Glyoxylate and dicarboxylate metabolism - Aspergillus nidulans ;	IPR010582;IPR011614;IPR020835;	Catalase immune-responsive domain;Catalase core domain;Catalase-like domain;
B8N244	cytosol	biological_process;response to stimulus;response to stress;response to oxidative stress;	molecular_function;catalytic activity;antioxidant activity;peroxidase activity;oxidoreductase activity;oxidoreductase activity, acting on peroxide as acceptor;catalase activity;binding;heterocyclic compound binding;organic cyclic compound binding;tetrapyrrole binding;heme binding;ion binding;cation binding;metal ion binding;		K03781	katE:catalase [EC:1.11.1.6];katE:catalase [EC:1.11.1.6];katE:catalase [EC:1.11.1.6];katE:catalase [EC:1.11.1.6];katE:catalase [EC:1.11.1.6];katE:catalase [EC:1.11.1.6];	Biosynthesis of secondary metabolites - Aspergillus nidulans ;Biosynthesis of antibiotics - Aspergillus nidulans ;Carbon metabolism - Aspergillus nidulans ;Peroxisome - Aspergillus nidulans ;Tryptophan metabolism - Aspergillus nidulans ;Glyoxylate and dicarboxylate metabolism - Aspergillus nidulans ;	IPR010582;IPR011614;IPR020835;	Catalase immune-responsive domain;Catalase core domain;Catalase-like domain;
B8N248	nuclear	biological_process;single-organism metabolic process;cellular process;metabolic process;small molecule metabolic process;organic substance metabolic process;cellular metabolic process;organic acid metabolic process;nitrogen compound metabolic process;cellular nitrogen compound metabolic process;cellular aromatic compound metabolic process;organic cyclic compound metabolic process;primary metaboli…	nucleoside phosphate binding;molecular_function;binding;heterocyclic compound binding;small molecule binding;organic cyclic compound binding;nucleotide binding;carbohydrate derivative binding;nucleoside binding;purine nucleoside binding;carboxylic ester hydrolase activity;hydrolase activity;hydrolase activity, acting on ester bonds;catalytic activity;aminoacyl-tRNA editing activity;ligase activit…	cellular_component;cell part;cell;intracellular;intracellular part;cytoplasm;cytoplasmic part;cytosol;	K01869	LARS:leucyl-tRNA synthetase [EC:6.1.1.4];	Aminoacyl-tRNA biosynthesis - Aspergillus nidulans ;	IPR014729;IPR013155;IPR002300;IPR009080;IPR009008;	Rossmann-like alpha/beta/alpha sandwich fold;"Methionyl/Valyl/Leucyl/Isoleucyl-tRNA synthetase, anticodon-binding";"Aminoacyl-tRNA synthetase, class Ia";"Aminoacyl-tRNA synthetase, class 1a, anticodon-binding";"Valyl/Leucyl/Isoleucyl-tRNA synthetase, editing domain";
B8N248	nuclear	biological_process;single-organism metabolic process;cellular process;metabolic process;small molecule metabolic process;organic substance metabolic process;cellular metabolic process;organic acid metabolic process;nitrogen compound metabolic process;cellular nitrogen compound metabolic process;cellular aromatic compound metabolic process;organic cyclic compound metabolic process;primary metaboli…	nucleoside phosphate binding;molecular_function;binding;heterocyclic compound binding;small molecule binding;organic cyclic compound binding;nucleotide binding;carbohydrate derivative binding;nucleoside binding;purine nucleoside binding;carboxylic ester hydrolase activity;hydrolase activity;hydrolase activity, acting on ester bonds;catalytic activity;aminoacyl-tRNA editing activity;ligase activit…	cellular_component;cell part;cell;intracellular;intracellular part;cytoplasm;cytoplasmic part;cytosol;	K01869	LARS:leucyl-tRNA synthetase [EC:6.1.1.4];	Aminoacyl-tRNA biosynthesis - Aspergillus nidulans ;	IPR014729;IPR013155;IPR002300;IPR009080;IPR009008;	Rossmann-like alpha/beta/alpha sandwich fold;"Methionyl/Valyl/Leucyl/Isoleucyl-tRNA synthetase, anticodon-binding";"Aminoacyl-tRNA synthetase, class Ia";"Aminoacyl-tRNA synthetase, class 1a, anticodon-binding";"Valyl/Leucyl/Isoleucyl-tRNA synthetase, editing domain";
B8N248	nuclear	biological_process;single-organism metabolic process;cellular process;metabolic process;small molecule metabolic process;organic substance metabolic process;cellular metabolic process;organic acid metabolic process;nitrogen compound metabolic process;cellular nitrogen compound metabolic process;cellular aromatic compound metabolic process;organic cyclic compound metabolic process;primary metaboli…	nucleoside phosphate binding;molecular_function;binding;heterocyclic compound binding;small molecule binding;organic cyclic compound binding;nucleotide binding;carbohydrate derivative binding;nucleoside binding;purine nucleoside binding;carboxylic ester hydrolase activity;hydrolase activity;hydrolase activity, acting on ester bonds;catalytic activity;aminoacyl-tRNA editing activity;ligase activit…	cellular_component;cell part;cell;intracellular;intracellular part;cytoplasm;cytoplasmic part;cytosol;	K01869	LARS:leucyl-tRNA synthetase [EC:6.1.1.4];	Aminoacyl-tRNA biosynthesis - Aspergillus nidulans ;	IPR014729;IPR013155;IPR002300;IPR009080;IPR009008;	Rossmann-like alpha/beta/alpha sandwich fold;"Methionyl/Valyl/Leucyl/Isoleucyl-tRNA synthetase, anticodon-binding";"Aminoacyl-tRNA synthetase, class Ia";"Aminoacyl-tRNA synthetase, class 1a, anticodon-binding";"Valyl/Leucyl/Isoleucyl-tRNA synthetase, editing domain";
B8N255	mitochondria	biological_process;establishment of localization;localization;transport;vesicle-mediated transport;endocytosis;cellular process;single-organism process;single-organism cellular process;cellular component organization or biogenesis;cellular component organization;organelle organization;cytoskeleton organization;actin filament-based process;actin cytoskeleton organization;protein complex subunit or…	molecular_function;binding;anion binding;ion binding;lipid binding;phospholipid binding;phosphatidylinositol phosphate binding;phosphatidylinositol binding;phosphatidylinositol-4,5-bisphosphate binding;	cellular_component;cell part;cell;intracellular;intracellular part;cytoplasm;intracellular non-membrane-bounded organelle;organelle;non-membrane-bounded organelle;intracellular organelle;cytoskeleton;cytoplasmic part;cell periphery;cell cortex;actin cytoskeleton;cytoskeletal part;cell cortex part;intracellular organelle part;cortical cytoskeleton;cortical actin cytoskeleton;organelle part;actin c…	K12471	EPN:epsin;	Endocytosis - Aspergillus nidulans ;	IPR008942;IPR013809;	ENTH/VHS;ENTH domain;
B8N268	nuclear	biological_process;metabolic process;nitrogen compound metabolic process;organonitrogen compound metabolic process;organic substance metabolic process;amine metabolic process;	molecular_function;catalytic activity;binding;cation binding;ion binding;transition metal ion binding;metal ion binding;copper ion binding;oxidoreductase activity, acting on the CH-NH2 group of donors, = oxygen as acceptor;oxidoreductase activity;oxidoreductase activity, acting on the CH-NH2 group of donors;primary amine oxidase activity;cofactor binding;quinone binding;		K00276	AOC3:primary-amine oxidase [EC:1.4.3.21];AOC3:primary-amine oxidase [EC:1.4.3.21];AOC3:primary-amine oxidase [EC:1.4.3.21];AOC3:primary-amine oxidase [EC:1.4.3.21];AOC3:primary-amine oxidase [EC:1.4.3.21];AOC3:primary-amine oxidase [EC:1.4.3.21];	Metabolic pathways - Aspergillus nidulans ;Biosynthesis of secondary metabolites - Aspergillus nidulans ;Tyrosine metabolism - Aspergillus nidulans ;Glycine, serine and threonine metabolism - Aspergillus nidulans ;Phenylalanine metabolism - Aspergillus nidulans ;beta-Alanine metabolism - Aspergillus nidulans ;	IPR016182;IPR015798;IPR015800;	"Copper amine oxidase, N-terminal";"Copper amine oxidase, C-terminal";"Copper amine oxidase, N2-terminal";
B8N283	mitochondria		molecular_function;catalytic activity;hydrolase activity;hydrolase activity, acting on ether bonds;ether hydrolase activity;epoxide hydrolase activity;					IPR000073;IPR029058;	Alpha/beta hydrolase fold-1;Alpha/Beta hydrolase fold;
B8N286	cytosol							IPR008030;IPR016040;	NmrA-like domain;NAD(P)-binding domain;
B8N2E0	chloroplast	biological_process;metabolic process;biosynthetic process;	molecular_function;catalytic activity;transferase activity;transferase activity, transferring phosphorus-containing groups;nucleotidyltransferase activity;	cellular_component;cell part;cell;intracellular;organelle;membrane-bounded organelle;intracellular organelle;intracellular part;intracellular membrane-bounded organelle;nucleus;cytoplasm;cytoplasmic part;cytosol;	K00966	GMPP:mannose-1-phosphate guanylyltransferase [EC:2.7.7.13];GMPP:mannose-1-phosphate guanylyltransferase [EC:2.7.7.13];GMPP:mannose-1-phosphate guanylyltransferase [EC:2.7.7.13];GMPP:mannose-1-phosphate guanylyltransferase [EC:2.7.7.13];	Metabolic pathways - Aspergillus nidulans ;Biosynthesis of secondary metabolites - Aspergillus nidulans ;Amino sugar and nucleotide sugar metabolism - Aspergillus nidulans ;Fructose and mannose metabolism - Aspergillus nidulans ;	IPR029044;IPR005835;IPR011004;	Nucleotide-diphospho-sugar transferases;Nucleotidyl transferase domain;Trimeric LpxA-like;
B8N2E2	cytosol	biological_process;single-organism metabolic process;cellular process;metabolic process;small molecule metabolic process;organic substance metabolic process;cellular metabolic process;organic acid metabolic process;nitrogen compound metabolic process;cellular nitrogen compound metabolic process;cellular aromatic compound metabolic process;organic cyclic compound metabolic process;primary metaboli…	nucleoside phosphate binding;molecular_function;binding;heterocyclic compound binding;small molecule binding;organic cyclic compound binding;nucleotide binding;carbohydrate derivative binding;nucleoside binding;purine nucleoside binding;nucleic acid binding;catalytic activity;ligase activity;ligase activity, forming carbon-oxygen bonds;ligase activity, forming aminoacyl-tRNA and related compounds…	cellular_component;cell part;cell;intracellular;intracellular part;cytoplasm;	K04567	KARS:lysyl-tRNA synthetase, class II [EC:6.1.1.6];	Aminoacyl-tRNA biosynthesis - Aspergillus nidulans ;	IPR004364;IPR004365;IPR012340;IPR006195;IPR018149;	"Aminoacyl-tRNA synthetase, class II (D/K/N)";"OB-fold nucleic acid binding domain, AA-tRNA synthetase-type";"Nucleic acid-binding, OB-fold";"Aminoacyl-tRNA synthetase, class II";"Lysyl-tRNA synthetase, class II, C-terminal";
B8N2F2	cytoskeleton	biological_process;metabolic process;organic substance metabolic process;primary metabolic process;carbohydrate metabolic process;single-organism carbohydrate metabolic process;monosaccharide metabolic process;hexose metabolic process;glucose metabolic process;carbohydrate biosynthetic process;organic substance biosynthetic process;monosaccharide biosynthetic process;biosynthetic process;hexose b…	nucleoside phosphate binding;molecular_function;binding;heterocyclic compound binding;small molecule binding;organic cyclic compound binding;nucleotide binding;carbohydrate derivative binding;nucleoside binding;purine nucleoside binding;catalytic activity;carboxy-lyase activity;carbon-carbon lyase activity;lyase activity;phosphoenolpyruvate carboxykinase activity;phosphoenolpyruvate carboxykinase…	cellular_component;cell part;cell;intracellular;intracellular part;cytoplasm;cytoplasmic part;cytosol;	K01610	E4.1.1.49:phosphoenolpyruvate carboxykinase (ATP) [EC:4.1.1.49];E4.1.1.49:phosphoenolpyruvate carboxykinase (ATP) [EC:4.1.1.49];E4.1.1.49:phosphoenolpyruvate carboxykinase (ATP) [EC:4.1.1.49];E4.1.1.49:phosphoenolpyruvate carboxykinase (ATP) [EC:4.1.1.49];E4.1.1.49:phosphoenolpyruvate carboxykinase (ATP) [EC:4.1.1.49];E4.1.1.49:phosphoenolpyruvate carboxykinase (ATP) [EC:4.1.1.49];E4.1.1.49:phosp…	Metabolic pathways - Aspergillus nidulans ;Biosynthesis of secondary metabolites - Aspergillus nidulans ;Biosynthesis of antibiotics - Aspergillus nidulans ;Carbon metabolism - Aspergillus nidulans ;Glycolysis / Gluconeogenesis - Aspergillus nidulans ;Pyruvate metabolism - Aspergillus nidulans ;Citrate cycle (TCA cycle) - Aspergillus nidulans ;	IPR013035;IPR008210;	"Phosphoenolpyruvate carboxykinase, C-terminal";"Phosphoenolpyruvate carboxykinase, N-terminal";
B8N2F2	cytoskeleton	biological_process;metabolic process;organic substance metabolic process;primary metabolic process;carbohydrate metabolic process;single-organism carbohydrate metabolic process;monosaccharide metabolic process;hexose metabolic process;glucose metabolic process;carbohydrate biosynthetic process;organic substance biosynthetic process;monosaccharide biosynthetic process;biosynthetic process;hexose b…	nucleoside phosphate binding;molecular_function;binding;heterocyclic compound binding;small molecule binding;organic cyclic compound binding;nucleotide binding;carbohydrate derivative binding;nucleoside binding;purine nucleoside binding;catalytic activity;carboxy-lyase activity;carbon-carbon lyase activity;lyase activity;phosphoenolpyruvate carboxykinase activity;phosphoenolpyruvate carboxykinase…	cellular_component;cell part;cell;intracellular;intracellular part;cytoplasm;cytoplasmic part;cytosol;	K01610	E4.1.1.49:phosphoenolpyruvate carboxykinase (ATP) [EC:4.1.1.49];E4.1.1.49:phosphoenolpyruvate carboxykinase (ATP) [EC:4.1.1.49];E4.1.1.49:phosphoenolpyruvate carboxykinase (ATP) [EC:4.1.1.49];E4.1.1.49:phosphoenolpyruvate carboxykinase (ATP) [EC:4.1.1.49];E4.1.1.49:phosphoenolpyruvate carboxykinase (ATP) [EC:4.1.1.49];E4.1.1.49:phosphoenolpyruvate carboxykinase (ATP) [EC:4.1.1.49];E4.1.1.49:phosp…	Metabolic pathways - Aspergillus nidulans ;Biosynthesis of secondary metabolites - Aspergillus nidulans ;Biosynthesis of antibiotics - Aspergillus nidulans ;Carbon metabolism - Aspergillus nidulans ;Glycolysis / Gluconeogenesis - Aspergillus nidulans ;Pyruvate metabolism - Aspergillus nidulans ;Citrate cycle (TCA cycle) - Aspergillus nidulans ;	IPR013035;IPR008210;	"Phosphoenolpyruvate carboxykinase, C-terminal";"Phosphoenolpyruvate carboxykinase, N-terminal";
B8N2F8	cytosol	organelle organization;nuclear division;cellular process;single-organism process;single-organism cellular process;organelle fission;biological regulation;regulation of cell cycle process;cell cycle process;regulation of mitotic cell cycle;biological_process;mitosis;cell cycle;regulation of cellular process;regulation of cellular component organization;regulation of biological process;regulation o…	molecular_function;structural molecule activity;	intracellular;protein complex;macromolecular complex;cell part;cell;intracellular part;cellular_component;proteasome complex;organelle;membrane-bounded organelle;intracellular organelle;intracellular membrane-bounded organelle;nucleus;cytoplasm;cytoplasmic part;cytosol;proteasome accessory complex;proteasome regulatory particle;proteasome regulatory particle, lid subcomplex;	K03037	PSMD6:26S proteasome regulatory subunit N7;	Proteasome - Aspergillus nidulans ;	IPR000717;IPR011991;	Proteasome component (PCI) domain;Winged helix-turn-helix DNA-binding domain;
B8N2F8	cytosol	organelle organization;nuclear division;cellular process;single-organism process;single-organism cellular process;organelle fission;biological regulation;regulation of cell cycle process;cell cycle process;regulation of mitotic cell cycle;biological_process;mitosis;cell cycle;regulation of cellular process;regulation of cellular component organization;regulation of biological process;regulation o…	molecular_function;structural molecule activity;	intracellular;protein complex;macromolecular complex;cell part;cell;intracellular part;cellular_component;proteasome complex;organelle;membrane-bounded organelle;intracellular organelle;intracellular membrane-bounded organelle;nucleus;cytoplasm;cytoplasmic part;cytosol;proteasome accessory complex;proteasome regulatory particle;proteasome regulatory particle, lid subcomplex;	K03037	PSMD6:26S proteasome regulatory subunit N7;	Proteasome - Aspergillus nidulans ;	IPR000717;IPR011991;	Proteasome component (PCI) domain;Winged helix-turn-helix DNA-binding domain;
B8N2F9	chloroplast	biological_process;metabolic process;biosynthetic process;	molecular_function;catalytic activity;binding;cofactor binding;anion binding;ion binding;pyridoxal phosphate binding;organic cyclic compound binding;heterocyclic compound binding;	cellular_component;cell part;cell;intracellular;intracellular part;cytoplasm;cytoplasmic part;cytosol;	K00814	GPT:alanine transaminase [EC:2.6.1.2];GPT:alanine transaminase [EC:2.6.1.2];GPT:alanine transaminase [EC:2.6.1.2];GPT:alanine transaminase [EC:2.6.1.2];GPT:alanine transaminase [EC:2.6.1.2];GPT:alanine transaminase [EC:2.6.1.2];	Metabolic pathways - Aspergillus nidulans ;Biosynthesis of amino acids - Aspergillus nidulans ;Carbon metabolism - Aspergillus nidulans ;2-Oxocarboxylic acid metabolism - Aspergillus nidulans ;Alanine, aspartate and glutamate metabolism - Aspergillus nidulans ;Arginine biosynthesis - Aspergillus nidulans ;	IPR015424;IPR015421;IPR015422;IPR004839;	Pyridoxal phosphate-dependent transferase;"Pyridoxal phosphate-dependent transferase, major region, subdomain 1";"Pyridoxal phosphate-dependent transferase, major region, subdomain 2";"Aminotransferase, class I/classII";
B8N2H2	cytosol	nitrogen compound metabolic process;cellular nitrogen compound metabolic process;biological_process;cellular aromatic compound metabolic process;organic cyclic compound metabolic process;cellular process;metabolic process;organic substance metabolic process;cellular metabolic process;primary metabolic process;heterocycle metabolic process;nucleobase-containing compound metabolic process;cellular …	nucleoside phosphate binding;molecular_function;binding;heterocyclic compound binding;small molecule binding;organic cyclic compound binding;nucleotide binding;carbohydrate derivative binding;nucleoside binding;purine nucleoside binding;catalytic activity;purine ribonucleotide binding;anion binding;ribonucleotide binding;ion binding;ribonucleoside binding;purine ribonucleoside triphosphate bindin…	intracellular;protein complex;macromolecular complex;cell part;cell;intracellular part;cellular_component;proteasome complex;organelle;membrane-bounded organelle;intracellular organelle;intracellular membrane-bounded organelle;nucleus;cytoplasm;cytoplasmic part;cytosol;proteasome accessory complex;proteasome regulatory particle;proteasome regulatory particle, base subcomplex;	K03064	PSMC6:26S proteasome regulatory subunit T4;	Proteasome - Aspergillus nidulans ;	IPR027417;IPR003593;IPR003959;	P-loop containing nucleoside triphosphate hydrolase;AAA+ ATPase domain;"ATPase, AAA-type, core";
B8N2H3	cytosol	biological_process;metabolic process;organic substance metabolic process;primary metabolic process;carbohydrate metabolic process;single-organism metabolic process;cellular process;small molecule metabolic process;cellular metabolic process;organic acid metabolic process;monocarboxylic acid metabolic process;oxoacid metabolic process;carboxylic acid metabolic process;pyruvate metabolic process;ge…	molecular_function;binding;cation binding;ion binding;metal ion binding;magnesium ion binding;catalytic activity;carbon-oxygen lyase activity;hydro-lyase activity;lyase activity;phosphopyruvate hydratase activity;	intracellular;cytosolic part;cytoplasmic part;protein complex;cytoplasm;catalytic complex;macromolecular complex;cell part;cell;intracellular part;cellular_component;cytosol;phosphopyruvate hydratase complex;organelle;membrane-bounded organelle;intracellular organelle;intracellular membrane-bounded organelle;nucleus;	K01689	ENO:enolase [EC:4.2.1.11];ENO:enolase [EC:4.2.1.11];ENO:enolase [EC:4.2.1.11];ENO:enolase [EC:4.2.1.11];ENO:enolase [EC:4.2.1.11];ENO:enolase [EC:4.2.1.11];ENO:enolase [EC:4.2.1.11];ENO:enolase [EC:4.2.1.11];	Metabolic pathways - Aspergillus nidulans ;Biosynthesis of secondary metabolites - Aspergillus nidulans ;Biosynthesis of antibiotics - Aspergillus nidulans ;Biosynthesis of amino acids - Aspergillus nidulans ;Carbon metabolism - Aspergillus nidulans ;Glycolysis / Gluconeogenesis - Aspergillus nidulans ;RNA degradation - Aspergillus nidulans ;Methane metabolism - Aspergillus nidulans ;	IPR020811;IPR020810;IPR029065;IPR029017;	"Enolase, N-terminal";"Enolase, C-terminal";Enolase C-terminal domain-like;Enolase N-terminal domain-like;
B8N2H3	cytosol	biological_process;metabolic process;organic substance metabolic process;primary metabolic process;carbohydrate metabolic process;single-organism metabolic process;cellular process;small molecule metabolic process;cellular metabolic process;organic acid metabolic process;monocarboxylic acid metabolic process;oxoacid metabolic process;carboxylic acid metabolic process;pyruvate metabolic process;ge…	molecular_function;binding;cation binding;ion binding;metal ion binding;magnesium ion binding;catalytic activity;carbon-oxygen lyase activity;hydro-lyase activity;lyase activity;phosphopyruvate hydratase activity;	intracellular;cytosolic part;cytoplasmic part;protein complex;cytoplasm;catalytic complex;macromolecular complex;cell part;cell;intracellular part;cellular_component;cytosol;phosphopyruvate hydratase complex;organelle;membrane-bounded organelle;intracellular organelle;intracellular membrane-bounded organelle;nucleus;	K01689	ENO:enolase [EC:4.2.1.11];ENO:enolase [EC:4.2.1.11];ENO:enolase [EC:4.2.1.11];ENO:enolase [EC:4.2.1.11];ENO:enolase [EC:4.2.1.11];ENO:enolase [EC:4.2.1.11];ENO:enolase [EC:4.2.1.11];ENO:enolase [EC:4.2.1.11];	Metabolic pathways - Aspergillus nidulans ;Biosynthesis of secondary metabolites - Aspergillus nidulans ;Biosynthesis of antibiotics - Aspergillus nidulans ;Biosynthesis of amino acids - Aspergillus nidulans ;Carbon metabolism - Aspergillus nidulans ;Glycolysis / Gluconeogenesis - Aspergillus nidulans ;RNA degradation - Aspergillus nidulans ;Methane metabolism - Aspergillus nidulans ;	IPR020811;IPR020810;IPR029065;IPR029017;	"Enolase, N-terminal";"Enolase, C-terminal";Enolase C-terminal domain-like;Enolase N-terminal domain-like;
B8N2H3	cytosol	biological_process;metabolic process;organic substance metabolic process;primary metabolic process;carbohydrate metabolic process;single-organism metabolic process;cellular process;small molecule metabolic process;cellular metabolic process;organic acid metabolic process;monocarboxylic acid metabolic process;oxoacid metabolic process;carboxylic acid metabolic process;pyruvate metabolic process;ge…	molecular_function;binding;cation binding;ion binding;metal ion binding;magnesium ion binding;catalytic activity;carbon-oxygen lyase activity;hydro-lyase activity;lyase activity;phosphopyruvate hydratase activity;	intracellular;cytosolic part;cytoplasmic part;protein complex;cytoplasm;catalytic complex;macromolecular complex;cell part;cell;intracellular part;cellular_component;cytosol;phosphopyruvate hydratase complex;organelle;membrane-bounded organelle;intracellular organelle;intracellular membrane-bounded organelle;nucleus;	K01689	ENO:enolase [EC:4.2.1.11];ENO:enolase [EC:4.2.1.11];ENO:enolase [EC:4.2.1.11];ENO:enolase [EC:4.2.1.11];ENO:enolase [EC:4.2.1.11];ENO:enolase [EC:4.2.1.11];ENO:enolase [EC:4.2.1.11];ENO:enolase [EC:4.2.1.11];	Metabolic pathways - Aspergillus nidulans ;Biosynthesis of secondary metabolites - Aspergillus nidulans ;Biosynthesis of antibiotics - Aspergillus nidulans ;Biosynthesis of amino acids - Aspergillus nidulans ;Carbon metabolism - Aspergillus nidulans ;Glycolysis / Gluconeogenesis - Aspergillus nidulans ;RNA degradation - Aspergillus nidulans ;Methane metabolism - Aspergillus nidulans ;	IPR020811;IPR020810;IPR029065;IPR029017;	"Enolase, N-terminal";"Enolase, C-terminal";Enolase C-terminal domain-like;Enolase N-terminal domain-like;
B8N2H3	cytosol	biological_process;metabolic process;organic substance metabolic process;primary metabolic process;carbohydrate metabolic process;single-organism metabolic process;cellular process;small molecule metabolic process;cellular metabolic process;organic acid metabolic process;monocarboxylic acid metabolic process;oxoacid metabolic process;carboxylic acid metabolic process;pyruvate metabolic process;ge…	molecular_function;binding;cation binding;ion binding;metal ion binding;magnesium ion binding;catalytic activity;carbon-oxygen lyase activity;hydro-lyase activity;lyase activity;phosphopyruvate hydratase activity;	intracellular;cytosolic part;cytoplasmic part;protein complex;cytoplasm;catalytic complex;macromolecular complex;cell part;cell;intracellular part;cellular_component;cytosol;phosphopyruvate hydratase complex;organelle;membrane-bounded organelle;intracellular organelle;intracellular membrane-bounded organelle;nucleus;	K01689	ENO:enolase [EC:4.2.1.11];ENO:enolase [EC:4.2.1.11];ENO:enolase [EC:4.2.1.11];ENO:enolase [EC:4.2.1.11];ENO:enolase [EC:4.2.1.11];ENO:enolase [EC:4.2.1.11];ENO:enolase [EC:4.2.1.11];ENO:enolase [EC:4.2.1.11];	Metabolic pathways - Aspergillus nidulans ;Biosynthesis of secondary metabolites - Aspergillus nidulans ;Biosynthesis of antibiotics - Aspergillus nidulans ;Biosynthesis of amino acids - Aspergillus nidulans ;Carbon metabolism - Aspergillus nidulans ;Glycolysis / Gluconeogenesis - Aspergillus nidulans ;RNA degradation - Aspergillus nidulans ;Methane metabolism - Aspergillus nidulans ;	IPR020811;IPR020810;IPR029065;IPR029017;	"Enolase, N-terminal";"Enolase, C-terminal";Enolase C-terminal domain-like;Enolase N-terminal domain-like;
B8N2H3	cytosol	biological_process;metabolic process;organic substance metabolic process;primary metabolic process;carbohydrate metabolic process;single-organism metabolic process;cellular process;small molecule metabolic process;cellular metabolic process;organic acid metabolic process;monocarboxylic acid metabolic process;oxoacid metabolic process;carboxylic acid metabolic process;pyruvate metabolic process;ge…	molecular_function;binding;cation binding;ion binding;metal ion binding;magnesium ion binding;catalytic activity;carbon-oxygen lyase activity;hydro-lyase activity;lyase activity;phosphopyruvate hydratase activity;	intracellular;cytosolic part;cytoplasmic part;protein complex;cytoplasm;catalytic complex;macromolecular complex;cell part;cell;intracellular part;cellular_component;cytosol;phosphopyruvate hydratase complex;organelle;membrane-bounded organelle;intracellular organelle;intracellular membrane-bounded organelle;nucleus;	K01689	ENO:enolase [EC:4.2.1.11];ENO:enolase [EC:4.2.1.11];ENO:enolase [EC:4.2.1.11];ENO:enolase [EC:4.2.1.11];ENO:enolase [EC:4.2.1.11];ENO:enolase [EC:4.2.1.11];ENO:enolase [EC:4.2.1.11];ENO:enolase [EC:4.2.1.11];	Metabolic pathways - Aspergillus nidulans ;Biosynthesis of secondary metabolites - Aspergillus nidulans ;Biosynthesis of antibiotics - Aspergillus nidulans ;Biosynthesis of amino acids - Aspergillus nidulans ;Carbon metabolism - Aspergillus nidulans ;Glycolysis / Gluconeogenesis - Aspergillus nidulans ;RNA degradation - Aspergillus nidulans ;Methane metabolism - Aspergillus nidulans ;	IPR020811;IPR020810;IPR029065;IPR029017;	"Enolase, N-terminal";"Enolase, C-terminal";Enolase C-terminal domain-like;Enolase N-terminal domain-like;
B8N2H3	cytosol	biological_process;metabolic process;organic substance metabolic process;primary metabolic process;carbohydrate metabolic process;single-organism metabolic process;cellular process;small molecule metabolic process;cellular metabolic process;organic acid metabolic process;monocarboxylic acid metabolic process;oxoacid metabolic process;carboxylic acid metabolic process;pyruvate metabolic process;ge…	molecular_function;binding;cation binding;ion binding;metal ion binding;magnesium ion binding;catalytic activity;carbon-oxygen lyase activity;hydro-lyase activity;lyase activity;phosphopyruvate hydratase activity;	intracellular;cytosolic part;cytoplasmic part;protein complex;cytoplasm;catalytic complex;macromolecular complex;cell part;cell;intracellular part;cellular_component;cytosol;phosphopyruvate hydratase complex;organelle;membrane-bounded organelle;intracellular organelle;intracellular membrane-bounded organelle;nucleus;	K01689	ENO:enolase [EC:4.2.1.11];ENO:enolase [EC:4.2.1.11];ENO:enolase [EC:4.2.1.11];ENO:enolase [EC:4.2.1.11];ENO:enolase [EC:4.2.1.11];ENO:enolase [EC:4.2.1.11];ENO:enolase [EC:4.2.1.11];ENO:enolase [EC:4.2.1.11];	Metabolic pathways - Aspergillus nidulans ;Biosynthesis of secondary metabolites - Aspergillus nidulans ;Biosynthesis of antibiotics - Aspergillus nidulans ;Biosynthesis of amino acids - Aspergillus nidulans ;Carbon metabolism - Aspergillus nidulans ;Glycolysis / Gluconeogenesis - Aspergillus nidulans ;RNA degradation - Aspergillus nidulans ;Methane metabolism - Aspergillus nidulans ;	IPR020811;IPR020810;IPR029065;IPR029017;	"Enolase, N-terminal";"Enolase, C-terminal";Enolase C-terminal domain-like;Enolase N-terminal domain-like;
B8N2H5	cytosol							IPR023410;	14-3-3 domain;
B8N2H5	cytosol							IPR023410;	14-3-3 domain;
B8N2K3	cytoskeleton	biological_process;single-organism metabolic process;metabolic process;organic substance metabolic process;primary metabolic process;lipid metabolic process;cellular process;single-organism process;single-organism cellular process;cellular component organization or biogenesis;cellular component organization;organelle organization;cytoskeleton organization;actin filament-based process;actin cytosk…	molecular_function;catalytic activity;hydrolase activity;	cellular_component;cell part;cell;intracellular;intracellular non-membrane-bounded organelle;organelle;non-membrane-bounded organelle;intracellular organelle;intracellular part;cytoskeleton;cytoskeletal part;actin cytoskeleton;protein complex;macromolecular complex;intracellular organelle part;organelle part;Arp2/3 protein complex;	K05757	ARPC1A_B:actin related protein 2/3 complex, subunit 1A/1B;	Endocytosis - Aspergillus nidulans ;	IPR029058;IPR002921;IPR015943;IPR017986;	Alpha/Beta hydrolase fold;Fungal lipase-like domain;WD40/YVTN repeat-like-containing domain;WD40-repeat-containing domain;
B8N2K9	cytosol	biological_process;cellular component assembly;protein complex subunit organization;cellular component biogenesis;protein complex biogenesis;macromolecular complex assembly;macromolecular complex subunit organization;cellular component organization or biogenesis;cellular component organization;protein complex assembly;metabolic process;organic substance metabolic process;macromolecule metabolic p…	molecular_function;catalytic activity;peptidase activity, acting on L-amino acid peptides;hydrolase activity;peptidase activity;endopeptidase activity;threonine-type peptidase activity;threonine-type endopeptidase activity;	intracellular;protein complex;macromolecular complex;cell part;cell;intracellular part;cellular_component;proteasome complex;organelle;membrane-bounded organelle;intracellular organelle;intracellular membrane-bounded organelle;nucleus;cytoplasm;cytoplasmic part;cytosol;proteasome core complex;proteasome core complex, beta-subunit complex;cytosolic part;cytosolic proteasome complex;proteasome stor…	K02736	PSMB4:20S proteasome subunit beta 7 [EC:3.4.25.1];	Proteasome - Aspergillus nidulans ;	IPR029055;	"Nucleophile aminohydrolases, N-terminal";
B8N2L0	nuclear	biological_process;metabolic process;organic substance metabolic process;macromolecule metabolic process;protein metabolic process;primary metabolic process;proteolysis;cellular macromolecule catabolic process;organic substance catabolic process;cellular macromolecule metabolic process;cellular process;catabolic process;macromolecule catabolic process;modification-dependent macromolecule cataboli…	molecular_function;catalytic activity;peptidase activity, acting on L-amino acid peptides;hydrolase activity;peptidase activity;endopeptidase activity;threonine-type peptidase activity;threonine-type endopeptidase activity;	intracellular;protein complex;macromolecular complex;cell part;cell;intracellular part;cellular_component;proteasome complex;organelle;membrane-bounded organelle;intracellular organelle;intracellular membrane-bounded organelle;nucleus;cytoplasm;cytoplasmic part;cytosol;proteasome core complex;proteasome core complex, beta-subunit complex;	K02732	PSMB1:20S proteasome subunit beta 6 [EC:3.4.25.1];	Proteasome - Aspergillus nidulans ;	IPR029055;	"Nucleophile aminohydrolases, N-terminal";
B8N2L6	chloroplast	biological_process;single-organism metabolic process;cellular process;metabolic process;small molecule metabolic process;organic substance metabolic process;cellular metabolic process;organic acid metabolic process;generation of precursor metabolites and energy;aerobic respiration;cellular respiration;energy derivation by oxidation of organic compounds;primary metabolic process;oxidation-reductio…	nucleoside phosphate binding;molecular_function;binding;heterocyclic compound binding;small molecule binding;organic cyclic compound binding;nucleotide binding;cation binding;ion binding;metal ion binding;magnesium ion binding;catalytic activity;oxidoreductase activity;oxidoreductase activity, acting on CH-OH group of donors;oxidoreductase activity, acting on the CH-OH group of donors, NAD = or N…	cellular_component;cell part;cell;intracellular;intracellular part;cytoplasm;cytoplasmic part;organelle;membrane-bounded organelle;intracellular organelle;intracellular membrane-bounded organelle;mitochondrion;membrane-enclosed lumen;intracellular organelle lumen;organelle lumen;mitochondrial part;intracellular organelle part;organelle part;mitochondrial matrix;macromolecular complex;oxidoreducta…	K00030	IDH3:isocitrate dehydrogenase (NAD+) [EC:1.1.1.41];IDH3:isocitrate dehydrogenase (NAD+) [EC:1.1.1.41];IDH3:isocitrate dehydrogenase (NAD+) [EC:1.1.1.41];IDH3:isocitrate dehydrogenase (NAD+) [EC:1.1.1.41];IDH3:isocitrate dehydrogenase (NAD+) [EC:1.1.1.41];IDH3:isocitrate dehydrogenase (NAD+) [EC:1.1.1.41];IDH3:isocitrate dehydrogenase (NAD+) [EC:1.1.1.41];	Metabolic pathways - Aspergillus nidulans ;Biosynthesis of secondary metabolites - Aspergillus nidulans ;Biosynthesis of antibiotics - Aspergillus nidulans ;Biosynthesis of amino acids - Aspergillus nidulans ;Carbon metabolism - Aspergillus nidulans ;2-Oxocarboxylic acid metabolism - Aspergillus nidulans ;Citrate cycle (TCA cycle) - Aspergillus nidulans ;	IPR024084;	Isopropylmalate dehydrogenase-like domain;
B8N2L6	chloroplast	biological_process;single-organism metabolic process;cellular process;metabolic process;small molecule metabolic process;organic substance metabolic process;cellular metabolic process;organic acid metabolic process;generation of precursor metabolites and energy;aerobic respiration;cellular respiration;energy derivation by oxidation of organic compounds;primary metabolic process;oxidation-reductio…	nucleoside phosphate binding;molecular_function;binding;heterocyclic compound binding;small molecule binding;organic cyclic compound binding;nucleotide binding;cation binding;ion binding;metal ion binding;magnesium ion binding;catalytic activity;oxidoreductase activity;oxidoreductase activity, acting on CH-OH group of donors;oxidoreductase activity, acting on the CH-OH group of donors, NAD = or N…	cellular_component;cell part;cell;intracellular;intracellular part;cytoplasm;cytoplasmic part;organelle;membrane-bounded organelle;intracellular organelle;intracellular membrane-bounded organelle;mitochondrion;membrane-enclosed lumen;intracellular organelle lumen;organelle lumen;mitochondrial part;intracellular organelle part;organelle part;mitochondrial matrix;macromolecular complex;oxidoreducta…	K00030	IDH3:isocitrate dehydrogenase (NAD+) [EC:1.1.1.41];IDH3:isocitrate dehydrogenase (NAD+) [EC:1.1.1.41];IDH3:isocitrate dehydrogenase (NAD+) [EC:1.1.1.41];IDH3:isocitrate dehydrogenase (NAD+) [EC:1.1.1.41];IDH3:isocitrate dehydrogenase (NAD+) [EC:1.1.1.41];IDH3:isocitrate dehydrogenase (NAD+) [EC:1.1.1.41];IDH3:isocitrate dehydrogenase (NAD+) [EC:1.1.1.41];	Metabolic pathways - Aspergillus nidulans ;Biosynthesis of secondary metabolites - Aspergillus nidulans ;Biosynthesis of antibiotics - Aspergillus nidulans ;Biosynthesis of amino acids - Aspergillus nidulans ;Carbon metabolism - Aspergillus nidulans ;2-Oxocarboxylic acid metabolism - Aspergillus nidulans ;Citrate cycle (TCA cycle) - Aspergillus nidulans ;	IPR024084;	Isopropylmalate dehydrogenase-like domain;
B8N2L6	chloroplast	biological_process;single-organism metabolic process;cellular process;metabolic process;small molecule metabolic process;organic substance metabolic process;cellular metabolic process;organic acid metabolic process;generation of precursor metabolites and energy;aerobic respiration;cellular respiration;energy derivation by oxidation of organic compounds;primary metabolic process;oxidation-reductio…	nucleoside phosphate binding;molecular_function;binding;heterocyclic compound binding;small molecule binding;organic cyclic compound binding;nucleotide binding;cation binding;ion binding;metal ion binding;magnesium ion binding;catalytic activity;oxidoreductase activity;oxidoreductase activity, acting on CH-OH group of donors;oxidoreductase activity, acting on the CH-OH group of donors, NAD = or N…	cellular_component;cell part;cell;intracellular;intracellular part;cytoplasm;cytoplasmic part;organelle;membrane-bounded organelle;intracellular organelle;intracellular membrane-bounded organelle;mitochondrion;membrane-enclosed lumen;intracellular organelle lumen;organelle lumen;mitochondrial part;intracellular organelle part;organelle part;mitochondrial matrix;macromolecular complex;oxidoreducta…	K00030	IDH3:isocitrate dehydrogenase (NAD+) [EC:1.1.1.41];IDH3:isocitrate dehydrogenase (NAD+) [EC:1.1.1.41];IDH3:isocitrate dehydrogenase (NAD+) [EC:1.1.1.41];IDH3:isocitrate dehydrogenase (NAD+) [EC:1.1.1.41];IDH3:isocitrate dehydrogenase (NAD+) [EC:1.1.1.41];IDH3:isocitrate dehydrogenase (NAD+) [EC:1.1.1.41];IDH3:isocitrate dehydrogenase (NAD+) [EC:1.1.1.41];	Metabolic pathways - Aspergillus nidulans ;Biosynthesis of secondary metabolites - Aspergillus nidulans ;Biosynthesis of antibiotics - Aspergillus nidulans ;Biosynthesis of amino acids - Aspergillus nidulans ;Carbon metabolism - Aspergillus nidulans ;2-Oxocarboxylic acid metabolism - Aspergillus nidulans ;Citrate cycle (TCA cycle) - Aspergillus nidulans ;	IPR024084;	Isopropylmalate dehydrogenase-like domain;
B8N2M1	chloroplast	biological_process;metabolic process;organic substance metabolic process;primary metabolic process;carbohydrate metabolic process;biosynthetic process;carbohydrate derivative metabolic process;organic substance biosynthetic process;carbohydrate derivative biosynthetic process;	molecular_function;catalytic activity;L-glutamine aminotransferase activity;transferase activity, transferring nitrogenous groups;transaminase activity;transferase activity;glutamine-fructose-6-phosphate transaminase (isomerizing) activity;binding;carbohydrate binding;	cellular_component;cell part;cell;intracellular;intracellular part;cytoplasm;cytoplasmic part;cytosol;	K00820	glmS:glucosamine--fructose-6-phosphate aminotransferase (isomerizing) [EC:2.6.1.16];glmS:glucosamine--fructose-6-phosphate aminotransferase (isomerizing) [EC:2.6.1.16];glmS:glucosamine--fructose-6-phosphate aminotransferase (isomerizing) [EC:2.6.1.16];glmS:glucosamine--fructose-6-phosphate aminotransferase (isomerizing) [EC:2.6.1.16];glmS:glucosamine--fructose-6-phosphate aminotransferase (isomer…	Metabolic pathways - Aspergillus nidulans ;Biosynthesis of antibiotics - Aspergillus nidulans ;Amino sugar and nucleotide sugar metabolism - Aspergillus nidulans ;Alanine, aspartate and glutamate metabolism - Aspergillus nidulans ;Insulin resistance - Aspergillus nidulans ;	IPR017932;IPR001347;IPR029055;	Glutamine amidotransferase type 2 domain;Sugar isomerase (SIS);"Nucleophile aminohydrolases, N-terminal";
B8N2M1	chloroplast	biological_process;metabolic process;organic substance metabolic process;primary metabolic process;carbohydrate metabolic process;biosynthetic process;carbohydrate derivative metabolic process;organic substance biosynthetic process;carbohydrate derivative biosynthetic process;	molecular_function;catalytic activity;L-glutamine aminotransferase activity;transferase activity, transferring nitrogenous groups;transaminase activity;transferase activity;glutamine-fructose-6-phosphate transaminase (isomerizing) activity;binding;carbohydrate binding;	cellular_component;cell part;cell;intracellular;intracellular part;cytoplasm;cytoplasmic part;cytosol;	K00820	glmS:glucosamine--fructose-6-phosphate aminotransferase (isomerizing) [EC:2.6.1.16];glmS:glucosamine--fructose-6-phosphate aminotransferase (isomerizing) [EC:2.6.1.16];glmS:glucosamine--fructose-6-phosphate aminotransferase (isomerizing) [EC:2.6.1.16];glmS:glucosamine--fructose-6-phosphate aminotransferase (isomerizing) [EC:2.6.1.16];glmS:glucosamine--fructose-6-phosphate aminotransferase (isomer…	Metabolic pathways - Aspergillus nidulans ;Biosynthesis of antibiotics - Aspergillus nidulans ;Amino sugar and nucleotide sugar metabolism - Aspergillus nidulans ;Alanine, aspartate and glutamate metabolism - Aspergillus nidulans ;Insulin resistance - Aspergillus nidulans ;	IPR017932;IPR001347;IPR029055;	Glutamine amidotransferase type 2 domain;Sugar isomerase (SIS);"Nucleophile aminohydrolases, N-terminal";
B8N2M1	chloroplast	biological_process;metabolic process;organic substance metabolic process;primary metabolic process;carbohydrate metabolic process;biosynthetic process;carbohydrate derivative metabolic process;organic substance biosynthetic process;carbohydrate derivative biosynthetic process;	molecular_function;catalytic activity;L-glutamine aminotransferase activity;transferase activity, transferring nitrogenous groups;transaminase activity;transferase activity;glutamine-fructose-6-phosphate transaminase (isomerizing) activity;binding;carbohydrate binding;	cellular_component;cell part;cell;intracellular;intracellular part;cytoplasm;cytoplasmic part;cytosol;	K00820	glmS:glucosamine--fructose-6-phosphate aminotransferase (isomerizing) [EC:2.6.1.16];glmS:glucosamine--fructose-6-phosphate aminotransferase (isomerizing) [EC:2.6.1.16];glmS:glucosamine--fructose-6-phosphate aminotransferase (isomerizing) [EC:2.6.1.16];glmS:glucosamine--fructose-6-phosphate aminotransferase (isomerizing) [EC:2.6.1.16];glmS:glucosamine--fructose-6-phosphate aminotransferase (isomer…	Metabolic pathways - Aspergillus nidulans ;Biosynthesis of antibiotics - Aspergillus nidulans ;Amino sugar and nucleotide sugar metabolism - Aspergillus nidulans ;Alanine, aspartate and glutamate metabolism - Aspergillus nidulans ;Insulin resistance - Aspergillus nidulans ;	IPR017932;IPR001347;IPR029055;	Glutamine amidotransferase type 2 domain;Sugar isomerase (SIS);"Nucleophile aminohydrolases, N-terminal";
B8N2M1	chloroplast	biological_process;metabolic process;organic substance metabolic process;primary metabolic process;carbohydrate metabolic process;biosynthetic process;carbohydrate derivative metabolic process;organic substance biosynthetic process;carbohydrate derivative biosynthetic process;	molecular_function;catalytic activity;L-glutamine aminotransferase activity;transferase activity, transferring nitrogenous groups;transaminase activity;transferase activity;glutamine-fructose-6-phosphate transaminase (isomerizing) activity;binding;carbohydrate binding;	cellular_component;cell part;cell;intracellular;intracellular part;cytoplasm;cytoplasmic part;cytosol;	K00820	glmS:glucosamine--fructose-6-phosphate aminotransferase (isomerizing) [EC:2.6.1.16];glmS:glucosamine--fructose-6-phosphate aminotransferase (isomerizing) [EC:2.6.1.16];glmS:glucosamine--fructose-6-phosphate aminotransferase (isomerizing) [EC:2.6.1.16];glmS:glucosamine--fructose-6-phosphate aminotransferase (isomerizing) [EC:2.6.1.16];glmS:glucosamine--fructose-6-phosphate aminotransferase (isomer…	Metabolic pathways - Aspergillus nidulans ;Biosynthesis of antibiotics - Aspergillus nidulans ;Amino sugar and nucleotide sugar metabolism - Aspergillus nidulans ;Alanine, aspartate and glutamate metabolism - Aspergillus nidulans ;Insulin resistance - Aspergillus nidulans ;	IPR017932;IPR001347;IPR029055;	Glutamine amidotransferase type 2 domain;Sugar isomerase (SIS);"Nucleophile aminohydrolases, N-terminal";
B8N2M1	chloroplast	biological_process;metabolic process;organic substance metabolic process;primary metabolic process;carbohydrate metabolic process;biosynthetic process;carbohydrate derivative metabolic process;organic substance biosynthetic process;carbohydrate derivative biosynthetic process;	molecular_function;catalytic activity;L-glutamine aminotransferase activity;transferase activity, transferring nitrogenous groups;transaminase activity;transferase activity;glutamine-fructose-6-phosphate transaminase (isomerizing) activity;binding;carbohydrate binding;	cellular_component;cell part;cell;intracellular;intracellular part;cytoplasm;cytoplasmic part;cytosol;	K00820	glmS:glucosamine--fructose-6-phosphate aminotransferase (isomerizing) [EC:2.6.1.16];glmS:glucosamine--fructose-6-phosphate aminotransferase (isomerizing) [EC:2.6.1.16];glmS:glucosamine--fructose-6-phosphate aminotransferase (isomerizing) [EC:2.6.1.16];glmS:glucosamine--fructose-6-phosphate aminotransferase (isomerizing) [EC:2.6.1.16];glmS:glucosamine--fructose-6-phosphate aminotransferase (isomer…	Metabolic pathways - Aspergillus nidulans ;Biosynthesis of antibiotics - Aspergillus nidulans ;Amino sugar and nucleotide sugar metabolism - Aspergillus nidulans ;Alanine, aspartate and glutamate metabolism - Aspergillus nidulans ;Insulin resistance - Aspergillus nidulans ;	IPR017932;IPR001347;IPR029055;	Glutamine amidotransferase type 2 domain;Sugar isomerase (SIS);"Nucleophile aminohydrolases, N-terminal";
B8N2M1	chloroplast	biological_process;metabolic process;organic substance metabolic process;primary metabolic process;carbohydrate metabolic process;biosynthetic process;carbohydrate derivative metabolic process;organic substance biosynthetic process;carbohydrate derivative biosynthetic process;	molecular_function;catalytic activity;L-glutamine aminotransferase activity;transferase activity, transferring nitrogenous groups;transaminase activity;transferase activity;glutamine-fructose-6-phosphate transaminase (isomerizing) activity;binding;carbohydrate binding;	cellular_component;cell part;cell;intracellular;intracellular part;cytoplasm;cytoplasmic part;cytosol;	K00820	glmS:glucosamine--fructose-6-phosphate aminotransferase (isomerizing) [EC:2.6.1.16];glmS:glucosamine--fructose-6-phosphate aminotransferase (isomerizing) [EC:2.6.1.16];glmS:glucosamine--fructose-6-phosphate aminotransferase (isomerizing) [EC:2.6.1.16];glmS:glucosamine--fructose-6-phosphate aminotransferase (isomerizing) [EC:2.6.1.16];glmS:glucosamine--fructose-6-phosphate aminotransferase (isomer…	Metabolic pathways - Aspergillus nidulans ;Biosynthesis of antibiotics - Aspergillus nidulans ;Amino sugar and nucleotide sugar metabolism - Aspergillus nidulans ;Alanine, aspartate and glutamate metabolism - Aspergillus nidulans ;Insulin resistance - Aspergillus nidulans ;	IPR017932;IPR001347;IPR029055;	Glutamine amidotransferase type 2 domain;Sugar isomerase (SIS);"Nucleophile aminohydrolases, N-terminal";
B8N2M1	chloroplast	biological_process;metabolic process;organic substance metabolic process;primary metabolic process;carbohydrate metabolic process;biosynthetic process;carbohydrate derivative metabolic process;organic substance biosynthetic process;carbohydrate derivative biosynthetic process;	molecular_function;catalytic activity;L-glutamine aminotransferase activity;transferase activity, transferring nitrogenous groups;transaminase activity;transferase activity;glutamine-fructose-6-phosphate transaminase (isomerizing) activity;binding;carbohydrate binding;	cellular_component;cell part;cell;intracellular;intracellular part;cytoplasm;cytoplasmic part;cytosol;	K00820	glmS:glucosamine--fructose-6-phosphate aminotransferase (isomerizing) [EC:2.6.1.16];glmS:glucosamine--fructose-6-phosphate aminotransferase (isomerizing) [EC:2.6.1.16];glmS:glucosamine--fructose-6-phosphate aminotransferase (isomerizing) [EC:2.6.1.16];glmS:glucosamine--fructose-6-phosphate aminotransferase (isomerizing) [EC:2.6.1.16];glmS:glucosamine--fructose-6-phosphate aminotransferase (isomer…	Metabolic pathways - Aspergillus nidulans ;Biosynthesis of antibiotics - Aspergillus nidulans ;Amino sugar and nucleotide sugar metabolism - Aspergillus nidulans ;Alanine, aspartate and glutamate metabolism - Aspergillus nidulans ;Insulin resistance - Aspergillus nidulans ;	IPR017932;IPR001347;IPR029055;	Glutamine amidotransferase type 2 domain;Sugar isomerase (SIS);"Nucleophile aminohydrolases, N-terminal";
B8N2Y4	nuclear	cellular macromolecule catabolic process;nitrogen compound metabolic process;cellular aromatic compound metabolic process;organic substance catabolic process;nucleic acid metabolic process;cellular macromolecule metabolic process;cellular nitrogen compound metabolic process;cellular metabolic process;macromolecule metabolic process;heterocycle metabolic process;primary metabolic process;aromatic …	molecular_function;binding;heterocyclic compound binding;regulatory region nucleic acid binding;organic cyclic compound binding;nucleic acid binding;DNA binding;regulatory region DNA binding;sequence-specific DNA binding;transcription regulatory region DNA binding;transcription regulatory region sequence-specific DNA binding;RNA polymerase II regulatory region DNA binding;RNA polymerase II regula…	chromosome;cell;nucleus;cellular_component;nuclear lumen;membrane-enclosed lumen;intracellular membrane-bounded organelle;intracellular;intracellular organelle lumen;organelle lumen;intracellular non-membrane-bounded organelle;organelle;non-membrane-bounded organelle;nuclear part;membrane-bounded organelle;intracellular organelle part;cell part;intracellular organelle;intracellular part;organelle…				IPR009072;IPR007125;IPR002119;	Histone-fold;Histone H2A/H2B/H3;Histone H2A;
B8N2Y4	nuclear	cellular macromolecule catabolic process;nitrogen compound metabolic process;cellular aromatic compound metabolic process;organic substance catabolic process;nucleic acid metabolic process;cellular macromolecule metabolic process;cellular nitrogen compound metabolic process;cellular metabolic process;macromolecule metabolic process;heterocycle metabolic process;primary metabolic process;aromatic …	molecular_function;binding;heterocyclic compound binding;regulatory region nucleic acid binding;organic cyclic compound binding;nucleic acid binding;DNA binding;regulatory region DNA binding;sequence-specific DNA binding;transcription regulatory region DNA binding;transcription regulatory region sequence-specific DNA binding;RNA polymerase II regulatory region DNA binding;RNA polymerase II regula…	chromosome;cell;nucleus;cellular_component;nuclear lumen;membrane-enclosed lumen;intracellular membrane-bounded organelle;intracellular;intracellular organelle lumen;organelle lumen;intracellular non-membrane-bounded organelle;organelle;non-membrane-bounded organelle;nuclear part;membrane-bounded organelle;intracellular organelle part;cell part;intracellular organelle;intracellular part;organelle…				IPR009072;IPR007125;IPR002119;	Histone-fold;Histone H2A/H2B/H3;Histone H2A;
B8N2Y4	nuclear	cellular macromolecule catabolic process;nitrogen compound metabolic process;cellular aromatic compound metabolic process;organic substance catabolic process;nucleic acid metabolic process;cellular macromolecule metabolic process;cellular nitrogen compound metabolic process;cellular metabolic process;macromolecule metabolic process;heterocycle metabolic process;primary metabolic process;aromatic …	molecular_function;binding;heterocyclic compound binding;regulatory region nucleic acid binding;organic cyclic compound binding;nucleic acid binding;DNA binding;regulatory region DNA binding;sequence-specific DNA binding;transcription regulatory region DNA binding;transcription regulatory region sequence-specific DNA binding;RNA polymerase II regulatory region DNA binding;RNA polymerase II regula…	chromosome;cell;nucleus;cellular_component;nuclear lumen;membrane-enclosed lumen;intracellular membrane-bounded organelle;intracellular;intracellular organelle lumen;organelle lumen;intracellular non-membrane-bounded organelle;organelle;non-membrane-bounded organelle;nuclear part;membrane-bounded organelle;intracellular organelle part;cell part;intracellular organelle;intracellular part;organelle…				IPR009072;IPR007125;IPR002119;	Histone-fold;Histone H2A/H2B/H3;Histone H2A;
B8N2Y4	nuclear	cellular macromolecule catabolic process;nitrogen compound metabolic process;cellular aromatic compound metabolic process;organic substance catabolic process;nucleic acid metabolic process;cellular macromolecule metabolic process;cellular nitrogen compound metabolic process;cellular metabolic process;macromolecule metabolic process;heterocycle metabolic process;primary metabolic process;aromatic …	molecular_function;binding;heterocyclic compound binding;regulatory region nucleic acid binding;organic cyclic compound binding;nucleic acid binding;DNA binding;regulatory region DNA binding;sequence-specific DNA binding;transcription regulatory region DNA binding;transcription regulatory region sequence-specific DNA binding;RNA polymerase II regulatory region DNA binding;RNA polymerase II regula…	chromosome;cell;nucleus;cellular_component;nuclear lumen;membrane-enclosed lumen;intracellular membrane-bounded organelle;intracellular;intracellular organelle lumen;organelle lumen;intracellular non-membrane-bounded organelle;organelle;non-membrane-bounded organelle;nuclear part;membrane-bounded organelle;intracellular organelle part;cell part;intracellular organelle;intracellular part;organelle…				IPR009072;IPR007125;IPR002119;	Histone-fold;Histone H2A/H2B/H3;Histone H2A;
B8N2Y6	cytosol	biological_process;metabolic process;organic substance metabolic process;primary metabolic process;carbohydrate metabolic process;single-organism carbohydrate metabolic process;monosaccharide metabolic process;hexose metabolic process;glucose metabolic process;single-organism metabolic process;cellular process;small molecule metabolic process;cellular metabolic process;organic acid metabolic proc…	nucleoside phosphate binding;molecular_function;binding;heterocyclic compound binding;small molecule binding;organic cyclic compound binding;nucleotide binding;catalytic activity;oxidoreductase activity, acting on the aldehyde or oxo group of = donors;oxidoreductase activity, acting on the aldehyde or oxo group of = donors, NAD or NADP as acceptor;oxidoreductase activity;glyceraldehyde-3-phosphat…		K00134	GAPDH:glyceraldehyde 3-phosphate dehydrogenase [EC:1.2.1.12];GAPDH:glyceraldehyde 3-phosphate dehydrogenase [EC:1.2.1.12];GAPDH:glyceraldehyde 3-phosphate dehydrogenase [EC:1.2.1.12];GAPDH:glyceraldehyde 3-phosphate dehydrogenase [EC:1.2.1.12];GAPDH:glyceraldehyde 3-phosphate dehydrogenase [EC:1.2.1.12];GAPDH:glyceraldehyde 3-phosphate dehydrogenase [EC:1.2.1.12];	Metabolic pathways - Aspergillus nidulans ;Biosynthesis of secondary metabolites - Aspergillus nidulans ;Biosynthesis of antibiotics - Aspergillus nidulans ;Biosynthesis of amino acids - Aspergillus nidulans ;Carbon metabolism - Aspergillus nidulans ;Glycolysis / Gluconeogenesis - Aspergillus nidulans ;	IPR016040;IPR020828;IPR020829;	NAD(P)-binding domain;"Glyceraldehyde 3-phosphate dehydrogenase, NAD(P) binding domain";"Glyceraldehyde 3-phosphate dehydrogenase, catalytic domain";
B8N2Y6	cytosol	biological_process;metabolic process;organic substance metabolic process;primary metabolic process;carbohydrate metabolic process;single-organism carbohydrate metabolic process;monosaccharide metabolic process;hexose metabolic process;glucose metabolic process;single-organism metabolic process;cellular process;small molecule metabolic process;cellular metabolic process;organic acid metabolic proc…	nucleoside phosphate binding;molecular_function;binding;heterocyclic compound binding;small molecule binding;organic cyclic compound binding;nucleotide binding;catalytic activity;oxidoreductase activity, acting on the aldehyde or oxo group of = donors;oxidoreductase activity, acting on the aldehyde or oxo group of = donors, NAD or NADP as acceptor;oxidoreductase activity;glyceraldehyde-3-phosphat…		K00134	GAPDH:glyceraldehyde 3-phosphate dehydrogenase [EC:1.2.1.12];GAPDH:glyceraldehyde 3-phosphate dehydrogenase [EC:1.2.1.12];GAPDH:glyceraldehyde 3-phosphate dehydrogenase [EC:1.2.1.12];GAPDH:glyceraldehyde 3-phosphate dehydrogenase [EC:1.2.1.12];GAPDH:glyceraldehyde 3-phosphate dehydrogenase [EC:1.2.1.12];GAPDH:glyceraldehyde 3-phosphate dehydrogenase [EC:1.2.1.12];	Metabolic pathways - Aspergillus nidulans ;Biosynthesis of secondary metabolites - Aspergillus nidulans ;Biosynthesis of antibiotics - Aspergillus nidulans ;Biosynthesis of amino acids - Aspergillus nidulans ;Carbon metabolism - Aspergillus nidulans ;Glycolysis / Gluconeogenesis - Aspergillus nidulans ;	IPR016040;IPR020828;IPR020829;	NAD(P)-binding domain;"Glyceraldehyde 3-phosphate dehydrogenase, NAD(P) binding domain";"Glyceraldehyde 3-phosphate dehydrogenase, catalytic domain";
B8N2Y6	cytosol	biological_process;metabolic process;organic substance metabolic process;primary metabolic process;carbohydrate metabolic process;single-organism carbohydrate metabolic process;monosaccharide metabolic process;hexose metabolic process;glucose metabolic process;single-organism metabolic process;cellular process;small molecule metabolic process;cellular metabolic process;organic acid metabolic proc…	nucleoside phosphate binding;molecular_function;binding;heterocyclic compound binding;small molecule binding;organic cyclic compound binding;nucleotide binding;catalytic activity;oxidoreductase activity, acting on the aldehyde or oxo group of = donors;oxidoreductase activity, acting on the aldehyde or oxo group of = donors, NAD or NADP as acceptor;oxidoreductase activity;glyceraldehyde-3-phosphat…		K00134	GAPDH:glyceraldehyde 3-phosphate dehydrogenase [EC:1.2.1.12];GAPDH:glyceraldehyde 3-phosphate dehydrogenase [EC:1.2.1.12];GAPDH:glyceraldehyde 3-phosphate dehydrogenase [EC:1.2.1.12];GAPDH:glyceraldehyde 3-phosphate dehydrogenase [EC:1.2.1.12];GAPDH:glyceraldehyde 3-phosphate dehydrogenase [EC:1.2.1.12];GAPDH:glyceraldehyde 3-phosphate dehydrogenase [EC:1.2.1.12];	Metabolic pathways - Aspergillus nidulans ;Biosynthesis of secondary metabolites - Aspergillus nidulans ;Biosynthesis of antibiotics - Aspergillus nidulans ;Biosynthesis of amino acids - Aspergillus nidulans ;Carbon metabolism - Aspergillus nidulans ;Glycolysis / Gluconeogenesis - Aspergillus nidulans ;	IPR016040;IPR020828;IPR020829;	NAD(P)-binding domain;"Glyceraldehyde 3-phosphate dehydrogenase, NAD(P) binding domain";"Glyceraldehyde 3-phosphate dehydrogenase, catalytic domain";
B8N2Z4	nuclear	nitrogen compound metabolic process;cellular nitrogen compound metabolic process;biological_process;cellular aromatic compound metabolic process;organic cyclic compound metabolic process;cellular process;metabolic process;organic substance metabolic process;cellular metabolic process;primary metabolic process;heterocycle metabolic process;nucleobase-containing compound metabolic process;mRNA proc…	molecular_function;binding;heterocyclic compound binding;organic cyclic compound binding;nucleic acid binding;RNA binding;mRNA binding;	cellular_component;cell part;cell;intracellular;organelle;membrane-bounded organelle;intracellular organelle;intracellular part;intracellular membrane-bounded organelle;nucleus;nuclear lumen;membrane-enclosed lumen;intracellular organelle lumen;organelle lumen;nuclear part;intracellular organelle part;organelle part;nucleoplasm;nucleoplasm part;protein complex;macromolecular complex;mRNA cleavage…	K14397	NUDT21:cleavage and polyadenylation specificity factor subunit 5;	mRNA surveillance pathway - Aspergillus nidulans ;
B8N327	vacuolar membrane
B8N327	vacuolar membrane
B8N338	plasma membrane	biological_process;cellular process;cellular macromolecule metabolic process;metabolic process;organic substance metabolic process;cellular protein metabolic process;protein metabolic process;macromolecule metabolic process;cellular metabolic process;primary metabolic process;protein folding;establishment of localization;localization;transport;single-organism transport;single-organism process;sin…		cellular_component;cell part;cell;intracellular;intracellular part;cytoplasm;cytoplasmic part;organelle;membrane-bounded organelle;intracellular organelle;intracellular membrane-bounded organelle;endoplasmic reticulum;nuclear outer membrane-endoplasmic reticulum membrane network;endomembrane system;endoplasmic reticulum part;membrane;organelle membrane;intracellular organelle part;membrane part;o…				;	;
B8N362	cytoskeleton	biological_process;cellular component assembly;ribonucleoprotein complex assembly;cellular component biogenesis;ribonucleoprotein complex biogenesis;ribonucleoprotein complex subunit organization;macromolecular complex assembly;macromolecular complex subunit organization;cellular component organization or biogenesis;cellular macromolecular complex assembly;cellular component organization;small nu…	nucleoside phosphate binding;molecular_function;binding;heterocyclic compound binding;small molecule binding;organic cyclic compound binding;nucleotide binding;carbohydrate derivative binding;nucleoside binding;purine nucleoside binding;pyrophosphatase activity;nucleoside-triphosphatase activity;hydrolase activity, acting on acid anhydrides;hydrolase activity;helicase activity;catalytic activity;…	chromosome;cell;nucleus;cellular_component;nuclear lumen;membrane-enclosed lumen;intracellular membrane-bounded organelle;intracellular;intracellular organelle lumen;organelle lumen;intracellular non-membrane-bounded organelle;organelle;non-membrane-bounded organelle;nuclear part;membrane-bounded organelle;intracellular organelle part;cell part;intracellular organelle;intracellular part;organelle…				IPR010339;IPR003593;IPR027417;	"TIP49, C-terminal";AAA+ ATPase domain;P-loop containing nucleoside triphosphate hydrolase;
B8N369	cytosol	nitrogen compound metabolic process;cellular nitrogen compound metabolic process;biological_process;cellular aromatic compound metabolic process;organic cyclic compound metabolic process;cellular process;metabolic process;organic substance metabolic process;cellular metabolic process;primary metabolic process;heterocycle metabolic process;nucleobase-containing compound metabolic process;nucleobas…	molecular_function;binding;cation binding;ion binding;metal ion binding;magnesium ion binding;catalytic activity;diphosphotransferase activity;transferase activity;transferase activity, transferring phosphorus-containing groups;ribose phosphate diphosphokinase activity;	cellular_component;cell part;cell;intracellular;intracellular part;cytoplasm;cytoplasmic part;cytosol;	K00948	PRPS:ribose-phosphate pyrophosphokinase [EC:2.7.6.1];PRPS:ribose-phosphate pyrophosphokinase [EC:2.7.6.1];PRPS:ribose-phosphate pyrophosphokinase [EC:2.7.6.1];PRPS:ribose-phosphate pyrophosphokinase [EC:2.7.6.1];PRPS:ribose-phosphate pyrophosphokinase [EC:2.7.6.1];PRPS:ribose-phosphate pyrophosphokinase [EC:2.7.6.1];PRPS:ribose-phosphate pyrophosphokinase [EC:2.7.6.1];	Metabolic pathways - Aspergillus nidulans ;Biosynthesis of secondary metabolites - Aspergillus nidulans ;Biosynthesis of antibiotics - Aspergillus nidulans ;Biosynthesis of amino acids - Aspergillus nidulans ;Carbon metabolism - Aspergillus nidulans ;Purine metabolism - Aspergillus nidulans ;Pentose phosphate pathway - Aspergillus nidulans ;	IPR029099;IPR029057;	"Ribose-phosphate pyrophosphokinase, N-terminal domain";Phosphoribosyltransferase-like;
B8N370	nuclear	gene expression;organic substance biosynthetic process;biosynthetic process;macromolecule biosynthetic process;cellular macromolecule metabolic process;cellular process;biological_process;cellular macromolecule biosynthetic process;metabolic process;organic substance metabolic process;cellular biosynthetic process;cellular protein metabolic process;macromolecule metabolic process;cellular metabol…	molecular_function;structural molecule activity;structural constituent of ribosome;	cellular_component;cell part;cell;intracellular;intracellular part;cytoplasm;cytoplasmic part;intracellular non-membrane-bounded organelle;organelle;macromolecular complex;non-membrane-bounded organelle;ribonucleoprotein complex;intracellular organelle;ribosome;	K02991	RP-S6e:small subunit ribosomal protein S6e;	Ribosome - Aspergillus nidulans ;	;	;
B8N370	nuclear	gene expression;organic substance biosynthetic process;biosynthetic process;macromolecule biosynthetic process;cellular macromolecule metabolic process;cellular process;biological_process;cellular macromolecule biosynthetic process;metabolic process;organic substance metabolic process;cellular biosynthetic process;cellular protein metabolic process;macromolecule metabolic process;cellular metabol…	molecular_function;structural molecule activity;structural constituent of ribosome;	cellular_component;cell part;cell;intracellular;intracellular part;cytoplasm;cytoplasmic part;intracellular non-membrane-bounded organelle;organelle;macromolecular complex;non-membrane-bounded organelle;ribonucleoprotein complex;intracellular organelle;ribosome;	K02991	RP-S6e:small subunit ribosomal protein S6e;	Ribosome - Aspergillus nidulans ;	;	;
B8N391	nuclear	biological_process;establishment of localization;localization;transport;		cellular_component;cell part;cell;intracellular;organelle;membrane-bounded organelle;intracellular organelle;intracellular part;intracellular membrane-bounded organelle;nucleus;organelle envelope;envelope;endomembrane system;nuclear part;intracellular organelle part;organelle part;nuclear envelope;intrinsic to membrane;protein complex;pore complex;membrane;macromolecular complex;membrane part;int…	K14297	NUP98:nuclear pore complex protein Nup98-Nup96;	RNA transport - Aspergillus nidulans ;	IPR007230;IPR021967;	"Peptidase S59, nucleoporin";Nuclear protein 96;
B8N394	chloroplast	biological_process;single-organism metabolic process;cellular process;metabolic process;small molecule metabolic process;organic substance metabolic process;cellular metabolic process;organic acid metabolic process;monocarboxylic acid metabolic process;oxoacid metabolic process;carboxylic acid metabolic process;acetate metabolic process;acyl-CoA metabolic process;thioester metabolic process;cofac…	nucleoside phosphate binding;molecular_function;binding;heterocyclic compound binding;small molecule binding;organic cyclic compound binding;nucleotide binding;carbohydrate derivative binding;nucleoside binding;purine nucleoside binding;catalytic activity;ligase activity;CoA-ligase activity;acid-thiol ligase activity;ligase activity, forming carbon-sulfur bonds;acetate-CoA ligase activity;purine …	cellular_component;cell part;cell;intracellular;organelle;membrane-bounded organelle;intracellular organelle;intracellular part;intracellular membrane-bounded organelle;nucleus;cytoplasm;	K01895	ACSS:acetyl-CoA synthetase [EC:6.2.1.1];ACSS:acetyl-CoA synthetase [EC:6.2.1.1];ACSS:acetyl-CoA synthetase [EC:6.2.1.1];ACSS:acetyl-CoA synthetase [EC:6.2.1.1];ACSS:acetyl-CoA synthetase [EC:6.2.1.1];ACSS:acetyl-CoA synthetase [EC:6.2.1.1];ACSS:acetyl-CoA synthetase [EC:6.2.1.1];ACSS:acetyl-CoA synthetase [EC:6.2.1.1];	Metabolic pathways - Aspergillus nidulans ;Biosynthesis of secondary metabolites - Aspergillus nidulans ;Biosynthesis of antibiotics - Aspergillus nidulans ;Carbon metabolism - Aspergillus nidulans ;Glycolysis / Gluconeogenesis - Aspergillus nidulans ;Pyruvate metabolism - Aspergillus nidulans ;Methane metabolism - Aspergillus nidulans ;Propanoate metabolism - Aspergillus nidulans ;	IPR000873;IPR025110;	AMP-dependent synthetase/ligase;AMP-binding enzyme C-terminal domain;
B8N394	chloroplast	biological_process;single-organism metabolic process;cellular process;metabolic process;small molecule metabolic process;organic substance metabolic process;cellular metabolic process;organic acid metabolic process;monocarboxylic acid metabolic process;oxoacid metabolic process;carboxylic acid metabolic process;acetate metabolic process;acyl-CoA metabolic process;thioester metabolic process;cofac…	nucleoside phosphate binding;molecular_function;binding;heterocyclic compound binding;small molecule binding;organic cyclic compound binding;nucleotide binding;carbohydrate derivative binding;nucleoside binding;purine nucleoside binding;catalytic activity;ligase activity;CoA-ligase activity;acid-thiol ligase activity;ligase activity, forming carbon-sulfur bonds;acetate-CoA ligase activity;purine …	cellular_component;cell part;cell;intracellular;organelle;membrane-bounded organelle;intracellular organelle;intracellular part;intracellular membrane-bounded organelle;nucleus;cytoplasm;	K01895	ACSS:acetyl-CoA synthetase [EC:6.2.1.1];ACSS:acetyl-CoA synthetase [EC:6.2.1.1];ACSS:acetyl-CoA synthetase [EC:6.2.1.1];ACSS:acetyl-CoA synthetase [EC:6.2.1.1];ACSS:acetyl-CoA synthetase [EC:6.2.1.1];ACSS:acetyl-CoA synthetase [EC:6.2.1.1];ACSS:acetyl-CoA synthetase [EC:6.2.1.1];ACSS:acetyl-CoA synthetase [EC:6.2.1.1];	Metabolic pathways - Aspergillus nidulans ;Biosynthesis of secondary metabolites - Aspergillus nidulans ;Biosynthesis of antibiotics - Aspergillus nidulans ;Carbon metabolism - Aspergillus nidulans ;Glycolysis / Gluconeogenesis - Aspergillus nidulans ;Pyruvate metabolism - Aspergillus nidulans ;Methane metabolism - Aspergillus nidulans ;Propanoate metabolism - Aspergillus nidulans ;	IPR000873;IPR025110;	AMP-dependent synthetase/ligase;AMP-binding enzyme C-terminal domain;
B8N394	chloroplast	biological_process;single-organism metabolic process;cellular process;metabolic process;small molecule metabolic process;organic substance metabolic process;cellular metabolic process;organic acid metabolic process;monocarboxylic acid metabolic process;oxoacid metabolic process;carboxylic acid metabolic process;acetate metabolic process;acyl-CoA metabolic process;thioester metabolic process;cofac…	nucleoside phosphate binding;molecular_function;binding;heterocyclic compound binding;small molecule binding;organic cyclic compound binding;nucleotide binding;carbohydrate derivative binding;nucleoside binding;purine nucleoside binding;catalytic activity;ligase activity;CoA-ligase activity;acid-thiol ligase activity;ligase activity, forming carbon-sulfur bonds;acetate-CoA ligase activity;purine …	cellular_component;cell part;cell;intracellular;organelle;membrane-bounded organelle;intracellular organelle;intracellular part;intracellular membrane-bounded organelle;nucleus;cytoplasm;	K01895	ACSS:acetyl-CoA synthetase [EC:6.2.1.1];ACSS:acetyl-CoA synthetase [EC:6.2.1.1];ACSS:acetyl-CoA synthetase [EC:6.2.1.1];ACSS:acetyl-CoA synthetase [EC:6.2.1.1];ACSS:acetyl-CoA synthetase [EC:6.2.1.1];ACSS:acetyl-CoA synthetase [EC:6.2.1.1];ACSS:acetyl-CoA synthetase [EC:6.2.1.1];ACSS:acetyl-CoA synthetase [EC:6.2.1.1];	Metabolic pathways - Aspergillus nidulans ;Biosynthesis of secondary metabolites - Aspergillus nidulans ;Biosynthesis of antibiotics - Aspergillus nidulans ;Carbon metabolism - Aspergillus nidulans ;Glycolysis / Gluconeogenesis - Aspergillus nidulans ;Pyruvate metabolism - Aspergillus nidulans ;Methane metabolism - Aspergillus nidulans ;Propanoate metabolism - Aspergillus nidulans ;	IPR000873;IPR025110;	AMP-dependent synthetase/ligase;AMP-binding enzyme C-terminal domain;
B8N3B1	chloroplast	biological_process;response to stimulus;response to stress;response to oxidative stress;cellular process;response to chemical;response to organic substance;response to inorganic substance;response to oxygen-containing compound;response to carbon dioxide;single-organism process;carbon utilization;cellular response to stimulus;single-organism cellular process;cellular response to stress;cellular re…	molecular_function;catalytic activity;carbon-oxygen lyase activity;hydro-lyase activity;lyase activity;carbonate dehydratase activity;binding;cation binding;ion binding;transition metal ion binding;metal ion binding;zinc ion binding;	cellular_component;cell part;cell;intracellular;intracellular part;cytoplasm;cytoplasmic part;organelle;membrane-bounded organelle;intracellular organelle;intracellular membrane-bounded organelle;mitochondrion;organelle envelope;envelope;mitochondrial part;intracellular organelle part;organelle part;mitochondrial envelope;organelle envelope lumen;membrane-enclosed lumen;mitochondrial intermembran…	K01673	cynT:carbonic anhydrase [EC:4.2.1.1];	Nitrogen metabolism - Aspergillus nidulans ;	;	;
B8N3B2	cytosol							IPR023210;	NADP-dependent oxidoreductase domain;
B8N3B2	cytosol							IPR023210;	NADP-dependent oxidoreductase domain;
B8N3B8	cytoskeleton	biological_process;metabolic process;organic substance metabolic process;primary metabolic process;carbohydrate metabolic process;single-organism carbohydrate metabolic process;monosaccharide metabolic process;hexose metabolic process;glucose metabolic process;single-organism metabolic process;organic hydroxy compound metabolic process;small molecule metabolic process;alcohol metabolic process;al…	molecular_function;catalytic activity;hydrolase activity;hydrolase activity, acting on ester bonds;phosphoric ester hydrolase activity;phosphatase activity;carbohydrate phosphatase activity;sugar-phosphatase activity;fructose 1,6-bisphosphate 1-phosphatase activity;	cellular_component;cell part;cell;intracellular;organelle;membrane-bounded organelle;intracellular organelle;intracellular part;intracellular membrane-bounded organelle;nucleus;cytoplasm;cytoplasmic part;cytosol;periplasmic space;	K03841	FBP:fructose-1,6-bisphosphatase I [EC:3.1.3.11];FBP:fructose-1,6-bisphosphatase I [EC:3.1.3.11];FBP:fructose-1,6-bisphosphatase I [EC:3.1.3.11];FBP:fructose-1,6-bisphosphatase I [EC:3.1.3.11];FBP:fructose-1,6-bisphosphatase I [EC:3.1.3.11];FBP:fructose-1,6-bisphosphatase I [EC:3.1.3.11];FBP:fructose-1,6-bisphosphatase I [EC:3.1.3.11];FBP:fructose-1,6-bisphosphatase I [EC:3.1.3.11];	Metabolic pathways - Aspergillus nidulans ;Biosynthesis of secondary metabolites - Aspergillus nidulans ;Biosynthesis of antibiotics - Aspergillus nidulans ;Carbon metabolism - Aspergillus nidulans ;Glycolysis / Gluconeogenesis - Aspergillus nidulans ;Fructose and mannose metabolism - Aspergillus nidulans ;Pentose phosphate pathway - Aspergillus nidulans ;Methane metabolism - Aspergillus nidulans…	;	;
B8N3B8	cytoskeleton	biological_process;metabolic process;organic substance metabolic process;primary metabolic process;carbohydrate metabolic process;single-organism carbohydrate metabolic process;monosaccharide metabolic process;hexose metabolic process;glucose metabolic process;single-organism metabolic process;organic hydroxy compound metabolic process;small molecule metabolic process;alcohol metabolic process;al…	molecular_function;catalytic activity;hydrolase activity;hydrolase activity, acting on ester bonds;phosphoric ester hydrolase activity;phosphatase activity;carbohydrate phosphatase activity;sugar-phosphatase activity;fructose 1,6-bisphosphate 1-phosphatase activity;	cellular_component;cell part;cell;intracellular;organelle;membrane-bounded organelle;intracellular organelle;intracellular part;intracellular membrane-bounded organelle;nucleus;cytoplasm;cytoplasmic part;cytosol;periplasmic space;	K03841	FBP:fructose-1,6-bisphosphatase I [EC:3.1.3.11];FBP:fructose-1,6-bisphosphatase I [EC:3.1.3.11];FBP:fructose-1,6-bisphosphatase I [EC:3.1.3.11];FBP:fructose-1,6-bisphosphatase I [EC:3.1.3.11];FBP:fructose-1,6-bisphosphatase I [EC:3.1.3.11];FBP:fructose-1,6-bisphosphatase I [EC:3.1.3.11];FBP:fructose-1,6-bisphosphatase I [EC:3.1.3.11];FBP:fructose-1,6-bisphosphatase I [EC:3.1.3.11];	Metabolic pathways - Aspergillus nidulans ;Biosynthesis of secondary metabolites - Aspergillus nidulans ;Biosynthesis of antibiotics - Aspergillus nidulans ;Carbon metabolism - Aspergillus nidulans ;Glycolysis / Gluconeogenesis - Aspergillus nidulans ;Fructose and mannose metabolism - Aspergillus nidulans ;Pentose phosphate pathway - Aspergillus nidulans ;Methane metabolism - Aspergillus nidulans…	;	;
B8N3B8	cytoskeleton	biological_process;metabolic process;organic substance metabolic process;primary metabolic process;carbohydrate metabolic process;single-organism carbohydrate metabolic process;monosaccharide metabolic process;hexose metabolic process;glucose metabolic process;single-organism metabolic process;organic hydroxy compound metabolic process;small molecule metabolic process;alcohol metabolic process;al…	molecular_function;catalytic activity;hydrolase activity;hydrolase activity, acting on ester bonds;phosphoric ester hydrolase activity;phosphatase activity;carbohydrate phosphatase activity;sugar-phosphatase activity;fructose 1,6-bisphosphate 1-phosphatase activity;	cellular_component;cell part;cell;intracellular;organelle;membrane-bounded organelle;intracellular organelle;intracellular part;intracellular membrane-bounded organelle;nucleus;cytoplasm;cytoplasmic part;cytosol;periplasmic space;	K03841	FBP:fructose-1,6-bisphosphatase I [EC:3.1.3.11];FBP:fructose-1,6-bisphosphatase I [EC:3.1.3.11];FBP:fructose-1,6-bisphosphatase I [EC:3.1.3.11];FBP:fructose-1,6-bisphosphatase I [EC:3.1.3.11];FBP:fructose-1,6-bisphosphatase I [EC:3.1.3.11];FBP:fructose-1,6-bisphosphatase I [EC:3.1.3.11];FBP:fructose-1,6-bisphosphatase I [EC:3.1.3.11];FBP:fructose-1,6-bisphosphatase I [EC:3.1.3.11];	Metabolic pathways - Aspergillus nidulans ;Biosynthesis of secondary metabolites - Aspergillus nidulans ;Biosynthesis of antibiotics - Aspergillus nidulans ;Carbon metabolism - Aspergillus nidulans ;Glycolysis / Gluconeogenesis - Aspergillus nidulans ;Fructose and mannose metabolism - Aspergillus nidulans ;Pentose phosphate pathway - Aspergillus nidulans ;Methane metabolism - Aspergillus nidulans…	;	;
B8N3E1	chloroplast							;	;
B8N3E1	chloroplast							;	;
B8N3G7	cytosol	gene expression;organic substance biosynthetic process;biosynthetic process;macromolecule biosynthetic process;cellular macromolecule metabolic process;cellular process;biological_process;cellular macromolecule biosynthetic process;metabolic process;organic substance metabolic process;cellular biosynthetic process;cellular protein metabolic process;macromolecule metabolic process;cellular metabol…	molecular_function;structural molecule activity;structural constituent of ribosome;	cellular_component;cell part;cell;intracellular;intracellular part;cytoplasm;cytoplasmic part;intracellular non-membrane-bounded organelle;organelle;macromolecular complex;non-membrane-bounded organelle;ribonucleoprotein complex;intracellular organelle;ribosome;	K02927	RP-L40e:large subunit ribosomal protein L40e;	Ribosome - Aspergillus nidulans ;	IPR011332;IPR000626;IPR029071;	Zinc-binding ribosomal protein;Ubiquitin domain;Ubiquitin-related domain;
B8N3G7	cytosol	gene expression;organic substance biosynthetic process;biosynthetic process;macromolecule biosynthetic process;cellular macromolecule metabolic process;cellular process;biological_process;cellular macromolecule biosynthetic process;metabolic process;organic substance metabolic process;cellular biosynthetic process;cellular protein metabolic process;macromolecule metabolic process;cellular metabol…	molecular_function;structural molecule activity;structural constituent of ribosome;	cellular_component;cell part;cell;intracellular;intracellular part;cytoplasm;cytoplasmic part;intracellular non-membrane-bounded organelle;organelle;macromolecular complex;non-membrane-bounded organelle;ribonucleoprotein complex;intracellular organelle;ribosome;	K02927	RP-L40e:large subunit ribosomal protein L40e;	Ribosome - Aspergillus nidulans ;	IPR011332;IPR000626;IPR029071;	Zinc-binding ribosomal protein;Ubiquitin domain;Ubiquitin-related domain;
B8N3G7	cytosol	gene expression;organic substance biosynthetic process;biosynthetic process;macromolecule biosynthetic process;cellular macromolecule metabolic process;cellular process;biological_process;cellular macromolecule biosynthetic process;metabolic process;organic substance metabolic process;cellular biosynthetic process;cellular protein metabolic process;macromolecule metabolic process;cellular metabol…	molecular_function;structural molecule activity;structural constituent of ribosome;	cellular_component;cell part;cell;intracellular;intracellular part;cytoplasm;cytoplasmic part;intracellular non-membrane-bounded organelle;organelle;macromolecular complex;non-membrane-bounded organelle;ribonucleoprotein complex;intracellular organelle;ribosome;	K02927	RP-L40e:large subunit ribosomal protein L40e;	Ribosome - Aspergillus nidulans ;	IPR011332;IPR000626;IPR029071;	Zinc-binding ribosomal protein;Ubiquitin domain;Ubiquitin-related domain;
B8N3G7	cytosol	gene expression;organic substance biosynthetic process;biosynthetic process;macromolecule biosynthetic process;cellular macromolecule metabolic process;cellular process;biological_process;cellular macromolecule biosynthetic process;metabolic process;organic substance metabolic process;cellular biosynthetic process;cellular protein metabolic process;macromolecule metabolic process;cellular metabol…	molecular_function;structural molecule activity;structural constituent of ribosome;	cellular_component;cell part;cell;intracellular;intracellular part;cytoplasm;cytoplasmic part;intracellular non-membrane-bounded organelle;organelle;macromolecular complex;non-membrane-bounded organelle;ribonucleoprotein complex;intracellular organelle;ribosome;	K02927	RP-L40e:large subunit ribosomal protein L40e;	Ribosome - Aspergillus nidulans ;	IPR011332;IPR000626;IPR029071;	Zinc-binding ribosomal protein;Ubiquitin domain;Ubiquitin-related domain;
B8N3H7	cytosol	gene expression;organic substance biosynthetic process;biosynthetic process;macromolecule biosynthetic process;cellular macromolecule metabolic process;cellular process;biological_process;cellular macromolecule biosynthetic process;metabolic process;organic substance metabolic process;cellular biosynthetic process;cellular protein metabolic process;macromolecule metabolic process;cellular metabol…	molecular_function;binding;heterocyclic compound binding;organic cyclic compound binding;nucleic acid binding;RNA binding;translation factor activity, nucleic acid binding;translation elongation factor activity;ribonucleoprotein complex binding;ribosome binding;					IPR012340;IPR008991;IPR014722;IPR020189;	"Nucleic acid-binding, OB-fold";Translation protein SH3-like domain;Ribosomal protein L2 domain 2;"Translation elongation factor, IF5A C-terminal";
[truncated: 1,046 more rows]

## Sheet: GO Enrichment
GO category	GO tersm description	Mapping	Background	All mapping	All background	Fold enrichment	Fisher' exact Test P value	Benjamini	Protein IDs
Cellular Component	cytosol	213	1301	449	4775	1.74112	2.2e-16	5.66e-15	B8N4Q9;B8MZA3;B8NSD4;B8N513;B8NJL4;B8NL81;B8N538;B8ND05;B8MY92;B8MZM3;B8NB34;B8NRT9;B8NP97;B8NA84;B8N3Q5;B8NQH9;B8N2L0;B8NQU3;B8N9T8;B8N8V0;B8NIT1;B8NIR3;B8N2M1;B8MWB2;B8N7T9;B8N8T4;B8N4L2;B8NSD9;B8MYC6;B8NNC6;B8NYQ1;B8MWA0;B8MX97;B8N672;B8N4T3;B8NL13;B8NUD8;B8NSD6;B8N9V1;B8NL80;B8N4T2;B8NRH9;B8NIW4;B8NJ18;B8NGA5;B8N2H3;B8N1N5;B8N4B1;B8N369;B8N1M8;B8N3Q2;B8N5A6;B8N2E0;B8N9U5;B8N2K9;B8NUP8;B8N2F8;…
	ribosome	71	177	449	4775	4.26591	2.2e-16	5.66e-15	B8NSD4;B8N513;B8ND05;B8NRT9;B8N3Q5;B8NIR3;B8MWB2;B8N3G7;B8NBK4;B8N234;B8N002;B8MZ85;B8MY77;B8MY86;B8NB36;B8NGD4;B8NIL3;B8N3M3;B8NRH6;B8NR98;B8MW24;B8N3I8;B8NUP9;B8NMV9;B8N9R3;B8NH55;B8N1E9;B8NPW4;B8NCT6;B8NBW0;B8N6A6;B8NJ19;B8NW52;B8N0D5;B8N9U3;B8N9Q2;B8NUR2;B8N7F1;B8NCF1;B8NUR3;B8NCW4;B8NJ15;B8MWP5;B8NSF1;B8NE08;B8NQW4;B8N370;B8MY51;B8N023;B8N180;B8NDY4;B8NV82;B8NEA6;B8MZH2;B8NAU0;B8NPV3;B8N038;…
[truncated: 208 more rows]

## Sheet: KEGG Enrichment
KEGG Pathway	Mapping	Background	All Mapping	All Background	Fold enrichment	Fisher' exact Test P value	Benjamini	Protein IDs
[truncated: 19 more rows]

## Sheet: Protein Domain Enrichment
InterPro desc	Mapping	Background	All mapping	All background	Fold enrichment	Fisher' exact Test P value	Benjamini	Protein IDs
[truncated: 19 more rows]
