# Supplementary material for: Proteome-wide profiling of protein lysine acetylation in Aspergillus flavus
Source: PLoS One. 2017 Jun 5;12(6):e0178603. doi: 10.1371/journal.pone.0178603 (PMC5459447; doi:10.1371/journal.pone.0178603)
Supplement: S4 Table — (XLS) [file pone.0178603.s010.xls]

## Sheet: node
Protein accession	Number of modification	name	SUID	Average Shortest Path Length	Betweenness Centrality	Closeness Centrality	Clustering Coefficient	Degree	MCODE Cluster	MCODE Score	Motif Logo	Subcellular Location	biological process	molecular function	cellular component	KO No.	Gene desc	Pathway desc	Interpro ID	Domain desc
B8NXT0	1	CADAFLAP00013010	72	2.79167	0.00092037	0.358209	0.86841	71	Cluster 1	58.9678	..........K....R.....	cytosol	gene expression;organic substance biosynthetic process;biosynthetic process;macromolecule biosynthetic process;cellular macromolecule metabolic process;cellular process;biological_process;cellular macromolecule biosynthetic process;metabolic process;organic substance metabolic process;cellular biosynthetic process;cellular protein metabolic process;macromolecule metabolic process;cellular metabol…	molecular_function;binding;heterocyclic compound binding;organic cyclic compound binding;nucleic acid binding;RNA binding;structural molecule activity;structural constituent of ribosome;	cellular_component;cell part;cell;intracellular;intracellular part;cytoplasm;cytoplasmic part;intracellular non-membrane-bounded organelle;organelle;macromolecular complex;non-membrane-bounded organelle;ribonucleoprotein complex;intracellular organelle;ribosome;	K02964	RP-S18e:small subunit ribosomal protein S18e;	Ribosome - Aspergillus nidulans ;	IPR010979;IPR027437;	"Ribosomal protein S13-like, H2TH";"30s ribosomal protein S13, C-terminal";
B8MY86	1	CADAFLAP00000805	73	2.84868	0.00206873	0.351039	0.95625	65	Cluster 1	58.9678		nuclear	gene expression;organic substance biosynthetic process;biosynthetic process;macromolecule biosynthetic process;cellular macromolecule metabolic process;cellular process;translation;biological_process;cellular macromolecule biosynthetic process;metabolic process;organic substance metabolic process;cellular biosynthetic process;cellular protein metabolic process;macromolecule metabolic process;cell…	molecular_function;structural molecule activity;structural constituent of ribosome;	cellular_component;cell part;cell;intracellular;organelle;membrane-bounded organelle;intracellular organelle;intracellular part;intracellular membrane-bounded organelle;nucleus;nuclear lumen;membrane-enclosed lumen;intracellular organelle lumen;organelle lumen;intracellular non-membrane-bounded organelle;non-membrane-bounded organelle;nuclear part;intracellular organelle part;organelle part;nucle…
B8NEA6	2	CADAFLAP00006624	78	2.82456	0.00069444	0.354037	0.932157	67	Cluster 1	58.9678		cytosol	gene expression;organic substance biosynthetic process;biosynthetic process;macromolecule biosynthetic process;cellular macromolecule metabolic process;cellular process;biological_process;cellular macromolecule biosynthetic process;metabolic process;organic substance metabolic process;cellular biosynthetic process;cellular protein metabolic process;macromolecule metabolic process;cellular metabol…	molecular_function;structural molecule activity;structural constituent of ribosome;	cellular_component;cell part;cell;intracellular;organelle;membrane-bounded organelle;intracellular organelle;intracellular part;intracellular membrane-bounded organelle;nucleus;nuclear lumen;membrane-enclosed lumen;intracellular organelle lumen;organelle lumen;intracellular non-membrane-bounded organelle;non-membrane-bounded organelle;nuclear part;intracellular organelle part;organelle part;nucle…	K02898	RP-L26e:large subunit ribosomal protein L26e;	Ribosome - Aspergillus nidulans ;	IPR008991;IPR005824;IPR014722;	Translation protein SH3-like domain;KOW;Ribosomal protein L2 domain 2;
B8N180	4	CADAFLAP00002320	79	2.84649	0.00072082	0.35131	0.905797	69	Cluster 1	58.9678	..........K.Y........	chloroplast	gene expression;organic substance biosynthetic process;biosynthetic process;macromolecule biosynthetic process;cellular macromolecule metabolic process;cellular process;biological_process;cellular macromolecule biosynthetic process;metabolic process;organic substance metabolic process;cellular biosynthetic process;cellular protein metabolic process;macromolecule metabolic process;cellular metabol…	molecular_function;structural molecule activity;structural constituent of ribosome;	cellular_component;cell part;cell;intracellular;intracellular part;cytoplasm;cytoplasmic part;intracellular non-membrane-bounded organelle;organelle;macromolecular complex;non-membrane-bounded organelle;ribonucleoprotein complex;intracellular organelle;ribosome;	K02882	RP-L18Ae:large subunit ribosomal protein L18Ae;	Ribosome - Aspergillus nidulans ;	IPR023573;	Ribosomal protein L18a/LX;
B8N0D5	4	CADAFLAP00001554	81	2.77851	0.00147672	0.359905	0.837519	73	Cluster 1	58.9678	..........KY.........	cytosol	gene expression;organic substance biosynthetic process;biosynthetic process;macromolecule biosynthetic process;cellular macromolecule metabolic process;cellular process;biological_process;cellular macromolecule biosynthetic process;metabolic process;organic substance metabolic process;cellular biosynthetic process;cellular protein metabolic process;macromolecule metabolic process;cellular metabol…	molecular_function;structural molecule activity;structural constituent of ribosome;	cellular_component;cell part;cell;intracellular;intracellular part;cytoplasm;cytoplasmic part;intracellular non-membrane-bounded organelle;organelle;macromolecular complex;non-membrane-bounded organelle;ribonucleoprotein complex;intracellular organelle;ribosome;	K02949	RP-S11e:small subunit ribosomal protein S11e;	Ribosome - Aspergillus nidulans ;	IPR012340;	"Nucleic acid-binding, OB-fold";
B8MZ85	3	CADAFLAP00001154	82	2.76316	0.00364716	0.361905	0.80036	75	Cluster 1	58.9678	..........KH.........	cytosol	gene expression;organic substance biosynthetic process;biosynthetic process;macromolecule biosynthetic process;cellular macromolecule metabolic process;cellular process;biological_process;cellular macromolecule biosynthetic process;metabolic process;organic substance metabolic process;cellular biosynthetic process;cellular protein metabolic process;macromolecule metabolic process;cellular metabol…	molecular_function;structural molecule activity;structural constituent of ribosome;	cellular_component;cell part;cell;intracellular;intracellular part;cytoplasm;cytoplasmic part;intracellular non-membrane-bounded organelle;organelle;macromolecular complex;non-membrane-bounded organelle;ribonucleoprotein complex;intracellular organelle;ribosome;	K02957	RP-S15Ae:small subunit ribosomal protein S15Ae;	Ribosome - Aspergillus nidulans ;
B8NSF1	3	CADAFLAP00010806	84	2.8136	0.0071891	0.355417	0.859213	70	Cluster 1	58.9678	..........K.Y........	cytosol	organelle organization;ribosome assembly;cellular process;ribosome biogenesis;single-organism process;cellular component biogenesis;single-organism cellular process;macromolecular complex assembly;macromolecular complex subunit organization;biological_process;cellular component assembly;ribonucleoprotein complex assembly;ribonucleoprotein complex biogenesis;ribosomal large subunit biogenesis;orga…	nucleoside phosphate binding;molecular_function;binding;heterocyclic compound binding;small molecule binding;organic cyclic compound binding;nucleotide binding;nucleic acid binding;RNA binding;structural molecule activity;structural constituent of ribosome;	cellular_component;cell part;cell;intracellular;intracellular part;cytoplasm;cytoplasmic part;cytosol;intracellular non-membrane-bounded organelle;organelle;macromolecular complex;non-membrane-bounded organelle;ribonucleoprotein complex;intracellular organelle;ribosome;ribosomal subunit;intracellular organelle part;organelle part;large ribosomal subunit;cytosolic part;cytosolic ribosome;cytosolic…	K02893	RP-L23Ae:large subunit ribosomal protein L23Ae;	Ribosome - Aspergillus nidulans ;	IPR012678;IPR012677;IPR005633;	Ribosomal protein L23/L15e core domain;Nucleotide-binding alpha-beta plait domain;"Ribosomal protein L23/L25, N-terminal";
B8NJV8	4	CADAFLAP00008342	85	2.76754	0.00189838	0.361331	0.870807	70	Cluster 1	58.9678		nuclear	gene expression;organic substance biosynthetic process;biosynthetic process;macromolecule biosynthetic process;cellular macromolecule metabolic process;cellular process;biological_process;cellular macromolecule biosynthetic process;metabolic process;organic substance metabolic process;cellular biosynthetic process;cellular protein metabolic process;macromolecule metabolic process;cellular metabol…	molecular_function;structural molecule activity;structural constituent of ribosome;	cellular_component;cell part;cell;intracellular;organelle;membrane-bounded organelle;intracellular organelle;intracellular part;intracellular membrane-bounded organelle;nucleus;nuclear lumen;membrane-enclosed lumen;intracellular organelle lumen;organelle lumen;intracellular non-membrane-bounded organelle;non-membrane-bounded organelle;nuclear part;intracellular organelle part;organelle part;nucle…	K02918	RP-L35e:large subunit ribosomal protein L35e;	Ribosome - Aspergillus nidulans ;
B8NUP9	3	CADAFLAP00011839	87	2.84211	0.00279543	0.351852	0.828387	73	Cluster 1	58.9678	.........YK..........	cytosol	gene expression;organic substance biosynthetic process;biosynthetic process;macromolecule biosynthetic process;cellular macromolecule metabolic process;cellular process;biological_process;cellular macromolecule biosynthetic process;metabolic process;organic substance metabolic process;cellular biosynthetic process;cellular protein metabolic process;macromolecule metabolic process;cellular metabol…	molecular_function;binding;heterocyclic compound binding;organic cyclic compound binding;nucleic acid binding;RNA binding;structural molecule activity;structural constituent of ribosome;rRNA binding;	cellular_component;cell part;cell;intracellular;intracellular part;cytoplasm;cytoplasmic part;intracellular non-membrane-bounded organelle;organelle;macromolecular complex;non-membrane-bounded organelle;ribonucleoprotein complex;intracellular organelle;ribosome;	K02987	RP-S4e:small subunit ribosomal protein S4e;	Ribosome - Aspergillus nidulans ;	IPR002942;IPR013845;IPR013843;	RNA-binding S4 domain;"Ribosomal protein S4e, central region";"Ribosomal protein S4e, N-terminal";
B8NB36	4	CADAFLAP00005738	88	2.83333	0.00120331	0.352941	0.828212	74	Cluster 1	58.9678	.........FK..........	cytosol	gene expression;organic substance biosynthetic process;biosynthetic process;macromolecule biosynthetic process;cellular macromolecule metabolic process;cellular process;biological_process;cellular macromolecule biosynthetic process;metabolic process;organic substance metabolic process;cellular biosynthetic process;cellular protein metabolic process;macromolecule metabolic process;cellular metabol…	molecular_function;structural molecule activity;structural constituent of ribosome;	cellular_component;cell part;cell;intracellular;intracellular part;cytoplasm;cytoplasmic part;intracellular non-membrane-bounded organelle;organelle;macromolecular complex;non-membrane-bounded organelle;ribonucleoprotein complex;intracellular organelle;ribosome;	K02960	RP-S16e:small subunit ribosomal protein S16e;	Ribosome - Aspergillus nidulans ;	IPR014721;IPR020568;	"Ribosomal protein S5 domain 2-type fold, subgroup";Ribosomal protein S5 domain 2-type fold;
B8NUR3	3	CADAFLAP00011853	90	2.76535	0.00181857	0.361618	0.804685	75	Cluster 1	58.9678		cytosol	gene expression;organic substance biosynthetic process;biosynthetic process;macromolecule biosynthetic process;cellular macromolecule metabolic process;cellular process;biological_process;cellular macromolecule biosynthetic process;metabolic process;organic substance metabolic process;cellular biosynthetic process;cellular protein metabolic process;macromolecule metabolic process;cellular metabol…	molecular_function;binding;heterocyclic compound binding;organic cyclic compound binding;nucleic acid binding;RNA binding;structural molecule activity;structural constituent of ribosome;rRNA binding;	cellular_component;cell part;cell;intracellular;intracellular part;cytoplasm;cytoplasmic part;intracellular non-membrane-bounded organelle;organelle;macromolecular complex;non-membrane-bounded organelle;ribonucleoprotein complex;intracellular organelle;ribosome;ribosomal subunit;intracellular organelle part;organelle part;small ribosomal subunit;	K02997	RP-S9e:small subunit ribosomal protein S9e;	Ribosome - Aspergillus nidulans ;	IPR001912;IPR002942;	"Ribosomal protein S4/S9, N-terminal";RNA-binding S4 domain;
B8N9U3	1	CADAFLAP00004973	92	2.91228	8.475e-05	0.343373	0.972115	65	Cluster 1	58.9678		chloroplast	gene expression;organic substance biosynthetic process;biosynthetic process;macromolecule biosynthetic process;cellular macromolecule metabolic process;cellular process;biological_process;cellular macromolecule biosynthetic process;metabolic process;organic substance metabolic process;cellular biosynthetic process;cellular protein metabolic process;macromolecule metabolic process;cellular metabol…	molecular_function;structural molecule activity;structural constituent of ribosome;	cellular_component;cell part;cell;intracellular;intracellular part;cytoplasm;cytoplasmic part;intracellular non-membrane-bounded organelle;organelle;macromolecular complex;non-membrane-bounded organelle;ribonucleoprotein complex;intracellular organelle;ribosome;
B8NKF9	1	CADAFLAP00008810	94	2.81579	0.00243815	0.35514	0.896419	69	Cluster 1	58.9678	..........K.F........	nuclear				K02896	RP-L24e:large subunit ribosomal protein L24e;	Ribosome - Aspergillus nidulans ;	IPR023441;	Ribosomal protein L24e domain;
B8NCW4	4	CADAFLAP00005526	95	2.65789	0.0122893	0.376238	0.855533	71	Cluster 1	58.9678	..........K.F........	cytosol	gene expression;organic substance biosynthetic process;biosynthetic process;macromolecule biosynthetic process;cellular macromolecule metabolic process;cellular process;biological_process;cellular macromolecule biosynthetic process;metabolic process;organic substance metabolic process;cellular biosynthetic process;cellular protein metabolic process;macromolecule metabolic process;cellular metabol…	molecular_function;structural molecule activity;structural constituent of ribosome;	cellular_component;cell part;cell;intracellular;intracellular part;cytoplasm;cytoplasmic part;intracellular non-membrane-bounded organelle;organelle;macromolecular complex;non-membrane-bounded organelle;ribonucleoprotein complex;intracellular organelle;ribosome;ribosomal subunit;intracellular organelle part;organelle part;large ribosomal subunit;	K02880	RP-L17e:large subunit ribosomal protein L17e;	Ribosome - Aspergillus nidulans ;
B8N9Q2	1	CADAFLAP00004932	100	2.94956	0.00040202	0.339033	0.935198	66	Cluster 1	58.9678		chloroplast	gene expression;organic substance biosynthetic process;biosynthetic process;macromolecule biosynthetic process;cellular macromolecule metabolic process;cellular process;biological_process;cellular macromolecule biosynthetic process;metabolic process;organic substance metabolic process;cellular biosynthetic process;cellular protein metabolic process;macromolecule metabolic process;cellular metabol…	molecular_function;structural molecule activity;structural constituent of ribosome;	cellular_component;cell part;cell;intracellular;intracellular part;cytoplasm;cytoplasmic part;cytosol;intracellular non-membrane-bounded organelle;organelle;macromolecular complex;non-membrane-bounded organelle;ribonucleoprotein complex;intracellular organelle;ribosome;ribosomal subunit;intracellular organelle part;organelle part;large ribosomal subunit;cytosolic part;cytosolic ribosome;cytosolic…				;	;
B8N3G7	4	CADAFLAP00002245	101	2.98684	0.00339621	0.334802	0.949405	64	Cluster 1	58.9678	..........KY.........	cytosol	gene expression;organic substance biosynthetic process;biosynthetic process;macromolecule biosynthetic process;cellular macromolecule metabolic process;cellular process;biological_process;cellular macromolecule biosynthetic process;metabolic process;organic substance metabolic process;cellular biosynthetic process;cellular protein metabolic process;macromolecule metabolic process;cellular metabol…	molecular_function;structural molecule activity;structural constituent of ribosome;	cellular_component;cell part;cell;intracellular;intracellular part;cytoplasm;cytoplasmic part;intracellular non-membrane-bounded organelle;organelle;macromolecular complex;non-membrane-bounded organelle;ribonucleoprotein complex;intracellular organelle;ribosome;	K02927	RP-L40e:large subunit ribosomal protein L40e;	Ribosome - Aspergillus nidulans ;	IPR011332;IPR000626;IPR029071;	Zinc-binding ribosomal protein;Ubiquitin domain;Ubiquitin-related domain;
B8MWP5	2	CADAFLAP00000285	103	2.82675	0.00339654	0.353763	0.789123	76	Cluster 1	58.9678	........I.K..........	chloroplast	gene expression;nitrogen compound metabolic process;cellular aromatic compound metabolic process;cellular macromolecule metabolic process;nucleic acid metabolic process;ncRNA processing;rRNA processing;cellular component biogenesis;maturation of SSU-rRNA;cellular nitrogen compound metabolic process;ribonucleoprotein complex biogenesis;ribosomal small subunit biogenesis;cellular component organiza…	molecular_function;binding;heterocyclic compound binding;organic cyclic compound binding;nucleic acid binding;RNA binding;structural molecule activity;structural constituent of ribosome;rRNA binding;SSU rRNA binding;	cellular_component;cell part;cell;intracellular;intracellular part;cytoplasm;cytoplasmic part;cytosol;intracellular non-membrane-bounded organelle;organelle;macromolecular complex;non-membrane-bounded organelle;ribonucleoprotein complex;intracellular organelle;ribosome;ribosomal subunit;intracellular organelle part;organelle part;small ribosomal subunit;cytosolic part;cytosolic ribosome;cytosolic…	K02953	RP-S13e:small subunit ribosomal protein S13e;	Ribosome - Aspergillus nidulans ;	IPR009068;IPR012606;	"S15/NS1, RNA-binding";"Ribosomal protein S13/S15, N-terminal";
B8ND05	5	CADAFLAP00006085	105	3	6.62e-06	0.333333	0.988136	60	Cluster 1	59	..........KH.........	chloroplast	gene expression;organic substance biosynthetic process;biosynthetic process;macromolecule biosynthetic process;cellular macromolecule metabolic process;cellular process;biological_process;cellular macromolecule biosynthetic process;metabolic process;organic substance metabolic process;cellular biosynthetic process;cellular protein metabolic process;macromolecule metabolic process;cellular metabol…	molecular_function;structural molecule activity;structural constituent of ribosome;	cellular_component;cell part;cell;intracellular;intracellular part;cytoplasm;cytoplasmic part;cytosol;intracellular non-membrane-bounded organelle;organelle;macromolecular complex;non-membrane-bounded organelle;ribonucleoprotein complex;intracellular organelle;ribosome;	K02903	RP-L28e:large subunit ribosomal protein L28e;	Ribosome - Aspergillus nidulans ;	IPR029004;	Ribosomal L28e/Mak16;
B8N3M3	2	CADAFLAP00002301	106	2.83553	0.00109737	0.352668	0.866398	71	Cluster 1	58.9678	..........KY.........	cytosol	gene expression;organic substance biosynthetic process;biosynthetic process;macromolecule biosynthetic process;cellular macromolecule metabolic process;cellular process;biological_process;cellular macromolecule biosynthetic process;metabolic process;organic substance metabolic process;cellular biosynthetic process;cellular protein metabolic process;macromolecule metabolic process;cellular metabol…	molecular_function;structural molecule activity;structural constituent of ribosome;	cellular_component;cell part;cell;intracellular;intracellular part;cytoplasm;cytoplasmic part;intracellular non-membrane-bounded organelle;organelle;macromolecular complex;non-membrane-bounded organelle;ribonucleoprotein complex;intracellular organelle;ribosome;	K02877	RP-L15e:large subunit ribosomal protein L15e;	Ribosome - Aspergillus nidulans ;	IPR024794;IPR012678;	Ribosomal protein L15e core domain;Ribosomal protein L23/L15e core domain;
B8NQW4	5	CADAFLAP00010414	108	2.8443	0.00233949	0.351581	0.921755	67	Cluster 1	58.9678	.........FK..........	cytosol	gene expression;organic substance biosynthetic process;biosynthetic process;macromolecule biosynthetic process;cellular macromolecule metabolic process;cellular process;biological_process;cellular macromolecule biosynthetic process;metabolic process;organic substance metabolic process;cellular biosynthetic process;cellular protein metabolic process;macromolecule metabolic process;cellular metabol…	molecular_function;structural molecule activity;structural constituent of ribosome;	cellular_component;cell part;cell;intracellular;intracellular part;cytoplasm;cytoplasmic part;cytosol;intracellular non-membrane-bounded organelle;organelle;macromolecular complex;non-membrane-bounded organelle;ribonucleoprotein complex;intracellular organelle;ribosome;ribosomal subunit;intracellular organelle part;organelle part;large ribosomal subunit;cytosolic part;cytosolic ribosome;cytosolic…	K02912	RP-L32e:large subunit ribosomal protein L32e;	Ribosome - Aspergillus nidulans ;	;	;
B8N370	2	CADAFLAP00002058	109	2.80921	0.0112246	0.355972	0.766234	77	Cluster 1	58.9678	........Y.K..........	nuclear	gene expression;organic substance biosynthetic process;biosynthetic process;macromolecule biosynthetic process;cellular macromolecule metabolic process;cellular process;biological_process;cellular macromolecule biosynthetic process;metabolic process;organic substance metabolic process;cellular biosynthetic process;cellular protein metabolic process;macromolecule metabolic process;cellular metabol…	molecular_function;structural molecule activity;structural constituent of ribosome;	cellular_component;cell part;cell;intracellular;intracellular part;cytoplasm;cytoplasmic part;intracellular non-membrane-bounded organelle;organelle;macromolecular complex;non-membrane-bounded organelle;ribonucleoprotein complex;intracellular organelle;ribosome;	K02991	RP-S6e:small subunit ribosomal protein S6e;	Ribosome - Aspergillus nidulans ;	;	;
B8NBX2	1	CADAFLAP00006024	111	2.85307	0.00063137	0.3505	0.916155	68	Cluster 1	58.9678	..........KH.........	cytosol	gene expression;organic substance biosynthetic process;biosynthetic process;macromolecule biosynthetic process;cellular macromolecule metabolic process;cellular process;biological_process;cellular macromolecule biosynthetic process;metabolic process;organic substance metabolic process;cellular biosynthetic process;cellular protein metabolic process;macromolecule metabolic process;cellular metabol…	molecular_function;structural molecule activity;structural constituent of ribosome;	cellular_component;cell part;cell;intracellular;intracellular part;cytoplasm;cytoplasmic part;intracellular non-membrane-bounded organelle;organelle;macromolecular complex;non-membrane-bounded organelle;ribonucleoprotein complex;intracellular organelle;ribosome;				IPR015972;IPR015974;IPR000196;	"Ribosomal protein L19/L19e, domain 1";"Ribosomal protein L19/L19e, domain 3";Ribosomal protein L19/L19e domain;
B8N023	1	CADAFLAP00001442	112	2.91228	8.475e-05	0.343373	0.972115	65	Cluster 1	58.9678	..........K.F........	cytosol	gene expression;organic substance biosynthetic process;biosynthetic process;macromolecule biosynthetic process;cellular macromolecule metabolic process;cellular process;biological_process;cellular macromolecule biosynthetic process;metabolic process;organic substance metabolic process;cellular biosynthetic process;cellular protein metabolic process;macromolecule metabolic process;cellular metabol…	molecular_function;structural molecule activity;structural constituent of ribosome;	cellular_component;cell part;cell;intracellular;intracellular part;cytoplasm;cytoplasmic part;intracellular non-membrane-bounded organelle;organelle;macromolecular complex;non-membrane-bounded organelle;ribonucleoprotein complex;intracellular organelle;ribosome;	K02917	RP-L35Ae:large subunit ribosomal protein L35Ae;	Ribosome - Aspergillus nidulans ;	IPR009000;	"Translation protein, beta-barrel domain";
B8NYZ9	3	CADAFLAP00013429	114	2.87061	0.00021836	0.348358	0.943012	67	Cluster 1	58.9678	..........KY.........	nuclear	gene expression;organic substance biosynthetic process;biosynthetic process;macromolecule biosynthetic process;cellular macromolecule metabolic process;cellular process;biological_process;cellular macromolecule biosynthetic process;metabolic process;organic substance metabolic process;cellular biosynthetic process;cellular protein metabolic process;macromolecule metabolic process;cellular metabol…	molecular_function;structural molecule activity;structural constituent of ribosome;	cellular_component;cell part;cell;intracellular;intracellular part;cytoplasm;cytoplasmic part;cytosol;intracellular non-membrane-bounded organelle;organelle;macromolecular complex;non-membrane-bounded organelle;ribonucleoprotein complex;intracellular organelle;ribosome;	K02873	RP-L13e:large subunit ribosomal protein L13e;	Ribosome - Aspergillus nidulans ;	;	;
B8N513	2	rps0	116	2.59211	0.0192105	0.385787	0.789123	76	Cluster 1	58.9678	........I.K..........	cytosol	organelle organization;ribosome assembly;cellular process;ribosome biogenesis;single-organism process;cellular component biogenesis;single-organism cellular process;macromolecular complex assembly;macromolecular complex subunit organization;biological_process;cellular component assembly;ribonucleoprotein complex assembly;ribonucleoprotein complex biogenesis;organelle assembly;ribonucleoprotein co…	molecular_function;structural molecule activity;structural constituent of ribosome;	cellular_component;cell part;cell;intracellular;intracellular part;cytoplasm;cytoplasmic part;cytosol;intracellular non-membrane-bounded organelle;organelle;macromolecular complex;non-membrane-bounded organelle;ribonucleoprotein complex;intracellular organelle;ribosome;ribosomal subunit;intracellular organelle part;organelle part;small ribosomal subunit;cytosolic part;cytosolic ribosome;cytosolic…	K02998	RP-SAe:small subunit ribosomal protein SAe;	Ribosome - Aspergillus nidulans ;	IPR023591;	"Ribosomal protein S2, flavodoxin-like domain";
B8NRH6	3	CADAFLAP00010873	118	2.76096	0.00146921	0.362192	0.852504	72	Cluster 1	58.9678	..........KH.........	cytosol	gene expression;organic substance biosynthetic process;biosynthetic process;macromolecule biosynthetic process;cellular macromolecule metabolic process;cellular process;biological_process;cellular macromolecule biosynthetic process;metabolic process;organic substance metabolic process;cellular biosynthetic process;cellular protein metabolic process;macromolecule metabolic process;cellular metabol…	molecular_function;structural molecule activity;structural constituent of ribosome;	cellular_component;cell part;cell;intracellular;intracellular part;cytoplasm;cytoplasmic part;intracellular non-membrane-bounded organelle;organelle;macromolecular complex;non-membrane-bounded organelle;ribonucleoprotein complex;intracellular organelle;ribosome;	K02938	RP-L8e:large subunit ribosomal protein L8e;	Ribosome - Aspergillus nidulans ;	IPR014722;IPR014726;IPR008991;IPR022666;IPR022669;IPR012340;	Ribosomal protein L2 domain 2;"Ribosomal protein L2, domain 3";Translation protein SH3-like domain;"Ribosomal Proteins L2, RNA binding domain";"Ribosomal protein L2, C-terminal";"Nucleic acid-binding, OB-fold";
B8NAU0	5	CADAFLAP00005642	120	2.73904	0.00959749	0.365092	0.779221	77	Cluster 1	58.9678		cytosol	gene expression;nitrogen compound metabolic process;cellular aromatic compound metabolic process;cellular macromolecule metabolic process;nucleic acid metabolic process;ncRNA processing;rRNA processing;cellular component biogenesis;maturation of SSU-rRNA;cellular nitrogen compound metabolic process;ribonucleoprotein complex biogenesis;ribosomal small subunit biogenesis;cellular component organiza…	molecular_function;binding;heterocyclic compound binding;organic cyclic compound binding;nucleic acid binding;RNA binding;structural molecule activity;structural constituent of ribosome;	cellular_component;cell part;cell;intracellular;intracellular part;cytoplasm;cytoplasmic part;cytosol;intracellular non-membrane-bounded organelle;organelle;macromolecular complex;non-membrane-bounded organelle;ribonucleoprotein complex;intracellular organelle;ribosome;ribosomal subunit;intracellular organelle part;organelle part;small ribosomal subunit;cytosolic part;cytosolic ribosome;cytosolic…	K02969	RP-S20e:small subunit ribosomal protein S20e;	Ribosome - Aspergillus nidulans ;	IPR027486;	Ribosomal protein S10 domain;
B8N1E9	3	CADAFLAP00002389	122	2.7193	0.0105088	0.367742	0.83067	73	Cluster 1	58.9678	........F.K..........	cytosol	organelle organization;ribosome assembly;cellular process;ribosome biogenesis;single-organism process;cellular component biogenesis;single-organism cellular process;macromolecular complex assembly;macromolecular complex subunit organization;biological_process;cellular component assembly;ribonucleoprotein complex assembly;ribonucleoprotein complex biogenesis;ribosomal large subunit biogenesis;orga…	molecular_function;binding;heterocyclic compound binding;organic cyclic compound binding;nucleic acid binding;RNA binding;rRNA binding;LSU rRNA binding;	cellular_component;cell part;cell;intracellular;intracellular part;cytoplasm;cytoplasmic part;cytosol;intracellular non-membrane-bounded organelle;organelle;macromolecular complex;non-membrane-bounded organelle;ribonucleoprotein complex;intracellular organelle;ribosome;ribosomal subunit;intracellular organelle part;organelle part;large ribosomal subunit;cytosolic part;cytosolic ribosome;cytosolic…	K02941	RP-LP0:large subunit ribosomal protein LP0;	Ribosome - Aspergillus nidulans ;
B8MWE7	3	CADAFLAP00001615	124	2.76535	0.00121895	0.361618	0.874849	71	Cluster 1	58.9678	..........K.H........	cytosol	gene expression;organic substance biosynthetic process;biosynthetic process;macromolecule biosynthetic process;cellular macromolecule metabolic process;cellular process;biological_process;cellular macromolecule biosynthetic process;metabolic process;organic substance metabolic process;cellular biosynthetic process;cellular protein metabolic process;macromolecule metabolic process;cellular metabol…	molecular_function;binding;heterocyclic compound binding;organic cyclic compound binding;nucleic acid binding;RNA binding;structural molecule activity;structural constituent of ribosome;rRNA binding;	cellular_component;cell part;cell;intracellular;intracellular part;cytoplasm;cytoplasmic part;intracellular non-membrane-bounded organelle;organelle;macromolecular complex;non-membrane-bounded organelle;ribonucleoprotein complex;intracellular organelle;ribosome;	K02940	RP-L9e:large subunit ribosomal protein L9e;	Ribosome - Aspergillus nidulans ;	IPR020040;	"Ribosomal protein L6, alpha-beta domain";
B8NV82	3	CADAFLAP00012112	126	2.73026	0.0156411	0.366265	0.855131	71	Cluster 1	58.9678	........L.K..........	cytosol	gene expression;organic substance biosynthetic process;biosynthetic process;macromolecule biosynthetic process;cellular macromolecule metabolic process;cellular process;biological_process;cellular macromolecule biosynthetic process;metabolic process;organic substance metabolic process;cellular biosynthetic process;cellular protein metabolic process;macromolecule metabolic process;cellular metabol…	molecular_function;binding;heterocyclic compound binding;organic cyclic compound binding;nucleic acid binding;RNA binding;structural molecule activity;structural constituent of ribosome;	cellular_component;cell part;cell;intracellular;organelle;membrane-bounded organelle;intracellular organelle;intracellular part;intracellular membrane-bounded organelle;nucleus;cytoplasm;cytoplasmic part;intracellular non-membrane-bounded organelle;macromolecular complex;non-membrane-bounded organelle;ribonucleoprotein complex;ribosome;ribosomal subunit;intracellular organelle part;organelle part…				IPR021131;	Ribosomal protein L18e/L15P;
B8NIL3	2	CADAFLAP00008224	127	2.83114	0.00048504	0.353215	0.919227	68	Cluster 1	58.9678	..........KY.........	cytosol	gene expression;organic substance biosynthetic process;biosynthetic process;macromolecule biosynthetic process;cellular macromolecule metabolic process;cellular process;biological_process;cellular macromolecule biosynthetic process;metabolic process;organic substance metabolic process;cellular biosynthetic process;cellular protein metabolic process;macromolecule metabolic process;cellular metabol…	molecular_function;binding;heterocyclic compound binding;organic cyclic compound binding;nucleic acid binding;RNA binding;structural molecule activity;structural constituent of ribosome;	cellular_component;cell part;cell;intracellular;intracellular part;cytoplasm;cytoplasmic part;intracellular non-membrane-bounded organelle;organelle;macromolecular complex;non-membrane-bounded organelle;ribonucleoprotein complex;intracellular organelle;ribosome;ribosomal subunit;intracellular organelle part;organelle part;large ribosomal subunit;	K02865	RP-L10Ae:large subunit ribosomal protein L10Ae;	Ribosome - Aspergillus nidulans ;	IPR016094;IPR016095;IPR023674;	"Ribosomal protein L1, 2-layer alpha/beta-sandwich";"Ribosomal protein L1, 3-layer alpha/beta-sandwich";Ribosomal protein L1-like;
B8N6A6	4	CADAFLAP00003755	132	2.55482	0.0234921	0.391416	0.731905	79	Cluster 1	58.9678	..........KY.........	chloroplast	organelle organization;ribosome assembly;cellular process;ribosome biogenesis;single-organism process;cellular component biogenesis;single-organism cellular process;macromolecular complex assembly;macromolecular complex subunit organization;biological_process;cellular component assembly;ribonucleoprotein complex assembly;ribonucleoprotein complex biogenesis;ribosomal large subunit biogenesis;orga…	molecular_function;binding;heterocyclic compound binding;organic cyclic compound binding;nucleic acid binding;RNA binding;structural molecule activity;structural constituent of ribosome;rRNA binding;5S rRNA binding;	cellular_component;cell part;cell;intracellular;intracellular part;cytoplasm;cytoplasmic part;cytosol;intracellular non-membrane-bounded organelle;organelle;macromolecular complex;non-membrane-bounded organelle;ribonucleoprotein complex;intracellular organelle;ribosome;ribosomal subunit;intracellular organelle part;organelle part;large ribosomal subunit;cytosolic part;cytosolic ribosome;cytosolic…	K02932	RP-L5e:large subunit ribosomal protein L5e;	Ribosome - Aspergillus nidulans ;	IPR025607;	"Ribosomal protein L5 eukaryotic/L18 archaeal, C-terminal";
B8MZH2	2	CADAFLAP00001241	133	2.7807	0.00106879	0.359621	0.858764	72	Cluster 1	58.9678	..........K.F........	cytoskeleton	biological_process;macromolecule localization;localization;RNA localization;nitrogen compound transport;cellular process;single-organism process;single-organism cellular process;RNA transport;intracellular transport;nucleobase-containing compound transport;nucleic acid transport;establishment of localization;establishment of RNA localization;nucleocytoplasmic transport;cellular localization;cytop…	molecular_function;binding;heterocyclic compound binding;organic cyclic compound binding;nucleic acid binding;RNA binding;structural molecule activity;structural constituent of ribosome;	cellular_component;cell part;cell;intracellular;intracellular part;cytoplasm;cytoplasmic part;cytosol;intracellular non-membrane-bounded organelle;organelle;macromolecular complex;non-membrane-bounded organelle;ribonucleoprotein complex;intracellular organelle;ribosome;ribosomal subunit;intracellular organelle part;organelle part;small ribosomal subunit;cytosolic part;cytosolic ribosome;cytosolic…	K02989	RP-S5e:small subunit ribosomal protein S5e;	Ribosome - Aspergillus nidulans ;	IPR023798;	Ribosomal protein S7 domain;
B8NPV3	3	CADAFLAP00010322	137	2.91447	7.063e-05	0.343115	0.984127	64	Cluster 1	58.9678		chloroplast	gene expression;organic substance biosynthetic process;biosynthetic process;macromolecule biosynthetic process;cellular macromolecule metabolic process;cellular process;biological_process;cellular macromolecule biosynthetic process;metabolic process;organic substance metabolic process;cellular biosynthetic process;cellular protein metabolic process;macromolecule metabolic process;cellular metabol…	molecular_function;structural molecule activity;structural constituent of ribosome;	cellular_component;cell part;cell;intracellular;intracellular part;cytoplasm;cytoplasmic part;intracellular non-membrane-bounded organelle;organelle;macromolecular complex;non-membrane-bounded organelle;ribonucleoprotein complex;intracellular organelle;ribosome;				IPR011332;IPR011331;	Zinc-binding ribosomal protein;Ribosomal protein L37ae/L37e;
B8NMV9	1	CADAFLAP00009780	138	2.89474	0.00032343	0.345455	0.959615	65	Cluster 1	58.9678	.........FK..........	cytosol	gene expression;organic substance biosynthetic process;biosynthetic process;macromolecule biosynthetic process;cellular macromolecule metabolic process;cellular process;biological_process;cellular macromolecule biosynthetic process;metabolic process;organic substance metabolic process;cellular biosynthetic process;cellular protein metabolic process;macromolecule metabolic process;cellular metabol…	molecular_function;structural molecule activity;structural constituent of ribosome;	cellular_component;cell part;cell;intracellular;intracellular part;cytoplasm;cytoplasmic part;intracellular non-membrane-bounded organelle;organelle;macromolecular complex;non-membrane-bounded organelle;ribonucleoprotein complex;intracellular organelle;ribosome;	K02901	RP-L27e:large subunit ribosomal protein L27e;	Ribosome - Aspergillus nidulans ;	IPR005824;IPR014722;IPR008991;	KOW;Ribosomal protein L2 domain 2;Translation protein SH3-like domain;
B8NSP9	5	CADAFLAP00010992	140	2.73465	0.0138308	0.365678	0.788967	74	Cluster 1	58.9678	..........KY.........	cytosol	gene expression;organic substance biosynthetic process;biosynthetic process;macromolecule biosynthetic process;cellular macromolecule metabolic process;cellular process;biological_process;cellular macromolecule biosynthetic process;metabolic process;organic substance metabolic process;cellular biosynthetic process;cellular protein metabolic process;macromolecule metabolic process;cellular metabol…	molecular_function;structural molecule activity;structural constituent of ribosome;	cellular_component;cell part;cell;intracellular;intracellular part;cytoplasm;cytoplasmic part;intracellular non-membrane-bounded organelle;organelle;macromolecular complex;non-membrane-bounded organelle;ribonucleoprotein complex;intracellular organelle;ribosome;ribosomal subunit;intracellular organelle part;organelle part;large ribosomal subunit;	K02872	RP-L13Ae:large subunit ribosomal protein L13Ae;	Ribosome - Aspergillus nidulans ;	IPR023564;	Ribosomal protein L13 domain;
B8NJ15	1	CADAFLAP00008556	143	2.85746	0.00096025	0.349962	0.864182	70	Cluster 1	59	..........KS.........	chloroplast	gene expression;organic substance biosynthetic process;biosynthetic process;macromolecule biosynthetic process;cellular macromolecule metabolic process;cellular process;biological_process;cellular macromolecule biosynthetic process;metabolic process;organic substance metabolic process;cellular biosynthetic process;cellular protein metabolic process;macromolecule metabolic process;cellular metabol…	nucleoside phosphate binding;molecular_function;binding;heterocyclic compound binding;small molecule binding;organic cyclic compound binding;nucleotide binding;structural molecule activity;structural constituent of ribosome;	cellular_component;cell part;cell;intracellular;intracellular part;cytoplasm;cytoplasmic part;intracellular non-membrane-bounded organelle;organelle;macromolecular complex;non-membrane-bounded organelle;ribonucleoprotein complex;intracellular organelle;ribosome;	K02974	RP-S24e:small subunit ribosomal protein S24e;	Ribosome - Aspergillus nidulans ;	IPR012677;IPR012678;	Nucleotide-binding alpha-beta plait domain;Ribosomal protein L23/L15e core domain;
B8NSD4	1	rps1	145	2.83114	0.00137613	0.353215	0.827842	74	Cluster 1	58.9678		nuclear	gene expression;organic substance biosynthetic process;biosynthetic process;macromolecule biosynthetic process;cellular macromolecule metabolic process;cellular process;biological_process;cellular macromolecule biosynthetic process;metabolic process;organic substance metabolic process;cellular biosynthetic process;cellular protein metabolic process;macromolecule metabolic process;cellular metabol…	molecular_function;structural molecule activity;structural constituent of ribosome;	cellular_component;cell part;cell;intracellular;intracellular part;cytoplasm;cytoplasmic part;cytosol;intracellular non-membrane-bounded organelle;organelle;macromolecular complex;non-membrane-bounded organelle;ribonucleoprotein complex;intracellular organelle;ribosome;ribosomal subunit;intracellular organelle part;organelle part;small ribosomal subunit;cytosolic part;cytosolic ribosome;cytosolic…	K02984	RP-S3Ae:small subunit ribosomal protein S3Ae;	Ribosome - Aspergillus nidulans ;
B8NRV3	3	CADAFLAP00011086	149	2.59868	0.0275039	0.38481	0.691449	83	Cluster 1	58.9678	.........FK..........	cytosol	single-organism cellular process;cellular component biogenesis;establishment of localization;organelle localization;cellular localization;ribonucleoprotein complex biogenesis;transport;cytoplasmic transport;establishment of localization in cell;cellular component organization or biogenesis;nuclear export;nuclear transport;cellular process;single-organism process;ribosome biogenesis;intracellular …	molecular_function;binding;heterocyclic compound binding;organic cyclic compound binding;nucleic acid binding;RNA binding;structural molecule activity;structural constituent of ribosome;catalytic activity;carbon-oxygen lyase activity;lyase activity;DNA-(apurinic or apyrimidinic site) lyase activity;hydrolase activity;hydrolase activity, acting on ester bonds;nuclease activity;endonuclease activit…	cellular_component;cell part;cell;intracellular;intracellular part;cytoplasm;cytoplasmic part;cytosol;intracellular non-membrane-bounded organelle;organelle;macromolecular complex;non-membrane-bounded organelle;ribonucleoprotein complex;intracellular organelle;ribosome;ribosomal subunit;intracellular organelle part;organelle part;small ribosomal subunit;cytosolic part;cytosolic ribosome;cytosolic…	K02985	RP-S3e:small subunit ribosomal protein S3e;	Ribosome - Aspergillus nidulans ;	IPR009019;IPR001351;IPR004044;IPR004087;	"K homology domain, prokaryotic type";"Ribosomal protein S3, C-terminal";"K Homology domain, type 2";K Homology domain;
B8NCT6	2	CADAFLAP00005498	152	2.64912	0.00893472	0.377483	0.857143	70	Cluster 1	58.9678	..........K.F........	cytosol			cellular_component;cell part;cell;intracellular;intracellular part;cytoplasm;cytoplasmic part;intracellular non-membrane-bounded organelle;organelle;macromolecular complex;non-membrane-bounded organelle;ribonucleoprotein complex;intracellular organelle;ribosome;	K02937	RP-L7e:large subunit ribosomal protein L7e;	Ribosome - Aspergillus nidulans ;	IPR012988;IPR016082;	"Ribosomal protein L30, N-terminal";"Ribosomal protein L30, ferredoxin-like fold domain";
B8N7F1	2	CADAFLAP00004058	155	2.75219	0.00225004	0.363347	0.786056	77	Cluster 1	58.9678		cytosol	gene expression;organic substance biosynthetic process;biosynthetic process;macromolecule biosynthetic process;cellular macromolecule metabolic process;cellular process;biological_process;cellular macromolecule biosynthetic process;metabolic process;organic substance metabolic process;cellular biosynthetic process;cellular protein metabolic process;macromolecule metabolic process;cellular metabol…	molecular_function;structural molecule activity;structural constituent of ribosome;	cellular_component;cell part;cell;intracellular;intracellular part;cytoplasm;cytoplasmic part;intracellular non-membrane-bounded organelle;organelle;macromolecular complex;non-membrane-bounded organelle;ribonucleoprotein complex;intracellular organelle;ribosome;ribosomal subunit;intracellular organelle part;organelle part;small ribosomal subunit;	K02973	RP-S23e:small subunit ribosomal protein S23e;	Ribosome - Aspergillus nidulans ;	IPR012340;	"Nucleic acid-binding, OB-fold";
B8NDY4	4	CADAFLAP00006234	157	2.91667	5.73e-05	0.342857	0.990271	63	Cluster 1	58.9678		cytosol	gene expression;organic substance biosynthetic process;biosynthetic process;macromolecule biosynthetic process;cellular macromolecule metabolic process;cellular process;biological_process;cellular macromolecule biosynthetic process;metabolic process;organic substance metabolic process;cellular biosynthetic process;cellular protein metabolic process;macromolecule metabolic process;cellular metabol…	molecular_function;structural molecule activity;structural constituent of ribosome;	cellular_component;cell part;cell;intracellular;organelle;membrane-bounded organelle;intracellular organelle;intracellular part;intracellular membrane-bounded organelle;nucleus;cytoplasm;cytoplasmic part;cytosol;intracellular non-membrane-bounded organelle;macromolecular complex;non-membrane-bounded organelle;ribonucleoprotein complex;ribosome;	K02875	RP-L14e:large subunit ribosomal protein L14e;	Ribosome - Aspergillus nidulans ;	IPR008991;IPR002784;IPR005824;IPR014722;	Translation protein SH3-like domain;Ribosomal protein L14;KOW;Ribosomal protein L2 domain 2;
B8N446	1	CADAFLAP00002744	160	2.89254	0.00238032	0.345716	0.936131	66	Cluster 1	58.9678		cytosol	gene expression;organic substance biosynthetic process;biosynthetic process;macromolecule biosynthetic process;cellular macromolecule metabolic process;cellular process;biological_process;cellular macromolecule biosynthetic process;metabolic process;organic substance metabolic process;cellular biosynthetic process;cellular protein metabolic process;macromolecule metabolic process;cellular metabol…	molecular_function;structural molecule activity;structural constituent of ribosome;	cellular_component;cell part;cell;intracellular;intracellular part;cytoplasm;cytoplasmic part;cytosol;intracellular non-membrane-bounded organelle;organelle;macromolecular complex;non-membrane-bounded organelle;ribonucleoprotein complex;intracellular organelle;ribosome;				IPR023621;	Ribosomal protein L31e domain;
B8NGD4	7	CADAFLAP00007352	162	2.66447	0.0129709	0.375309	0.784561	76	Cluster 1	58.9678	..........KY.........	cytosol	organelle organization;ribosome assembly;cellular process;ribosome biogenesis;single-organism process;cellular component biogenesis;single-organism cellular process;macromolecular complex assembly;macromolecular complex subunit organization;biological_process;cellular component assembly;ribonucleoprotein complex assembly;ribonucleoprotein complex biogenesis;ribosomal large subunit biogenesis;orga…	molecular_function;structural molecule activity;structural constituent of ribosome;	cellular_component;cell part;cell;intracellular;intracellular part;cytoplasm;cytoplasmic part;cytosol;intracellular non-membrane-bounded organelle;organelle;macromolecular complex;non-membrane-bounded organelle;ribonucleoprotein complex;intracellular organelle;ribosome;ribosomal subunit;intracellular organelle part;organelle part;large ribosomal subunit;cytosolic part;cytosolic ribosome;cytosolic…	K02925	RP-L3e:large subunit ribosomal protein L3e;	Ribosome - Aspergillus nidulans ;	IPR009000;	"Translation protein, beta-barrel domain";
B8NW52	4	CADAFLAP00012371	164	2.74342	0.00339868	0.364508	0.753913	78	Cluster 1	58.9678	........V.K..........	cytosol	biological_process;macromolecule localization;localization;RNA localization;nitrogen compound transport;cellular process;single-organism process;single-organism cellular process;RNA transport;intracellular transport;nucleobase-containing compound transport;nucleic acid transport;establishment of localization;establishment of RNA localization;nucleocytoplasmic transport;cellular localization;cytop…	molecular_function;binding;heterocyclic compound binding;organic cyclic compound binding;nucleic acid binding;RNA binding;structural molecule activity;structural constituent of ribosome;rRNA binding;SSU rRNA binding;	cellular_component;cell part;cell;intracellular;intracellular part;cytoplasm;cytoplasmic part;cytosol;intracellular non-membrane-bounded organelle;organelle;macromolecular complex;non-membrane-bounded organelle;ribonucleoprotein complex;intracellular organelle;ribosome;ribosomal subunit;intracellular organelle part;organelle part;small ribosomal subunit;cytosolic part;cytosolic ribosome;cytosolic…	K02981	RP-S2e:small subunit ribosomal protein S2e;	Ribosome - Aspergillus nidulans ;	IPR005324;IPR013810;IPR020568;IPR014721;IPR014720;	"Ribosomal protein S5, C-terminal";"Ribosomal protein S5, N-terminal";Ribosomal protein S5 domain 2-type fold;"Ribosomal protein S5 domain 2-type fold, subgroup";Double-stranded RNA-binding domain;
B8NC19	2	CADAFLAP00006071	168	2.85526	0.00048515	0.35023	0.938942	67	Cluster 1	58.9678	..........K.F........	cytosol	gene expression;organic substance biosynthetic process;biosynthetic process;macromolecule biosynthetic process;cellular macromolecule metabolic process;cellular process;biological_process;cellular macromolecule biosynthetic process;metabolic process;organic substance metabolic process;cellular biosynthetic process;cellular protein metabolic process;macromolecule metabolic process;cellular metabol…	molecular_function;structural molecule activity;structural constituent of ribosome;	cellular_component;cell part;cell;intracellular;intracellular part;cytoplasm;cytoplasmic part;intracellular non-membrane-bounded organelle;organelle;macromolecular complex;non-membrane-bounded organelle;ribonucleoprotein complex;intracellular organelle;ribosome;	K02883	RP-L18e:large subunit ribosomal protein L18e;	Ribosome - Aspergillus nidulans ;	IPR021131;	Ribosomal protein L18e/L15P;
B8NR98	5	CADAFLAP00010638	170	2.57018	0.0179951	0.389078	0.75025	78	Cluster 1	58.9678	........L.K..........	chloroplast	gene expression;organic substance biosynthetic process;biosynthetic process;macromolecule biosynthetic process;cellular macromolecule metabolic process;cellular process;biological_process;cellular macromolecule biosynthetic process;metabolic process;organic substance metabolic process;cellular biosynthetic process;cellular protein metabolic process;macromolecule metabolic process;cellular metabol…	molecular_function;structural molecule activity;structural constituent of ribosome;	cellular_component;cell part;cell;intracellular;intracellular part;cytoplasm;cytoplasmic part;intracellular non-membrane-bounded organelle;organelle;macromolecular complex;non-membrane-bounded organelle;ribonucleoprotein complex;intracellular organelle;ribosome;	K02930	RP-L4e:large subunit ribosomal protein L4e;	Ribosome - Aspergillus nidulans ;	IPR025755;IPR023574;	"60S ribosomal protein L4, C-terminal domain";Ribosomal protein L4 domain;
B8N9R3	1	CADAFLAP00004943	171	2.75658	0.00231119	0.362768	0.807207	75	Cluster 1	58.9678	..........K.F........	cytosol	gene expression;organic substance biosynthetic process;biosynthetic process;macromolecule biosynthetic process;cellular macromolecule metabolic process;cellular process;biological_process;cellular macromolecule biosynthetic process;metabolic process;organic substance metabolic process;cellular biosynthetic process;cellular protein metabolic process;macromolecule metabolic process;cellular metabol…	molecular_function;structural molecule activity;structural constituent of ribosome;	cellular_component;cell part;cell;intracellular;intracellular part;cytoplasm;cytoplasmic part;intracellular non-membrane-bounded organelle;organelle;macromolecular complex;non-membrane-bounded organelle;ribonucleoprotein complex;intracellular organelle;ribosome;	K02868	RP-L11e:large subunit ribosomal protein L11e;	Ribosome - Aspergillus nidulans ;	IPR022803;IPR031309;IPR031310;	Ribosomal protein L5 domain;"Ribosomal protein L5, C-terminal";"Ribosomal protein L5, N-terminal";
B8N234	1	CADAFLAP00002803	188	2.78289	0.00135937	0.359338	0.847418	72	Cluster 1	58.9678	..........KY.........	nuclear	gene expression;organic substance biosynthetic process;biosynthetic process;macromolecule biosynthetic process;cellular macromolecule metabolic process;cellular process;biological_process;cellular macromolecule biosynthetic process;metabolic process;organic substance metabolic process;cellular biosynthetic process;cellular protein metabolic process;macromolecule metabolic process;cellular metabol…	molecular_function;binding;heterocyclic compound binding;organic cyclic compound binding;nucleic acid binding;RNA binding;structural molecule activity;structural constituent of ribosome;	cellular_component;cell part;cell;intracellular;organelle;membrane-bounded organelle;intracellular organelle;intracellular part;intracellular membrane-bounded organelle;nucleus;cytoplasm;cytoplasmic part;cytosol;intracellular non-membrane-bounded organelle;macromolecular complex;non-membrane-bounded organelle;ribonucleoprotein complex;ribosome;ribosomal subunit;intracellular organelle part;organe…				;	;
B8NBW0	1	CADAFLAP00006012	191	2.95175	0.00021733	0.338782	0.949901	64	Cluster 1	58.9678		nuclear	gene expression;organic substance biosynthetic process;biosynthetic process;macromolecule biosynthetic process;cellular macromolecule metabolic process;cellular process;biological_process;cellular macromolecule biosynthetic process;metabolic process;organic substance metabolic process;cellular biosynthetic process;cellular protein metabolic process;macromolecule metabolic process;cellular metabol…	molecular_function;structural molecule activity;structural constituent of ribosome;	cellular_component;cell part;cell;intracellular;intracellular part;cytoplasm;cytoplasmic part;cytosol;intracellular non-membrane-bounded organelle;organelle;macromolecular complex;non-membrane-bounded organelle;ribonucleoprotein complex;intracellular organelle;ribosome;	K02929	RP-L44e:large subunit ribosomal protein L44e;	Ribosome - Aspergillus nidulans ;	IPR011332;	Zinc-binding ribosomal protein;
B8NT05	4	CADAFLAP00011189	194	2.63158	0.0291927	0.38	0.812877	71	Cluster 1	58.9678		cytosol	biological_process;reproduction;multi-organism process;cellular process;multi-organism cellular process;conjugation;sexual reproduction;conjugation with cellular fusion;filamentous growth;single-organism process;filamentous growth of a population of unicellular organisms;growth of unicellular organism as a thread of attached cells;growth;invasive filamentous growth;invasive growth in response to …	molecular_function;molecular transducer activity;signal transducer activity;nucleoside-triphosphatase regulator activity;small GTPase regulator activity;enzyme regulator activity;GTPase regulator activity;GDP-dissociation inhibitor activity;binding;ribonucleoprotein complex binding;ribosome binding;	cellular_component;cell part;cell;intracellular;intracellular part;cytoplasm;cytoplasmic part;cytosol;intracellular non-membrane-bounded organelle;organelle;macromolecular complex;non-membrane-bounded organelle;ribonucleoprotein complex;intracellular organelle;ribosome;ribosomal subunit;intracellular organelle part;organelle part;small ribosomal subunit;cytosolic part;cytosolic ribosome;cytosolic…				IPR015943;IPR017986;	WD40/YVTN repeat-like-containing domain;WD40-repeat-containing domain;
B8NBK4	3	CADAFLAP00005906	200	2.85746	0.00054039	0.349962	0.934419	67	Cluster 1	58.9678	..........K.F........	chloroplast	nitrogen compound metabolic process;cellular nitrogen compound metabolic process;biological_process;cellular aromatic compound metabolic process;organic cyclic compound metabolic process;cellular process;metabolic process;organic substance metabolic process;cellular metabolic process;primary metabolic process;heterocycle metabolic process;nucleobase-containing compound metabolic process;gene expr…	molecular_function;binding;heterocyclic compound binding;organic cyclic compound binding;nucleic acid binding;RNA binding;structural molecule activity;structural constituent of ribosome;pre-mRNA binding;pre-mRNA 5'-splice site binding;	cellular_component;cell part;cell;intracellular;intracellular part;cytoplasm;cytoplasmic part;intracellular non-membrane-bounded organelle;organelle;macromolecular complex;non-membrane-bounded organelle;ribonucleoprotein complex;intracellular organelle;ribosome;	K02908	RP-L30e:large subunit ribosomal protein L30e;	Ribosome - Aspergillus nidulans ;	IPR029064;IPR004038;	50S ribosomal protein L30e-like;Ribosomal protein L7Ae/L30e/S12e/Gadd45;
B8NRT9	2	CADAFLAP00011072	205	2.79167	0.00313091	0.358209	0.851509	71	Cluster 1	58.9678		chloroplast	gene expression;organic substance biosynthetic process;biosynthetic process;macromolecule biosynthetic process;cellular macromolecule metabolic process;cellular process;biological_process;cellular macromolecule biosynthetic process;metabolic process;organic substance metabolic process;cellular biosynthetic process;cellular protein metabolic process;macromolecule metabolic process;cellular metabol…	molecular_function;structural molecule activity;structural constituent of ribosome;	cellular_component;cell part;cell;intracellular;intracellular part;cytoplasm;cytoplasmic part;cytosol;intracellular non-membrane-bounded organelle;organelle;macromolecular complex;non-membrane-bounded organelle;ribonucleoprotein complex;intracellular organelle;ribosome;ribosomal subunit;intracellular organelle part;organelle part;small ribosomal subunit;cytosolic part;cytosolic ribosome;cytosolic…	K02951	RP-S12e:small subunit ribosomal protein S12e;	Ribosome - Aspergillus nidulans ;	IPR004038;IPR029064;	Ribosomal protein L7Ae/L30e/S12e/Gadd45;50S ribosomal protein L30e-like;
B8NUR2	3	CADAFLAP00011852	216	2.89035	0.00049228	0.345979	0.930348	67	Cluster 1	58.9678	..........K.Y........	cytosol	gene expression;organic substance biosynthetic process;biosynthetic process;macromolecule biosynthetic process;cellular macromolecule metabolic process;cellular process;biological_process;cellular macromolecule biosynthetic process;metabolic process;organic substance metabolic process;cellular biosynthetic process;cellular protein metabolic process;macromolecule metabolic process;cellular metabol…	molecular_function;structural molecule activity;structural constituent of ribosome;	cellular_component;cell part;cell;intracellular;intracellular part;cytoplasm;cytoplasmic part;intracellular non-membrane-bounded organelle;organelle;macromolecular complex;non-membrane-bounded organelle;ribonucleoprotein complex;intracellular organelle;ribosome;	K02889	RP-L21e:large subunit ribosomal protein L21e;	Ribosome - Aspergillus nidulans ;	IPR008991;	Translation protein SH3-like domain;
B8NIQ5	3	CADAFLAP00008266	235	2.85526	0.000501	0.35023	0.90957	68	Cluster 1	58.9678	..........K.Y........	nuclear	gene expression;organic substance biosynthetic process;biosynthetic process;macromolecule biosynthetic process;cellular macromolecule metabolic process;cellular process;biological_process;cellular macromolecule biosynthetic process;metabolic process;organic substance metabolic process;cellular biosynthetic process;cellular protein metabolic process;macromolecule metabolic process;cellular metabol…	molecular_function;structural molecule activity;structural constituent of ribosome;	cellular_component;cell part;cell;intracellular;organelle;membrane-bounded organelle;intracellular organelle;intracellular part;intracellular membrane-bounded organelle;nucleus;nuclear lumen;membrane-enclosed lumen;intracellular organelle lumen;organelle lumen;intracellular non-membrane-bounded organelle;non-membrane-bounded organelle;nuclear part;intracellular organelle part;organelle part;nucle…	K02934	RP-L6e:large subunit ribosomal protein L6e;	Ribosome - Aspergillus nidulans ;	IPR014722;IPR008991;	Ribosomal protein L2 domain 2;Translation protein SH3-like domain;
B8MY77	3	CADAFLAP00000796	238	2.77632	0.00423028	0.36019	0.841046	71	Cluster 1	58.9678		cytosol	gene expression;organic substance biosynthetic process;biosynthetic process;macromolecule biosynthetic process;cellular macromolecule metabolic process;cellular process;biological_process;cellular macromolecule biosynthetic process;metabolic process;organic substance metabolic process;cellular biosynthetic process;cellular protein metabolic process;macromolecule metabolic process;cellular metabol…	molecular_function;structural molecule activity;structural constituent of ribosome;	cellular_component;cell part;cell;intracellular;intracellular part;cytoplasm;cytoplasmic part;intracellular non-membrane-bounded organelle;organelle;macromolecular complex;non-membrane-bounded organelle;ribonucleoprotein complex;intracellular organelle;ribosome;	K02870	RP-L12e:large subunit ribosomal protein L12e;	Ribosome - Aspergillus nidulans ;	IPR020784;IPR020783;	"Ribosomal protein L11, N-terminal";"Ribosomal protein L11, C-terminal";
B8N3Q5	1	CADAFLAP00002514	261	2.51974	0.0597735	0.396867	0.781366	70	Cluster 1	58.9678		cytosol,nuclear	organelle organization;ribosome assembly;cellular process;ribosome biogenesis;single-organism process;cellular component biogenesis;single-organism cellular process;macromolecular complex assembly;macromolecular complex subunit organization;biological_process;cellular component assembly;ribonucleoprotein complex assembly;ribonucleoprotein complex biogenesis;organelle assembly;ribonucleoprotein co…	molecular_function;structural molecule activity;structural constituent of ribosome;protein tag;	cellular_component;cell part;cell;intracellular;intracellular part;cytoplasm;cytoplasmic part;cytosol;intracellular non-membrane-bounded organelle;organelle;macromolecular complex;non-membrane-bounded organelle;ribonucleoprotein complex;intracellular organelle;ribosome;ribosomal subunit;intracellular organelle part;organelle part;small ribosomal subunit;cytosolic part;cytosolic ribosome;cytosolic…	K02977	RP-S27Ae:small subunit ribosomal protein S27Ae;	Ribosome - Aspergillus nidulans ;	IPR002906;IPR000626;IPR029071;IPR011332;	Ribosomal protein S27a;Ubiquitin domain;Ubiquitin-related domain;Zinc-binding ribosomal protein;
B8NH55	2	CADAFLAP00007158	303	2.97807	0.00481024	0.335788	0.885096	65	Cluster 1	58		chloroplast	gene expression;organic substance biosynthetic process;biosynthetic process;macromolecule biosynthetic process;cellular macromolecule metabolic process;cellular process;biological_process;cellular macromolecule biosynthetic process;metabolic process;organic substance metabolic process;cellular biosynthetic process;cellular protein metabolic process;macromolecule metabolic process;cellular metabol…	molecular_function;binding;heterocyclic compound binding;organic cyclic compound binding;nucleic acid binding;RNA binding;structural molecule activity;structural constituent of ribosome;	cell;cellular_component;intracellular;cytoplasmic part;cytoplasm;intracellular non-membrane-bounded organelle;organelle;macromolecular complex;ribonucleoprotein complex;non-membrane-bounded organelle;cell part;ribosome;intracellular organelle;intracellular part;organelle part;organellar ribosome;small ribosomal subunit;ribosomal subunit;intracellular organelle part;organellar small ribosomal subu…	K02988	RP-S5:small subunit ribosomal protein S5;	Ribosome - Aspergillus nidulans ;	IPR020568;IPR005324;IPR013810;IPR014721;IPR014720;	Ribosomal protein S5 domain 2-type fold;"Ribosomal protein S5, C-terminal";"Ribosomal protein S5, N-terminal";"Ribosomal protein S5 domain 2-type fold, subgroup";Double-stranded RNA-binding domain;
B8N204	5	CADAFLAP00002773	312	2.83553	0.00239977	0.352668	0.919347	66	Cluster 1	58.9678	..........KY.........	cytosol	biological_process;cellular component biogenesis;cellular component organization or biogenesis;ribonucleoprotein complex biogenesis;ribosome biogenesis;		cellular_component;cell part;cell;intracellular;macromolecular complex;intracellular part;ribonucleoprotein complex;	K02936	RP-L7Ae:large subunit ribosomal protein L7Ae;	Ribosome - Aspergillus nidulans ;	IPR004038;IPR029064;	Ribosomal protein L7Ae/L30e/S12e/Gadd45;50S ribosomal protein L30e-like;
B8NUP1	4	CADAFLAP00011831	554	2.91447	7.063e-05	0.343115	0.984127	64	Cluster 1	58.9678	.........FK..........	nuclear	gene expression;organic substance biosynthetic process;biosynthetic process;macromolecule biosynthetic process;cellular macromolecule metabolic process;cellular process;biological_process;cellular macromolecule biosynthetic process;metabolic process;organic substance metabolic process;cellular biosynthetic process;cellular protein metabolic process;macromolecule metabolic process;cellular metabol…	molecular_function;binding;heterocyclic compound binding;organic cyclic compound binding;nucleic acid binding;RNA binding;structural molecule activity;structural constituent of ribosome;rRNA binding;ion binding;cation binding;metal ion binding;	cellular_component;cell part;cell;intracellular;intracellular part;cytoplasm;cytoplasmic part;intracellular non-membrane-bounded organelle;organelle;macromolecular complex;non-membrane-bounded organelle;ribonucleoprotein complex;intracellular organelle;ribosome;	K02922	RP-L37e:large subunit ribosomal protein L37e;	Ribosome - Aspergillus nidulans ;	IPR011331;IPR011332;	Ribosomal protein L37ae/L37e;Zinc-binding ribosomal protein;
B8N240	1	CADAFLAP00002809	654	2.85965	0.00077033	0.349693	0.895567	69	Cluster 1	58.9678	..........KH.........	nuclear				K02947	RP-S10e:small subunit ribosomal protein S10e;	Ribosome - Aspergillus nidulans ;	IPR005326;	"Plectin/S10, N-terminal";
B8MY51	1	CADAFLAP00000770	1299	2.99342	1.749e-05	0.334066	0.992068	62	Cluster 1	58.9678	..........KY.........	cytosol	gene expression;organic substance biosynthetic process;biosynthetic process;macromolecule biosynthetic process;cellular macromolecule metabolic process;cellular process;biological_process;cellular macromolecule biosynthetic process;metabolic process;organic substance metabolic process;cellular biosynthetic process;cellular protein metabolic process;macromolecule metabolic process;cellular metabol…	molecular_function;structural molecule activity;structural constituent of ribosome;	cellular_component;cell part;cell;intracellular;organelle;membrane-bounded organelle;intracellular organelle;intracellular part;intracellular membrane-bounded organelle;nucleus;nuclear lumen;membrane-enclosed lumen;intracellular organelle lumen;organelle lumen;intracellular non-membrane-bounded organelle;non-membrane-bounded organelle;nuclear part;intracellular organelle part;organelle part;nucle…	K02891	RP-L22e:large subunit ribosomal protein L22e;	Ribosome - Aspergillus nidulans ;
B8N4C0	1	CADAFLAP00002908	1334	2.80702	0.0282965	0.35625	0.698925	63	Cluster 1	52		nuclear	cellular macromolecule catabolic process;nitrogen compound metabolic process;cellular aromatic compound metabolic process;organic substance catabolic process;nucleic acid metabolic process;cellular macromolecule metabolic process;cellular nitrogen compound metabolic process;macromolecule metabolic process;cellular metabolic process;heterocycle metabolic process;primary metabolic process;aromatic …	nucleoside phosphate binding;molecular_function;binding;heterocyclic compound binding;small molecule binding;organic cyclic compound binding;nucleotide binding;carbohydrate derivative binding;nucleoside binding;purine nucleoside binding;nucleic acid binding;RNA binding;translation termination factor activity;translation factor activity, nucleic acid binding;translation release factor activity;cat…	cellular_component;cell part;cell;intracellular;intracellular part;cytoplasm;cytoplasmic part;cytosol;intracellular non-membrane-bounded organelle;organelle;macromolecular complex;ribonucleoprotein complex;non-membrane-bounded organelle;intracellular organelle;ribonucleoprotein granule;cytoplasmic stress granule;protein complex;translation release factor complex;	K03267	ERF3:peptide chain release factor subunit 3;	mRNA surveillance pathway - Aspergillus nidulans ;	IPR004161;IPR004160;IPR000795;IPR027417;IPR009000;IPR009001;	"Translation elongation factor EFTu/EF1A, domain 2";"Translation elongation factor EFTu/EF1A, C-terminal";"Transcription factor, GTP-binding domain";P-loop containing nucleoside triphosphate hydrolase;"Translation protein, beta-barrel domain";"Translation elongation factor EF1A/initiation factor IF2gamma, C-terminal";
B8NGN7	6	CADAFLAP00007542	1570	2.77851	0.0143698	0.359905	0.829371	66	Cluster 1	57		cytosol		nucleoside phosphate binding;molecular_function;binding;heterocyclic compound binding;small molecule binding;organic cyclic compound binding;nucleotide binding;carbohydrate derivative binding;nucleoside binding;purine nucleoside binding;catalytic activity;pyrophosphatase activity;nucleoside-triphosphatase activity;hydrolase activity, acting on acid anhydrides;hydrolase activity;hydrolase activity…					IPR000640;IPR020568;IPR014721;IPR000795;IPR005225;IPR004161;IPR027417;IPR005517;IPR009000;IPR009022;	"Translation elongation factor EFG, V domain";Ribosomal protein S5 domain 2-type fold;"Ribosomal protein S5 domain 2-type fold, subgroup";"Transcription factor, GTP-binding domain";Small GTP-binding protein domain;"Translation elongation factor EFTu/EF1A, domain 2";P-loop containing nucleoside triphosphate hydrolase;"Translation elongation factor EFG/EF2, domain IV";"Translation protein, beta-bar…
B8N4S4	1	CADAFLAP00003668	3078	3.03728	0.00107112	0.329242	0.962293	52	Cluster 1	49.9623	........V.K..........	nuclear	gene expression;nitrogen compound metabolic process;cellular aromatic compound metabolic process;nucleic acid metabolic process;cellular macromolecule metabolic process;ncRNA processing;rRNA processing;cellular component biogenesis;cellular nitrogen compound metabolic process;RNA modification;ribonucleoprotein complex biogenesis;cellular component organization or biogenesis;cellular metabolic pro…	molecular_function;binding;heterocyclic compound binding;organic cyclic compound binding;nucleic acid binding;RNA binding;snoRNA binding;box H/ACA snoRNA binding;	cellular_component;cell part;cell;intracellular;organelle;membrane-bounded organelle;intracellular organelle;intracellular part;intracellular membrane-bounded organelle;nucleus;nuclear lumen;membrane-enclosed lumen;intracellular organelle lumen;organelle lumen;intracellular non-membrane-bounded organelle;non-membrane-bounded organelle;nuclear part;intracellular organelle part;organelle part;nucle…	K11129	NHP2:H/ACA ribonucleoprotein complex subunit 2;	Ribosome biogenesis in eukaryotes - Aspergillus nidulans ;	IPR004038;IPR029064;	Ribosomal protein L7Ae/L30e/S12e/Gadd45;50S ribosomal protein L30e-like;
B8N2K9	1	CADAFLAP00003157	97	3.93202	0	0.254322	1	14	Cluster 2	14	........L.K..........	cytosol	biological_process;cellular component assembly;protein complex subunit organization;cellular component biogenesis;protein complex biogenesis;macromolecular complex assembly;macromolecular complex subunit organization;cellular component organization or biogenesis;cellular component organization;protein complex assembly;metabolic process;organic substance metabolic process;macromolecule metabolic p…	molecular_function;catalytic activity;peptidase activity, acting on L-amino acid peptides;hydrolase activity;peptidase activity;endopeptidase activity;threonine-type peptidase activity;threonine-type endopeptidase activity;	intracellular;protein complex;macromolecular complex;cell part;cell;intracellular part;cellular_component;proteasome complex;organelle;membrane-bounded organelle;intracellular organelle;intracellular membrane-bounded organelle;nucleus;cytoplasm;cytoplasmic part;cytosol;proteasome core complex;proteasome core complex, beta-subunit complex;cytosolic part;cytosolic proteasome complex;proteasome stor…	K02736	PSMB4:20S proteasome subunit beta 7 [EC:3.4.25.1];	Proteasome - Aspergillus nidulans ;	IPR029055;	"Nucleophile aminohydrolases, N-terminal";
B8MX97	2	CADAFLAP00000466	98	3.93202	0	0.254322	1	14	Cluster 2	14	..........K.F........	chloroplast	biological_process;metabolic process;organic substance metabolic process;macromolecule metabolic process;protein metabolic process;primary metabolic process;proteolysis;cellular macromolecule catabolic process;organic substance catabolic process;cellular macromolecule metabolic process;cellular process;catabolic process;macromolecule catabolic process;modification-dependent macromolecule cataboli…	molecular_function;catalytic activity;peptidase activity, acting on L-amino acid peptides;hydrolase activity;peptidase activity;endopeptidase activity;threonine-type peptidase activity;threonine-type endopeptidase activity;	intracellular;protein complex;macromolecular complex;cell part;cell;intracellular part;cellular_component;proteasome complex;organelle;membrane-bounded organelle;intracellular organelle;intracellular membrane-bounded organelle;nucleus;cytoplasm;cytoplasmic part;cytosol;proteasome core complex;proteasome core complex, alpha-subunit complex;cytosolic part;cytosolic proteasome complex;proteasome sto…	K02726	PSMA2:20S proteasome subunit alpha 2 [EC:3.4.25.1];	Proteasome - Aspergillus nidulans ;	IPR029055;IPR000426;	"Nucleophile aminohydrolases, N-terminal";"Proteasome alpha-subunit, N-terminal domain";
B8N9T8	1	CADAFLAP00004968	183	3.43421	0.0118471	0.291188	0.666667	18	Cluster 2	14	........L.K..........	cytosol	biological_process;metabolic process;organic substance metabolic process;macromolecule metabolic process;protein metabolic process;primary metabolic process;proteolysis;cellular macromolecule catabolic process;organic substance catabolic process;cellular macromolecule metabolic process;cellular process;catabolic process;macromolecule catabolic process;modification-dependent macromolecule cataboli…	molecular_function;catalytic activity;peptidase activity, acting on L-amino acid peptides;hydrolase activity;peptidase activity;endopeptidase activity;threonine-type peptidase activity;threonine-type endopeptidase activity;enzyme regulator activity;enzyme activator activity;peptidase regulator activity;peptidase activator activity;endopeptidase regulator activity;endopeptidase activator activity;	intracellular;protein complex;macromolecular complex;cell part;cell;intracellular part;cellular_component;proteasome complex;organelle;membrane-bounded organelle;intracellular organelle;intracellular membrane-bounded organelle;nucleus;organelle envelope;envelope;endomembrane system;nuclear part;intracellular organelle part;organelle part;nuclear envelope;cytoplasm;cytoplasmic part;endoplasmic ret…	K02734	PSMB2:20S proteasome subunit beta 4 [EC:3.4.25.1];	Proteasome - Aspergillus nidulans ;	IPR029055;	"Nucleophile aminohydrolases, N-terminal";
B8N9U5	1	CADAFLAP00004975	243	3.93202	0	0.254322	1	14	Cluster 2	14	.........YK..........	chloroplast	biological_process;metabolic process;organic substance metabolic process;macromolecule metabolic process;protein metabolic process;primary metabolic process;proteolysis;cellular macromolecule catabolic process;organic substance catabolic process;cellular macromolecule metabolic process;cellular process;catabolic process;macromolecule catabolic process;modification-dependent macromolecule cataboli…	molecular_function;catalytic activity;peptidase activity, acting on L-amino acid peptides;hydrolase activity;peptidase activity;endopeptidase activity;threonine-type peptidase activity;threonine-type endopeptidase activity;enzyme regulator activity;enzyme activator activity;peptidase regulator activity;peptidase activator activity;endopeptidase regulator activity;endopeptidase activator activity;	intracellular;protein complex;macromolecular complex;cell part;cell;intracellular part;cellular_component;proteasome complex;organelle;membrane-bounded organelle;intracellular organelle;intracellular membrane-bounded organelle;nucleus;cytoplasm;cytoplasmic part;cytosol;proteasome core complex;proteasome core complex, beta-subunit complex;	K02735	PSMB3:20S proteasome subunit beta 3 [EC:3.4.25.1];	Proteasome - Aspergillus nidulans ;	IPR029055;	"Nucleophile aminohydrolases, N-terminal";
B8N2L0	1	CADAFLAP00003158	244	3.93202	0	0.254322	1	14	Cluster 2	14	..........KY.........	nuclear	biological_process;metabolic process;organic substance metabolic process;macromolecule metabolic process;protein metabolic process;primary metabolic process;proteolysis;cellular macromolecule catabolic process;organic substance catabolic process;cellular macromolecule metabolic process;cellular process;catabolic process;macromolecule catabolic process;modification-dependent macromolecule cataboli…	molecular_function;catalytic activity;peptidase activity, acting on L-amino acid peptides;hydrolase activity;peptidase activity;endopeptidase activity;threonine-type peptidase activity;threonine-type endopeptidase activity;	intracellular;protein complex;macromolecular complex;cell part;cell;intracellular part;cellular_component;proteasome complex;organelle;membrane-bounded organelle;intracellular organelle;intracellular membrane-bounded organelle;nucleus;cytoplasm;cytoplasmic part;cytosol;proteasome core complex;proteasome core complex, beta-subunit complex;	K02732	PSMB1:20S proteasome subunit beta 6 [EC:3.4.25.1];	Proteasome - Aspergillus nidulans ;	IPR029055;	"Nucleophile aminohydrolases, N-terminal";
B8NP97	3	CADAFLAP00009938	259	3.92982	4.82e-06	0.254464	0.952381	15	Cluster 2	14	........L.K..........	chloroplast	biological_process;cellular component assembly;protein complex subunit organization;cellular component biogenesis;protein complex biogenesis;macromolecular complex assembly;macromolecular complex subunit organization;cellular component organization or biogenesis;cellular component organization;protein complex assembly;metabolic process;organic substance metabolic process;macromolecule metabolic p…	molecular_function;catalytic activity;peptidase activity, acting on L-amino acid peptides;hydrolase activity;peptidase activity;endopeptidase activity;threonine-type peptidase activity;threonine-type endopeptidase activity;	intracellular;protein complex;macromolecular complex;cell part;cell;intracellular part;cellular_component;proteasome complex;organelle;membrane-bounded organelle;intracellular organelle;intracellular membrane-bounded organelle;nucleus;cytoplasm;cytoplasmic part;cytosol;proteasome core complex;proteasome core complex, alpha-subunit complex;cytosolic part;cytosolic proteasome complex;proteasome sto…	K02728	PSMA4:20S proteasome subunit alpha 3 [EC:3.4.25.1];	Proteasome - Aspergillus nidulans ;	IPR000426;IPR029055;	"Proteasome alpha-subunit, N-terminal domain";"Nucleophile aminohydrolases, N-terminal";
B8N4B1	1	CADAFLAP00002899	1123	3.93202	0	0.254322	1	14	Cluster 2	14	..........K.H........	cytosol	biological_process;metabolic process;organic substance metabolic process;macromolecule metabolic process;protein metabolic process;primary metabolic process;proteolysis;cellular macromolecule catabolic process;organic substance catabolic process;cellular macromolecule metabolic process;cellular process;catabolic process;macromolecule catabolic process;modification-dependent macromolecule cataboli…	molecular_function;catalytic activity;peptidase activity, acting on L-amino acid peptides;hydrolase activity;peptidase activity;endopeptidase activity;threonine-type peptidase activity;threonine-type endopeptidase activity;	intracellular;protein complex;macromolecular complex;cell part;cell;intracellular part;cellular_component;proteasome complex;organelle;membrane-bounded organelle;intracellular organelle;intracellular membrane-bounded organelle;nucleus;organelle envelope;envelope;endomembrane system;nuclear part;intracellular organelle part;organelle part;nuclear envelope;cytoplasm;cytoplasmic part;cytosol;proteas…	K02739	PSMB7:20S proteasome subunit beta 2 [EC:3.4.25.1];	Proteasome - Aspergillus nidulans ;	IPR029055;IPR024689;	"Nucleophile aminohydrolases, N-terminal";"Proteasome beta subunit, C-terminal";
B8NTR9	1	CADAFLAP00011737	1315	3.14035	0.0185933	0.318436	0.742647	17	Cluster 2	14	..........KS.........	cytosol	regulation of gene expression;gene expression;nitrogen compound metabolic process;organic substance biosynthetic process;cellular aromatic compound metabolic process;regulation of nitrogen compound metabolic process;regulation of RNA metabolic process;nucleic acid metabolic process;cellular macromolecule metabolic process;regulation of metabolic process;regulation of primary metabolic process;reg…	nucleoside phosphate binding;molecular_function;binding;heterocyclic compound binding;small molecule binding;organic cyclic compound binding;nucleotide binding;carbohydrate derivative binding;nucleoside binding;purine nucleoside binding;catalytic activity;purine ribonucleotide binding;anion binding;ribonucleotide binding;ion binding;ribonucleoside binding;purine ribonucleoside triphosphate bindin…	intracellular;protein complex;macromolecular complex;cell part;cell;intracellular part;cellular_component;proteasome complex;organelle;membrane-bounded organelle;intracellular organelle;intracellular membrane-bounded organelle;nucleus;cytoplasm;cytoplasmic part;cytosol;proteasome accessory complex;proteasome regulatory particle;proteasome regulatory particle, base subcomplex;	K03061	PSMC2:26S proteasome regulatory subunit T1;	Proteasome - Aspergillus nidulans ;	IPR003959;IPR027417;IPR003593;	"ATPase, AAA-type, core";P-loop containing nucleoside triphosphate hydrolase;AAA+ ATPase domain;
B8N2F8	2	CADAFLAP00003018	1316	3.92982	4.82e-06	0.254464	0.952381	15	Cluster 2	14	........L.K..........	cytosol	organelle organization;nuclear division;cellular process;single-organism process;single-organism cellular process;organelle fission;biological regulation;regulation of cell cycle process;cell cycle process;regulation of mitotic cell cycle;biological_process;mitosis;cell cycle;regulation of cellular process;regulation of cellular component organization;regulation of biological process;regulation o…	molecular_function;structural molecule activity;	intracellular;protein complex;macromolecular complex;cell part;cell;intracellular part;cellular_component;proteasome complex;organelle;membrane-bounded organelle;intracellular organelle;intracellular membrane-bounded organelle;nucleus;cytoplasm;cytoplasmic part;cytosol;proteasome accessory complex;proteasome regulatory particle;proteasome regulatory particle, lid subcomplex;	K03037	PSMD6:26S proteasome regulatory subunit N7;	Proteasome - Aspergillus nidulans ;	IPR000717;IPR011991;	Proteasome component (PCI) domain;Winged helix-turn-helix DNA-binding domain;
B8N3Q2	1	CADAFLAP00002511	1376	3.92982	4.82e-06	0.254464	0.952381	15	Cluster 2	14	..........KY.........	nuclear	biological_process;metabolic process;organic substance metabolic process;macromolecule metabolic process;protein metabolic process;primary metabolic process;proteolysis;cellular macromolecule catabolic process;organic substance catabolic process;cellular macromolecule metabolic process;cellular process;catabolic process;macromolecule catabolic process;modification-dependent macromolecule cataboli…	molecular_function;catalytic activity;peptidase activity, acting on L-amino acid peptides;hydrolase activity;peptidase activity;endopeptidase activity;threonine-type peptidase activity;threonine-type endopeptidase activity;	intracellular;protein complex;macromolecular complex;cell part;cell;intracellular part;cellular_component;proteasome complex;organelle;membrane-bounded organelle;intracellular organelle;intracellular membrane-bounded organelle;nucleus;cytoplasm;cytoplasmic part;cytosol;proteasome core complex;proteasome core complex, alpha-subunit complex;	K02730	PSMA6:20S proteasome subunit alpha 1 [EC:3.4.25.1];	Proteasome - Aspergillus nidulans ;	IPR029055;IPR000426;	"Nucleophile aminohydrolases, N-terminal";"Proteasome alpha-subunit, N-terminal domain";
B8N2H2	1	CADAFLAP00003120	1478	3.32456	0.0107603	0.300792	0.841667	16	Cluster 2	14	..........KY.........	cytosol	nitrogen compound metabolic process;cellular nitrogen compound metabolic process;biological_process;cellular aromatic compound metabolic process;organic cyclic compound metabolic process;cellular process;metabolic process;organic substance metabolic process;cellular metabolic process;primary metabolic process;heterocycle metabolic process;nucleobase-containing compound metabolic process;cellular …	nucleoside phosphate binding;molecular_function;binding;heterocyclic compound binding;small molecule binding;organic cyclic compound binding;nucleotide binding;carbohydrate derivative binding;nucleoside binding;purine nucleoside binding;catalytic activity;purine ribonucleotide binding;anion binding;ribonucleotide binding;ion binding;ribonucleoside binding;purine ribonucleoside triphosphate bindin…	intracellular;protein complex;macromolecular complex;cell part;cell;intracellular part;cellular_component;proteasome complex;organelle;membrane-bounded organelle;intracellular organelle;intracellular membrane-bounded organelle;nucleus;cytoplasm;cytoplasmic part;cytosol;proteasome accessory complex;proteasome regulatory particle;proteasome regulatory particle, base subcomplex;	K03064	PSMC6:26S proteasome regulatory subunit T4;	Proteasome - Aspergillus nidulans ;	IPR027417;IPR003593;IPR003959;	P-loop containing nucleoside triphosphate hydrolase;AAA+ ATPase domain;"ATPase, AAA-type, core";
B8N5C0	1	CADAFLAP00004133	1549	3.40789	0.013516	0.293436	0.602339	19	Cluster 2	14		chloroplast			intracellular;protein complex;macromolecular complex;cell part;cell;intracellular part;cellular_component;proteasome complex;organelle;membrane-bounded organelle;intracellular organelle;intracellular membrane-bounded organelle;nucleus;organelle envelope;envelope;endomembrane system;nuclear part;intracellular organelle part;organelle part;nuclear envelope;cytoplasm;cytoplasmic part;cytosol;proteas…	K03038	PSMD7:26S proteasome regulatory subunit N8;	Proteasome - Aspergillus nidulans ;	IPR024969;IPR000555;	"Rpn11/EIF3F, C-terminal";JAB1/MPN/MOV34 metalloenzyme domain;
B8NUM6	1	CADAFLAP00011816	1554	3.70175	0.00359873	0.270142	0.75	17	Cluster 2	14	........I.K..........	cytosol	cellular macromolecule metabolic process;cellular process;biological_process;metabolic process;protein modification by small protein conjugation or removal;macromolecule modification;protein modification by small protein removal;organic substance metabolic process;cellular protein metabolic process;protein modification process;cellular protein modification process;cellular metabolic process;macro…		intracellular;protein complex;macromolecular complex;cell part;cell;intracellular part;cellular_component;proteasome complex;organelle;membrane-bounded organelle;intracellular organelle;intracellular membrane-bounded organelle;nucleus;cytoplasm;cytoplasmic part;cytosol;proteasome accessory complex;proteasome regulatory particle;nuclear part;intracellular organelle part;organelle part;COP9 signalo…	K03035	PSMD12:26S proteasome regulatory subunit N5;	Proteasome - Aspergillus nidulans ;	IPR011991;IPR000717;	Winged helix-turn-helix DNA-binding domain;Proteasome component (PCI) domain;
B8MZX7	1	CADAFLAP00001396	1921	3.92982	4.82e-06	0.254464	0.952381	15	Cluster 2	14	..........KY.........	nuclear,plasma membrane	biological_process;metabolic process;organic substance metabolic process;macromolecule metabolic process;protein metabolic process;primary metabolic process;proteolysis;cellular macromolecule catabolic process;organic substance catabolic process;cellular macromolecule metabolic process;cellular process;catabolic process;macromolecule catabolic process;modification-dependent macromolecule cataboli…		intracellular;protein complex;macromolecular complex;cell part;cell;intracellular part;cellular_component;proteasome complex;chromosome;intracellular non-membrane-bounded organelle;protein-DNA complex;organelle;non-membrane-bounded organelle;intracellular organelle part;chromosomal part;intracellular organelle;organelle part;chromosome, centromeric region;chromatin;membrane-bounded organelle;intr…	K03031	PSMD8:26S proteasome regulatory subunit N12;	Proteasome - Aspergillus nidulans ;	;	;
B8NNB5	1	CADAFLAP00009784	1947	3.92982	4.82e-06	0.254464	0.952381	15	Cluster 2	14	..........KY.........	chloroplast	biological_process;cellular component assembly;protein complex subunit organization;cellular component biogenesis;protein complex biogenesis;macromolecular complex assembly;macromolecular complex subunit organization;cellular component organization or biogenesis;cellular component organization;protein complex assembly;metabolic process;organic substance metabolic process;macromolecule metabolic p…	molecular_function;sequence-specific DNA binding transcription factor activity;nucleic acid binding transcription factor activity;sequence-specific DNA binding RNA polymerase II transcription = factor activity;structural molecule activity;binding;cation binding;ion binding;transition metal ion binding;metal ion binding;zinc ion binding;	intracellular;protein complex;macromolecular complex;cell part;cell;intracellular part;cellular_component;proteasome complex;organelle;membrane-bounded organelle;intracellular organelle;intracellular membrane-bounded organelle;nucleus;cytoplasm;cytoplasmic part;cytosol;proteasome accessory complex;proteasome regulatory particle;proteasome regulatory particle, lid subcomplex;cytosolic part;cytosol…				IPR000717;IPR011991;IPR001138;	Proteasome component (PCI) domain;Winged helix-turn-helix DNA-binding domain;Zn(2)-C6 fungal-type DNA-binding domain;
B8NIQ9	2	CADAFLAP00008361	185	3.22588	0.00639399	0.309993	0.755556	10	Cluster 3	7.64444	..........KY.........	cytosol	biological_process;metabolic process;organic substance metabolic process;primary metabolic process;carbohydrate metabolic process;single-organism carbohydrate metabolic process;monosaccharide metabolic process;hexose metabolic process;glucose metabolic process;single-organism metabolic process;cellular process;small molecule metabolic process;cellular metabolic process;organic acid metabolic proc…	nucleoside phosphate binding;molecular_function;binding;heterocyclic compound binding;small molecule binding;organic cyclic compound binding;nucleotide binding;carbohydrate derivative binding;nucleoside binding;purine nucleoside binding;catalytic activity;kinase activity;phosphotransferase activity, carboxyl group as acceptor;transferase activity;transferase activity, transferring phosphorus-cont…	cellular_component;cell part;cell;intracellular;organelle;membrane-bounded organelle;intracellular organelle;intracellular part;intracellular membrane-bounded organelle;nucleus;cytoplasm;cytoplasmic part;mitochondrion;	K00927	PGK:phosphoglycerate kinase [EC:2.7.2.3];PGK:phosphoglycerate kinase [EC:2.7.2.3];PGK:phosphoglycerate kinase [EC:2.7.2.3];PGK:phosphoglycerate kinase [EC:2.7.2.3];PGK:phosphoglycerate kinase [EC:2.7.2.3];PGK:phosphoglycerate kinase [EC:2.7.2.3];	Metabolic pathways - Aspergillus nidulans ;Biosynthesis of secondary metabolites - Aspergillus nidulans ;Biosynthesis of antibiotics - Aspergillus nidulans ;Biosynthesis of amino acids - Aspergillus nidulans ;Carbon metabolism - Aspergillus nidulans ;Glycolysis / Gluconeogenesis - Aspergillus nidulans ;	IPR015824;IPR015901;	"Phosphoglycerate kinase, N-terminal";"Phosphoglycerate kinase, C-terminal";
B8N2Y6	3	GAPDH	186	3.01316	0.00526456	0.331878	0.551282	13	Cluster 3	7.56364	.........YK..........	cytosol	biological_process;metabolic process;organic substance metabolic process;primary metabolic process;carbohydrate metabolic process;single-organism carbohydrate metabolic process;monosaccharide metabolic process;hexose metabolic process;glucose metabolic process;single-organism metabolic process;cellular process;small molecule metabolic process;cellular metabolic process;organic acid metabolic proc…	nucleoside phosphate binding;molecular_function;binding;heterocyclic compound binding;small molecule binding;organic cyclic compound binding;nucleotide binding;catalytic activity;oxidoreductase activity, acting on the aldehyde or oxo group of = donors;oxidoreductase activity, acting on the aldehyde or oxo group of = donors, NAD or NADP as acceptor;oxidoreductase activity;glyceraldehyde-3-phosphat…		K00134	GAPDH:glyceraldehyde 3-phosphate dehydrogenase [EC:1.2.1.12];GAPDH:glyceraldehyde 3-phosphate dehydrogenase [EC:1.2.1.12];GAPDH:glyceraldehyde 3-phosphate dehydrogenase [EC:1.2.1.12];GAPDH:glyceraldehyde 3-phosphate dehydrogenase [EC:1.2.1.12];GAPDH:glyceraldehyde 3-phosphate dehydrogenase [EC:1.2.1.12];GAPDH:glyceraldehyde 3-phosphate dehydrogenase [EC:1.2.1.12];	Metabolic pathways - Aspergillus nidulans ;Biosynthesis of secondary metabolites - Aspergillus nidulans ;Biosynthesis of antibiotics - Aspergillus nidulans ;Biosynthesis of amino acids - Aspergillus nidulans ;Carbon metabolism - Aspergillus nidulans ;Glycolysis / Gluconeogenesis - Aspergillus nidulans ;	IPR016040;IPR020828;IPR020829;	NAD(P)-binding domain;"Glyceraldehyde 3-phosphate dehydrogenase, NAD(P) binding domain";"Glyceraldehyde 3-phosphate dehydrogenase, catalytic domain";
B8N7H4	3	CADAFLAP00004081	292	3.22807	0.0125574	0.309783	0.32381	21	Cluster 3	8		chloroplast	biological_process;metabolic process;organic substance metabolic process;primary metabolic process;carbohydrate metabolic process;single-organism metabolic process;cellular process;small molecule metabolic process;cellular metabolic process;organic acid metabolic process;monocarboxylic acid metabolic process;oxoacid metabolic process;carboxylic acid metabolic process;pyruvate metabolic process;ge…	molecular_function;catalytic activity;oxidoreductase activity, acting on the aldehyde or oxo group of = donors;oxidoreductase activity;pyruvate dehydrogenase activity;oxidoreductase activity, acting on the aldehyde or oxo group of = donors, disulfide as acceptor;pyruvate dehydrogenase (acetyl-transferring) activity;	cellular_component;cell part;cell;intracellular;organelle;membrane-bounded organelle;intracellular part;intracellular organelle;intracellular membrane-bounded organelle;	K00161	PDHA:pyruvate dehydrogenase E1 component alpha subunit [EC:1.2.4.1];PDHA:pyruvate dehydrogenase E1 component alpha subunit [EC:1.2.4.1];PDHA:pyruvate dehydrogenase E1 component alpha subunit [EC:1.2.4.1];PDHA:pyruvate dehydrogenase E1 component alpha subunit [EC:1.2.4.1];PDHA:pyruvate dehydrogenase E1 component alpha subunit [EC:1.2.4.1];PDHA:pyruvate dehydrogenase E1 component alpha subunit [EC:…	Metabolic pathways - Aspergillus nidulans ;Biosynthesis of secondary metabolites - Aspergillus nidulans ;Biosynthesis of antibiotics - Aspergillus nidulans ;Carbon metabolism - Aspergillus nidulans ;Glycolysis / Gluconeogenesis - Aspergillus nidulans ;Pyruvate metabolism - Aspergillus nidulans ;Citrate cycle (TCA cycle) - Aspergillus nidulans ;	IPR001017;IPR029061;	"Dehydrogenase, E1 component";Thiamin diphosphate-binding fold;
B8NM07	3	CADAFLAP00009148	392	3.35965	0.0002323	0.29765	0.820513	13	Cluster 3	8.45455	........L.K..........	cytosol	biological_process;metabolic process;organic substance metabolic process;primary metabolic process;carbohydrate metabolic process;single-organism carbohydrate metabolic process;monosaccharide metabolic process;hexose metabolic process;glucose metabolic process;monosaccharide catabolic process;organic substance catabolic process;catabolic process;carbohydrate catabolic process;single-organism carb…	molecular_function;catalytic activity;intramolecular oxidoreductase activity;intramolecular oxidoreductase activity, interconverting aldoses = and ketoses;isomerase activity;triose-phosphate isomerase activity;	cellular_component;cell part;cell;intracellular;organelle;membrane-bounded organelle;intracellular organelle;intracellular part;intracellular membrane-bounded organelle;nucleus;cytoplasm;cytoplasmic part;mitochondrion;	K01803	TPI:triosephosphate isomerase (TIM) [EC:5.3.1.1];TPI:triosephosphate isomerase (TIM) [EC:5.3.1.1];TPI:triosephosphate isomerase (TIM) [EC:5.3.1.1];TPI:triosephosphate isomerase (TIM) [EC:5.3.1.1];TPI:triosephosphate isomerase (TIM) [EC:5.3.1.1];TPI:triosephosphate isomerase (TIM) [EC:5.3.1.1];TPI:triosephosphate isomerase (TIM) [EC:5.3.1.1];TPI:triosephosphate isomerase (TIM) [EC:5.3.1.1];	Metabolic pathways - Aspergillus nidulans ;Biosynthesis of secondary metabolites - Aspergillus nidulans ;Biosynthesis of antibiotics - Aspergillus nidulans ;Biosynthesis of amino acids - Aspergillus nidulans ;Carbon metabolism - Aspergillus nidulans ;Glycolysis / Gluconeogenesis - Aspergillus nidulans ;Fructose and mannose metabolism - Aspergillus nidulans ;Inositol phosphate metabolism - Aspergi…	IPR013785;	Aldolase-type TIM barrel;
B8NL85	1	CADAFLAP00008607	422	3.05263	0.0142112	0.327586	0.290043	22	Cluster 3	8	..........KY.........	chloroplast	biological_process;single-organism metabolic process;cellular process;metabolic process;small molecule metabolic process;organic substance metabolic process;cellular metabolic process;organic acid metabolic process;acyl-CoA metabolic process;thioester metabolic process;cofactor metabolic process;phosphorus metabolic process;coenzyme metabolic process;acetyl-CoA metabolic process;organic substance…	molecular_function;catalytic activity;oxidoreductase activity, acting on the aldehyde or oxo group of = donors;oxidoreductase activity;pyruvate dehydrogenase activity;oxidoreductase activity, acting on the aldehyde or oxo group of = donors, disulfide as acceptor;pyruvate dehydrogenase (acetyl-transferring) activity;	cellular_component;cell part;cell;intracellular;intracellular part;cytoplasm;cytoplasmic part;organelle;membrane-bounded organelle;intracellular organelle;intracellular membrane-bounded organelle;mitochondrion;membrane-enclosed lumen;intracellular organelle lumen;organelle lumen;mitochondrial part;intracellular organelle part;organelle part;mitochondrial matrix;catalytic complex;protein complex;m…	K00162	PDHB:pyruvate dehydrogenase E1 component beta subunit [EC:1.2.4.1];PDHB:pyruvate dehydrogenase E1 component beta subunit [EC:1.2.4.1];PDHB:pyruvate dehydrogenase E1 component beta subunit [EC:1.2.4.1];PDHB:pyruvate dehydrogenase E1 component beta subunit [EC:1.2.4.1];PDHB:pyruvate dehydrogenase E1 component beta subunit [EC:1.2.4.1];PDHB:pyruvate dehydrogenase E1 component beta subunit [EC:1.2.4.…	Metabolic pathways - Aspergillus nidulans ;Biosynthesis of secondary metabolites - Aspergillus nidulans ;Biosynthesis of antibiotics - Aspergillus nidulans ;Carbon metabolism - Aspergillus nidulans ;Glycolysis / Gluconeogenesis - Aspergillus nidulans ;Pyruvate metabolism - Aspergillus nidulans ;Citrate cycle (TCA cycle) - Aspergillus nidulans ;	IPR005475;IPR009014;IPR029061;	"Transketolase-like, pyrimidine-binding domain";"Transketolase, C-terminal/Pyruvate-ferredoxin oxidoreductase, domain II";Thiamin diphosphate-binding fold;
B8NAL4	2	CADAFLAP00005566	631	3.01316	0.00526456	0.331878	0.551282	13	Cluster 3	7.56364	........V.K..........	cytosol	biological_process;metabolic process;organic substance metabolic process;primary metabolic process;carbohydrate metabolic process;single-organism carbohydrate metabolic process;monosaccharide metabolic process;hexose metabolic process;glucose metabolic process;single-organism metabolic process;cellular process;small molecule metabolic process;cellular metabolic process;organic acid metabolic proc…	nucleoside phosphate binding;molecular_function;binding;heterocyclic compound binding;small molecule binding;organic cyclic compound binding;nucleotide binding;catalytic activity;oxidoreductase activity, acting on the aldehyde or oxo group of = donors;oxidoreductase activity, acting on the aldehyde or oxo group of = donors, NAD or NADP as acceptor;oxidoreductase activity;glyceraldehyde-3-phosphat…					IPR016040;IPR020828;IPR020829;	NAD(P)-binding domain;"Glyceraldehyde 3-phosphate dehydrogenase, NAD(P) binding domain";"Glyceraldehyde 3-phosphate dehydrogenase, catalytic domain";
B8N2H3	6	CADAFLAP00003121	856	2.82675	0.0219295	0.353763	0.389474	20	Cluster 3	8.45455	........L.K..........	cytosol	biological_process;metabolic process;organic substance metabolic process;primary metabolic process;carbohydrate metabolic process;single-organism metabolic process;cellular process;small molecule metabolic process;cellular metabolic process;organic acid metabolic process;monocarboxylic acid metabolic process;oxoacid metabolic process;carboxylic acid metabolic process;pyruvate metabolic process;ge…	molecular_function;binding;cation binding;ion binding;metal ion binding;magnesium ion binding;catalytic activity;carbon-oxygen lyase activity;hydro-lyase activity;lyase activity;phosphopyruvate hydratase activity;	intracellular;cytosolic part;cytoplasmic part;protein complex;cytoplasm;catalytic complex;macromolecular complex;cell part;cell;intracellular part;cellular_component;cytosol;phosphopyruvate hydratase complex;organelle;membrane-bounded organelle;intracellular organelle;intracellular membrane-bounded organelle;nucleus;	K01689	ENO:enolase [EC:4.2.1.11];ENO:enolase [EC:4.2.1.11];ENO:enolase [EC:4.2.1.11];ENO:enolase [EC:4.2.1.11];ENO:enolase [EC:4.2.1.11];ENO:enolase [EC:4.2.1.11];ENO:enolase [EC:4.2.1.11];ENO:enolase [EC:4.2.1.11];	Metabolic pathways - Aspergillus nidulans ;Biosynthesis of secondary metabolites - Aspergillus nidulans ;Biosynthesis of antibiotics - Aspergillus nidulans ;Biosynthesis of amino acids - Aspergillus nidulans ;Carbon metabolism - Aspergillus nidulans ;Glycolysis / Gluconeogenesis - Aspergillus nidulans ;RNA degradation - Aspergillus nidulans ;Methane metabolism - Aspergillus nidulans ;	IPR020811;IPR020810;IPR029065;IPR029017;	"Enolase, N-terminal";"Enolase, C-terminal";Enolase C-terminal domain-like;Enolase N-terminal domain-like;
B8N1M8	3	CADAFLAP00002468	1174	3.21491	0.00243931	0.31105	0.578947	19	Cluster 3	8.45455	.........YK..........	cytosol	biological_process;metabolic process;organic substance metabolic process;primary metabolic process;carbohydrate metabolic process;single-organism carbohydrate metabolic process;monosaccharide metabolic process;hexose metabolic process;glucose metabolic process;single-organism metabolic process;cellular process;small molecule metabolic process;cellular metabolic process;organic acid metabolic proc…	molecular_function;catalytic activity;aldehyde-lyase activity;carbon-carbon lyase activity;lyase activity;fructose-bisphosphate aldolase activity;binding;cation binding;ion binding;transition metal ion binding;metal ion binding;zinc ion binding;	cellular_component;cell part;cell;intracellular;organelle;membrane-bounded organelle;intracellular organelle;intracellular part;intracellular membrane-bounded organelle;nucleus;cytoplasm;cytoplasmic part;mitochondrion;cytosol;	K01624	FBA:fructose-bisphosphate aldolase, class II [EC:4.1.2.13];FBA:fructose-bisphosphate aldolase, class II [EC:4.1.2.13];FBA:fructose-bisphosphate aldolase, class II [EC:4.1.2.13];FBA:fructose-bisphosphate aldolase, class II [EC:4.1.2.13];FBA:fructose-bisphosphate aldolase, class II [EC:4.1.2.13];FBA:fructose-bisphosphate aldolase, class II [EC:4.1.2.13];FBA:fructose-bisphosphate aldolase, class II …	Metabolic pathways - Aspergillus nidulans ;Biosynthesis of secondary metabolites - Aspergillus nidulans ;Biosynthesis of antibiotics - Aspergillus nidulans ;Biosynthesis of amino acids - Aspergillus nidulans ;Carbon metabolism - Aspergillus nidulans ;Glycolysis / Gluconeogenesis - Aspergillus nidulans ;Fructose and mannose metabolism - Aspergillus nidulans ;Pentose phosphate pathway - Aspergillus…	IPR013785;	Aldolase-type TIM barrel;
B8NBA7	10	CADAFLAP00005809	1435	3.06579	0.00701703	0.32618	0.450216	22	Cluster 3	8.45455	.........FK..........	cytosol	biological_process;metabolic process;organic substance metabolic process;primary metabolic process;carbohydrate metabolic process;single-organism carbohydrate metabolic process;monosaccharide metabolic process;hexose metabolic process;glucose metabolic process;single-organism metabolic process;cellular process;cellular metabolic process;cellular aldehyde metabolic process;small molecule metabolic…	molecular_function;catalytic activity;intramolecular oxidoreductase activity;intramolecular oxidoreductase activity, interconverting aldoses = and ketoses;isomerase activity;glucose-6-phosphate isomerase activity;	cellular_component;cell part;cell;intracellular;intracellular part;cytoplasm;cytoplasmic part;organelle;membrane-bounded organelle;intracellular organelle;intracellular membrane-bounded organelle;mitochondrion;	K01810	GPI:glucose-6-phosphate isomerase [EC:5.3.1.9];GPI:glucose-6-phosphate isomerase [EC:5.3.1.9];GPI:glucose-6-phosphate isomerase [EC:5.3.1.9];GPI:glucose-6-phosphate isomerase [EC:5.3.1.9];GPI:glucose-6-phosphate isomerase [EC:5.3.1.9];GPI:glucose-6-phosphate isomerase [EC:5.3.1.9];GPI:glucose-6-phosphate isomerase [EC:5.3.1.9];GPI:glucose-6-phosphate isomerase [EC:5.3.1.9];	Metabolic pathways - Aspergillus nidulans ;Biosynthesis of secondary metabolites - Aspergillus nidulans ;Biosynthesis of antibiotics - Aspergillus nidulans ;Carbon metabolism - Aspergillus nidulans ;Starch and sucrose metabolism - Aspergillus nidulans ;Amino sugar and nucleotide sugar metabolism - Aspergillus nidulans ;Glycolysis / Gluconeogenesis - Aspergillus nidulans ;Pentose phosphate pathway…	IPR023096;	"Phosphoglucose isomerase, C-terminal";
B8N0K5	6	CADAFLAP00001824	1436	3.13158	0.006256	0.319328	0.512821	13	Cluster 3	7	.........YK..........	chloroplast	biological_process;metabolic process;organic substance metabolic process;primary metabolic process;carbohydrate metabolic process;cellular process;phosphate-containing compound metabolic process;organophosphate metabolic process;carbohydrate derivative metabolic process;cellular metabolic process;phosphorus metabolic process;fructose 6-phosphate metabolic process;single-organism metabolic process…	nucleoside phosphate binding;molecular_function;binding;heterocyclic compound binding;small molecule binding;organic cyclic compound binding;nucleotide binding;carbohydrate derivative binding;nucleoside binding;purine nucleoside binding;catalytic activity;kinase activity;phosphotransferase activity, alcohol group as acceptor;carbohydrate kinase activity;phosphofructokinase activity;transferase ac…	cellular_component;cell part;cell;intracellular;intracellular part;cytoplasm;	K00850	pfkA:6-phosphofructokinase 1 [EC:2.7.1.11];pfkA:6-phosphofructokinase 1 [EC:2.7.1.11];pfkA:6-phosphofructokinase 1 [EC:2.7.1.11];pfkA:6-phosphofructokinase 1 [EC:2.7.1.11];pfkA:6-phosphofructokinase 1 [EC:2.7.1.11];pfkA:6-phosphofructokinase 1 [EC:2.7.1.11];pfkA:6-phosphofructokinase 1 [EC:2.7.1.11];pfkA:6-phosphofructokinase 1 [EC:2.7.1.11];pfkA:6-phosphofructokinase 1 [EC:2.7.1.11];pfkA:6-phosp…	Metabolic pathways - Aspergillus nidulans ;Biosynthesis of secondary metabolites - Aspergillus nidulans ;Biosynthesis of antibiotics - Aspergillus nidulans ;Biosynthesis of amino acids - Aspergillus nidulans ;Carbon metabolism - Aspergillus nidulans ;Glycolysis / Gluconeogenesis - Aspergillus nidulans ;RNA degradation - Aspergillus nidulans ;Fructose and mannose metabolism - Aspergillus nidulans …	IPR000023;	Phosphofructokinase domain;
B8NUD9	11	CADAFLAP00011639	1455	3.03947	0.00668941	0.329004	0.505263	20	Cluster 3	8.67273	........I.K..........	cytosol	biological_process;metabolic process;organic substance metabolic process;primary metabolic process;carbohydrate metabolic process;single-organism metabolic process;cellular process;cellular metabolic process;cellular aldehyde metabolic process;nitrogen compound metabolic process;cellular aromatic compound metabolic process;organic substance catabolic process;pyridine nucleotide metabolic process;…	molecular_function;catalytic activity;transferase activity, transferring aldehyde or ketonic groups;transferase activity;sedoheptulose-7-phosphate:D-glyceraldehyde-3-phosphate = glyceronetransferase activity;	cellular_component;cell part;cell;intracellular;organelle;membrane-bounded organelle;intracellular organelle;intracellular part;intracellular membrane-bounded organelle;nucleus;cytoplasm;cytoplasmic part;cytosol;	K00616	E2.2.1.2:transaldolase [EC:2.2.1.2];E2.2.1.2:transaldolase [EC:2.2.1.2];E2.2.1.2:transaldolase [EC:2.2.1.2];E2.2.1.2:transaldolase [EC:2.2.1.2];E2.2.1.2:transaldolase [EC:2.2.1.2];E2.2.1.2:transaldolase [EC:2.2.1.2];	Metabolic pathways - Aspergillus nidulans ;Biosynthesis of secondary metabolites - Aspergillus nidulans ;Biosynthesis of antibiotics - Aspergillus nidulans ;Biosynthesis of amino acids - Aspergillus nidulans ;Carbon metabolism - Aspergillus nidulans ;Pentose phosphate pathway - Aspergillus nidulans ;	IPR013785;	Aldolase-type TIM barrel;
B8N4T2	10	CADAFLAP00003676	1456	3.19079	0.0128265	0.313402	0.41502	23	Cluster 3	8.45455	.........YK..........	cytosol		molecular_function;catalytic activity;transferase activity, transferring aldehyde or ketonic groups;transferase activity;transketolase activity;binding;ion binding;cation binding;metal ion binding;	cellular_component;cell part;cell;intracellular;organelle;membrane-bounded organelle;intracellular organelle;intracellular part;intracellular membrane-bounded organelle;nucleus;cytoplasm;cytoplasmic part;cytosol;	K00615	E2.2.1.1:transketolase [EC:2.2.1.1];E2.2.1.1:transketolase [EC:2.2.1.1];E2.2.1.1:transketolase [EC:2.2.1.1];E2.2.1.1:transketolase [EC:2.2.1.1];E2.2.1.1:transketolase [EC:2.2.1.1];E2.2.1.1:transketolase [EC:2.2.1.1];	Metabolic pathways - Aspergillus nidulans ;Biosynthesis of secondary metabolites - Aspergillus nidulans ;Biosynthesis of antibiotics - Aspergillus nidulans ;Biosynthesis of amino acids - Aspergillus nidulans ;Carbon metabolism - Aspergillus nidulans ;Pentose phosphate pathway - Aspergillus nidulans ;	IPR009014;IPR029061;IPR005474;IPR005475;	"Transketolase, C-terminal/Pyruvate-ferredoxin oxidoreductase, domain II";Thiamin diphosphate-binding fold;"Transketolase, N-terminal";"Transketolase-like, pyrimidine-binding domain";
B8N1K6	8	CADAFLAP00002446	1558	3.37281	0.01347	0.296489	0.391667	16	Cluster 3	8	..........K.F........	chloroplast	biological_process;metabolic process;organic substance metabolic process;primary metabolic process;carbohydrate metabolic process;	molecular_function;binding;cation binding;ion binding;metal ion binding;magnesium ion binding;catalytic activity;isomerase activity;intramolecular transferase activity;intramolecular transferase activity, phosphotransferases;	cellular_component;cell part;cell;intracellular;organelle;membrane-bounded organelle;intracellular organelle;intracellular part;intracellular membrane-bounded organelle;nucleus;	K01835	pgm:phosphoglucomutase [EC:5.4.2.2];pgm:phosphoglucomutase [EC:5.4.2.2];pgm:phosphoglucomutase [EC:5.4.2.2];pgm:phosphoglucomutase [EC:5.4.2.2];pgm:phosphoglucomutase [EC:5.4.2.2];pgm:phosphoglucomutase [EC:5.4.2.2];pgm:phosphoglucomutase [EC:5.4.2.2];pgm:phosphoglucomutase [EC:5.4.2.2];pgm:phosphoglucomutase [EC:5.4.2.2];	Metabolic pathways - Aspergillus nidulans ;Biosynthesis of secondary metabolites - Aspergillus nidulans ;Biosynthesis of antibiotics - Aspergillus nidulans ;Purine metabolism - Aspergillus nidulans ;Starch and sucrose metabolism - Aspergillus nidulans ;Amino sugar and nucleotide sugar metabolism - Aspergillus nidulans ;Glycolysis / Gluconeogenesis - Aspergillus nidulans ;Galactose metabolism - As…	IPR005843;IPR005845;IPR005844;IPR005846;IPR016055;	"Alpha-D-phosphohexomutase, C-terminal";"Alpha-D-phosphohexomutase, alpha/beta/alpha domain II";"Alpha-D-phosphohexomutase, alpha/beta/alpha domain I";"Alpha-D-phosphohexomutase, alpha/beta/alpha domain III";"Alpha-D-phosphohexomutase, alpha/beta/alpha I/II/III";
B8MZQ0	2	CADAFLAP00001319	1740	3.52851	0.00034869	0.283406	0.8	11	Cluster 3	7.56364	..........K.F........	cytosol	biological_process;metabolic process;organic substance metabolic process;primary metabolic process;carbohydrate metabolic process;single-organism carbohydrate metabolic process;monosaccharide metabolic process;hexose metabolic process;glucose metabolic process;monosaccharide catabolic process;organic substance catabolic process;catabolic process;carbohydrate catabolic process;single-organism carb…	molecular_function;catalytic activity;intramolecular transferase activity;intramolecular transferase activity, phosphotransferases;isomerase activity;phosphoglycerate mutase activity;binding;cation binding;ion binding;transition metal ion binding;metal ion binding;manganese ion binding;	cellular_component;cell part;cell;intracellular;intracellular part;cytoplasm;	K15633	gpmI:2,3-bisphosphoglycerate-independent phosphoglycerate mutase [EC:5.4.2.12];gpmI:2,3-bisphosphoglycerate-independent phosphoglycerate mutase [EC:5.4.2.12];gpmI:2,3-bisphosphoglycerate-independent phosphoglycerate mutase [EC:5.4.2.12];gpmI:2,3-bisphosphoglycerate-independent phosphoglycerate mutase [EC:5.4.2.12];gpmI:2,3-bisphosphoglycerate-independent phosphoglycerate mutase [EC:5.4.2.12];gpmI…	Metabolic pathways - Aspergillus nidulans ;Biosynthesis of secondary metabolites - Aspergillus nidulans ;Biosynthesis of antibiotics - Aspergillus nidulans ;Biosynthesis of amino acids - Aspergillus nidulans ;Carbon metabolism - Aspergillus nidulans ;Glycolysis / Gluconeogenesis - Aspergillus nidulans ;Glycine, serine and threonine metabolism - Aspergillus nidulans ;Methane metabolism - Aspergill…	IPR006124;IPR011258;IPR017849;IPR017850;	Metalloenzyme;"BPG-independent PGAM, N-terminal";"Alkaline phosphatase-like, alpha/beta/alpha";"Alkaline-phosphatase-like, core domain";
B8N022	7	CADAFLAP00001441	2130	3.03947	0.00689048	0.329004	0.491228	19	Cluster 3	8.67273	........I.K..........	cytosol	biological_process;response to oxygen-containing compound;response to stress;response to oxidative stress;response to chemical;response to stimulus;response to reactive oxygen species;metabolic process;organic substance metabolic process;primary metabolic process;carbohydrate metabolic process;single-organism carbohydrate metabolic process;monosaccharide metabolic process;hexose metabolic process…	nucleoside phosphate binding;molecular_function;binding;heterocyclic compound binding;small molecule binding;organic cyclic compound binding;nucleotide binding;catalytic activity;oxidoreductase activity;oxidoreductase activity, acting on CH-OH group of donors;oxidoreductase activity, acting on the CH-OH group of donors, NAD = or NADP as acceptor;glucose-6-phosphate dehydrogenase activity;cofactor…	cellular_component;cell part;cell;intracellular;intracellular part;cytoplasm;	K00036	G6PD:glucose-6-phosphate 1-dehydrogenase [EC:1.1.1.49 1.1.1.363];G6PD:glucose-6-phosphate 1-dehydrogenase [EC:1.1.1.49 1.1.1.363];G6PD:glucose-6-phosphate 1-dehydrogenase [EC:1.1.1.49 1.1.1.363];G6PD:glucose-6-phosphate 1-dehydrogenase [EC:1.1.1.49 1.1.1.363];G6PD:glucose-6-phosphate 1-dehydrogenase [EC:1.1.1.49 1.1.1.363];G6PD:glucose-6-phosphate 1-dehydrogenase [EC:1.1.1.49 1.1.1.363];	Metabolic pathways - Aspergillus nidulans ;Biosynthesis of secondary metabolites - Aspergillus nidulans ;Biosynthesis of antibiotics - Aspergillus nidulans ;Carbon metabolism - Aspergillus nidulans ;Glutathione metabolism - Aspergillus nidulans ;Pentose phosphate pathway - Aspergillus nidulans ;	IPR022674;IPR022675;IPR016040;	"Glucose-6-phosphate dehydrogenase, NAD-binding";"Glucose-6-phosphate dehydrogenase, C-terminal";NAD(P)-binding domain;
B8NPD5	3	CADAFLAP00010065	2440	3.52193	0.0095301	0.283935	0.417582	14	Cluster 3	7	..........KY.........	mitochondria	biological_process;metabolic process;organic substance metabolic process;primary metabolic process;carbohydrate metabolic process;single-organism metabolic process;cellular process;small molecule metabolic process;cellular metabolic process;organic acid metabolic process;monocarboxylic acid metabolic process;oxoacid metabolic process;carboxylic acid metabolic process;pyruvate metabolic process;ge…	nucleoside phosphate binding;molecular_function;binding;heterocyclic compound binding;small molecule binding;organic cyclic compound binding;nucleotide binding;carbohydrate derivative binding;nucleoside binding;purine nucleoside binding;catalytic activity;kinase activity;phosphotransferase activity, alcohol group as acceptor;carbohydrate kinase activity;transferase activity;transferase activity, …		K00844	HK:hexokinase [EC:2.7.1.1];HK:hexokinase [EC:2.7.1.1];HK:hexokinase [EC:2.7.1.1];HK:hexokinase [EC:2.7.1.1];HK:hexokinase [EC:2.7.1.1];HK:hexokinase [EC:2.7.1.1];HK:hexokinase [EC:2.7.1.1];HK:hexokinase [EC:2.7.1.1];HK:hexokinase [EC:2.7.1.1];	Metabolic pathways - Aspergillus nidulans ;Biosynthesis of secondary metabolites - Aspergillus nidulans ;Biosynthesis of antibiotics - Aspergillus nidulans ;Carbon metabolism - Aspergillus nidulans ;Starch and sucrose metabolism - Aspergillus nidulans ;Amino sugar and nucleotide sugar metabolism - Aspergillus nidulans ;Glycolysis / Gluconeogenesis - Aspergillus nidulans ;Fructose and mannose meta…	IPR022672;IPR022673;	"Hexokinase, N-terminal";"Hexokinase, C-terminal";
B8N3S3	1	CADAFLAP00002532	2593	3.37061	0.00374591	0.296682	0.509091	11	Cluster 3	8	........L.K..........	cytosol		molecular_function;binding;cation binding;ion binding;metal ion binding;magnesium ion binding;catalytic activity;lyase activity;carbon-carbon lyase activity;carboxy-lyase activity;small molecule binding;vitamin binding;coenzyme binding;cofactor binding;anion binding;heterocyclic compound binding;sulfur compound binding;organic cyclic compound binding;thiamine pyrophosphate binding;		K01568	E4.1.1.1:pyruvate decarboxylase [EC:4.1.1.1];E4.1.1.1:pyruvate decarboxylase [EC:4.1.1.1];E4.1.1.1:pyruvate decarboxylase [EC:4.1.1.1];E4.1.1.1:pyruvate decarboxylase [EC:4.1.1.1];	Metabolic pathways - Aspergillus nidulans ;Biosynthesis of secondary metabolites - Aspergillus nidulans ;Biosynthesis of antibiotics - Aspergillus nidulans ;Glycolysis / Gluconeogenesis - Aspergillus nidulans ;	IPR011766;IPR029035;IPR029061;IPR012001;IPR012000;	"Thiamine pyrophosphate enzyme, C-terminal TPP-binding";DHS-like NAD/FAD-binding domain;Thiamin diphosphate-binding fold;"Thiamine pyrophosphate enzyme, N-terminal TPP-binding domain";"Thiamine pyrophosphate enzyme, central domain";
B8N9D5	1	CADAFLAP00004815	2811	3.54386	0.00336134	0.282178	0.611111	9	Cluster 3	7	..........K.Y........	chloroplast	biological_process;metabolic process;organic substance metabolic process;primary metabolic process;carbohydrate metabolic process;	molecular_function;catalytic activity;binding;isomerase activity;racemase and epimerase activity;racemase and epimerase activity, acting on carbohydrates and = derivatives;carbohydrate binding;glucose-6-phosphate 1-epimerase activity;	cellular_component;cell part;cell;intracellular;organelle;membrane-bounded organelle;intracellular organelle;intracellular part;intracellular membrane-bounded organelle;nucleus;cytoplasm;				IPR011013;IPR014718;	Galactose mutarotase-like domain;"Glycoside hydrolase-type carbohydrate-binding, subgroup";
B8NQF7	1	CADAFLAP00010702	1721	2.69518	0.0182076	0.371033	0.292398	19	Cluster 4	7		cytosol	biological_process;single-organism metabolic process;cellular process;metabolic process;small molecule metabolic process;organic substance metabolic process;cellular metabolic process;organic acid metabolic process;nitrogen compound metabolic process;cellular nitrogen compound metabolic process;cellular aromatic compound metabolic process;organic cyclic compound metabolic process;primary metaboli…	nucleoside phosphate binding;molecular_function;binding;heterocyclic compound binding;small molecule binding;organic cyclic compound binding;nucleotide binding;carbohydrate derivative binding;nucleoside binding;purine nucleoside binding;catalytic activity;ligase activity;ligase activity, forming carbon-oxygen bonds;ligase activity, forming aminoacyl-tRNA and related compounds;aminoacyl-tRNA ligas…	cellular_component;cell part;cell;intracellular;intracellular part;cytoplasm;	K01885	EARS:glutamyl-tRNA synthetase [EC:6.1.1.17];EARS:glutamyl-tRNA synthetase [EC:6.1.1.17];EARS:glutamyl-tRNA synthetase [EC:6.1.1.17];EARS:glutamyl-tRNA synthetase [EC:6.1.1.17];	Metabolic pathways - Aspergillus nidulans ;Biosynthesis of secondary metabolites - Aspergillus nidulans ;Aminoacyl-tRNA biosynthesis - Aspergillus nidulans ;Porphyrin and chlorophyll metabolism - Aspergillus nidulans ;	IPR014729;IPR011035;IPR020056;IPR020058;IPR020059;IPR020061;IPR010987;	Rossmann-like alpha/beta/alpha sandwich fold;"Ribosomal protein L25/Gln-tRNA synthetase, anti-codon-binding domain";"Ribosomal protein L25/Gln-tRNA synthetase, beta-barrel domain";"Glutamyl/glutaminyl-tRNA synthetase, class Ib, catalytic domain";"Glutamyl/glutaminyl-tRNA synthetase, class Ib, anti-codon binding domain";"Glutamyl/glutaminyl-tRNA synthetase, class Ib, alpha-bundle domain";"Glutathi…
B8N6I0	1	CADAFLAP00003378	1722	3.58772	0.0002736	0.278729	0.638889	9	Cluster 4	7		chloroplast	biological_process;single-organism metabolic process;cellular process;metabolic process;small molecule metabolic process;organic substance metabolic process;cellular metabolic process;organic acid metabolic process;nitrogen compound metabolic process;cellular nitrogen compound metabolic process;cellular aromatic compound metabolic process;organic cyclic compound metabolic process;primary metaboli…	molecular_function;binding;heterocyclic compound binding;RNA binding;organic cyclic compound binding;nucleic acid binding;tRNA binding;anion binding;ion binding;lipid binding;phospholipid binding;enzyme regulator activity;enzyme activator activity;phosphatidylinositol phosphate binding;phosphatidylinositol binding;phosphatidylinositol-3-phosphate binding;phosphatidylinositol-3,5-bisphosphate bind…	cellular_component;cell part;cell;intracellular;intracellular part;cytoplasm;protein complex;cytoplasmic part;macromolecular complex;methionyl glutamyl tRNA synthetase complex;				IPR010987;IPR012340;IPR004046;IPR002547;	"Glutathione S-transferase, C-terminal-like";"Nucleic acid-binding, OB-fold";"Glutathione S-transferase, C-terminal";tRNA-binding domain;
B8N672	4	CADAFLAP00003541	1857	3.55921	0.00054482	0.280961	0.611111	9	Cluster 4	7	..........KH.........	chloroplast	biological_process;single-organism metabolic process;cellular process;metabolic process;small molecule metabolic process;organic substance metabolic process;cellular metabolic process;organic acid metabolic process;nitrogen compound metabolic process;cellular nitrogen compound metabolic process;cellular aromatic compound metabolic process;organic cyclic compound metabolic process;primary metaboli…	nucleoside phosphate binding;molecular_function;binding;heterocyclic compound binding;small molecule binding;organic cyclic compound binding;nucleotide binding;carbohydrate derivative binding;nucleoside binding;purine nucleoside binding;catalytic activity;ligase activity;ligase activity, forming carbon-oxygen bonds;ligase activity, forming aminoacyl-tRNA and related compounds;aminoacyl-tRNA ligas…	cellular_component;cell part;cell;intracellular;intracellular part;cytoplasm;cytoplasmic part;cytosol;protein complex;macromolecular complex;methionyl glutamyl tRNA synthetase complex;	K01874	MARS:methionyl-tRNA synthetase [EC:6.1.1.10];MARS:methionyl-tRNA synthetase [EC:6.1.1.10];	Aminoacyl-tRNA biosynthesis - Aspergillus nidulans ;Selenocompound metabolism - Aspergillus nidulans ;	IPR029038;IPR009080;IPR014729;	"Methionyl-tRNA synthetase, Zn-domain";"Aminoacyl-tRNA synthetase, class 1a, anticodon-binding";Rossmann-like alpha/beta/alpha sandwich fold;
B8N4R2	1	CADAFLAP00003656	2178	3.23246	0.00293336	0.309362	0.435897	13	Cluster 4	7	..........KH.........	cytosol	biological_process;single-organism metabolic process;cellular process;metabolic process;small molecule metabolic process;organic substance metabolic process;cellular metabolic process;organic acid metabolic process;nitrogen compound metabolic process;cellular nitrogen compound metabolic process;cellular aromatic compound metabolic process;organic cyclic compound metabolic process;primary metaboli…	nucleoside phosphate binding;molecular_function;binding;heterocyclic compound binding;small molecule binding;organic cyclic compound binding;nucleotide binding;carbohydrate derivative binding;nucleoside binding;purine nucleoside binding;carboxylic ester hydrolase activity;hydrolase activity;hydrolase activity, acting on ester bonds;catalytic activity;aminoacyl-tRNA editing activity;ligase activit…	cellular_component;cell part;cell;intracellular;intracellular part;cytoplasm;cytoplasmic part;cytosol;	K01870	IARS:isoleucyl-tRNA synthetase [EC:6.1.1.5];	Aminoacyl-tRNA biosynthesis - Aspergillus nidulans ;	IPR002300;IPR009080;IPR009008;IPR013155;IPR014729;	"Aminoacyl-tRNA synthetase, class Ia";"Aminoacyl-tRNA synthetase, class 1a, anticodon-binding";"Valyl/Leucyl/Isoleucyl-tRNA synthetase, editing domain";"Methionyl/Valyl/Leucyl/Isoleucyl-tRNA synthetase, anticodon-binding";Rossmann-like alpha/beta/alpha sandwich fold;
B8N248	3	CADAFLAP00002817	2179	3.07018	0.00432559	0.325714	0.439394	12	Cluster 4	7	..........K.Y........	nuclear	biological_process;single-organism metabolic process;cellular process;metabolic process;small molecule metabolic process;organic substance metabolic process;cellular metabolic process;organic acid metabolic process;nitrogen compound metabolic process;cellular nitrogen compound metabolic process;cellular aromatic compound metabolic process;organic cyclic compound metabolic process;primary metaboli…	nucleoside phosphate binding;molecular_function;binding;heterocyclic compound binding;small molecule binding;organic cyclic compound binding;nucleotide binding;carbohydrate derivative binding;nucleoside binding;purine nucleoside binding;carboxylic ester hydrolase activity;hydrolase activity;hydrolase activity, acting on ester bonds;catalytic activity;aminoacyl-tRNA editing activity;ligase activit…	cellular_component;cell part;cell;intracellular;intracellular part;cytoplasm;cytoplasmic part;cytosol;	K01869	LARS:leucyl-tRNA synthetase [EC:6.1.1.4];	Aminoacyl-tRNA biosynthesis - Aspergillus nidulans ;	IPR014729;IPR013155;IPR002300;IPR009080;IPR009008;	Rossmann-like alpha/beta/alpha sandwich fold;"Methionyl/Valyl/Leucyl/Isoleucyl-tRNA synthetase, anticodon-binding";"Aminoacyl-tRNA synthetase, class Ia";"Aminoacyl-tRNA synthetase, class 1a, anticodon-binding";"Valyl/Leucyl/Isoleucyl-tRNA synthetase, editing domain";
B8N2E2	1	CADAFLAP00003002	2532	3.5	0.0004203	0.285714	0.694444	9	Cluster 4	7	..........K.Y........	cytosol	biological_process;single-organism metabolic process;cellular process;metabolic process;small molecule metabolic process;organic substance metabolic process;cellular metabolic process;organic acid metabolic process;nitrogen compound metabolic process;cellular nitrogen compound metabolic process;cellular aromatic compound metabolic process;organic cyclic compound metabolic process;primary metaboli…	nucleoside phosphate binding;molecular_function;binding;heterocyclic compound binding;small molecule binding;organic cyclic compound binding;nucleotide binding;carbohydrate derivative binding;nucleoside binding;purine nucleoside binding;nucleic acid binding;catalytic activity;ligase activity;ligase activity, forming carbon-oxygen bonds;ligase activity, forming aminoacyl-tRNA and related compounds…	cellular_component;cell part;cell;intracellular;intracellular part;cytoplasm;	K04567	KARS:lysyl-tRNA synthetase, class II [EC:6.1.1.6];	Aminoacyl-tRNA biosynthesis - Aspergillus nidulans ;	IPR004364;IPR004365;IPR012340;IPR006195;IPR018149;	"Aminoacyl-tRNA synthetase, class II (D/K/N)";"OB-fold nucleic acid binding domain, AA-tRNA synthetase-type";"Nucleic acid-binding, OB-fold";"Aminoacyl-tRNA synthetase, class II";"Lysyl-tRNA synthetase, class II, C-terminal";
B8MYF2	1	CADAFLAP00000871	2867	3.5943	0	0.278218	1	7	Cluster 4	7	..........KY.........	mitochondria	biological_process;single-organism metabolic process;cellular process;metabolic process;small molecule metabolic process;organic substance metabolic process;cellular metabolic process;organic acid metabolic process;nitrogen compound metabolic process;cellular nitrogen compound metabolic process;cellular aromatic compound metabolic process;organic cyclic compound metabolic process;primary metaboli…	nucleoside phosphate binding;molecular_function;binding;heterocyclic compound binding;small molecule binding;organic cyclic compound binding;nucleotide binding;carbohydrate derivative binding;nucleoside binding;purine nucleoside binding;catalytic activity;ligase activity;ligase activity, forming carbon-oxygen bonds;ligase activity, forming aminoacyl-tRNA and related compounds;aminoacyl-tRNA ligas…	cellular_component;cell part;cell;intracellular;intracellular part;cytoplasm;	K01876	DARS:aspartyl-tRNA synthetase [EC:6.1.1.12];	Aminoacyl-tRNA biosynthesis - Aspergillus nidulans ;	IPR012340;IPR006195;IPR004364;IPR024320;	"Nucleic acid-binding, OB-fold";"Aminoacyl-tRNA synthetase, class II";"Aminoacyl-tRNA synthetase, class II (D/K/N)";"Lysylphosphatidylglycerol synthetase, domain of unknown function DUF2156";
B8NGS8	1	CADAFLAP00007673	3130	3.13377	0.00208056	0.319104	0.694444	9	Cluster 4	7	..........KY.........	chloroplast	biological_process;single-organism metabolic process;cellular process;metabolic process;small molecule metabolic process;organic substance metabolic process;cellular metabolic process;organic acid metabolic process;nitrogen compound metabolic process;cellular nitrogen compound metabolic process;cellular aromatic compound metabolic process;organic cyclic compound metabolic process;primary metaboli…	nucleoside phosphate binding;molecular_function;binding;heterocyclic compound binding;small molecule binding;organic cyclic compound binding;nucleotide binding;carbohydrate derivative binding;nucleoside binding;purine nucleoside binding;catalytic activity;ligase activity;ligase activity, forming carbon-oxygen bonds;ligase activity, forming aminoacyl-tRNA and related compounds;aminoacyl-tRNA ligas…	cellular_component;cell part;cell;intracellular;intracellular part;cytoplasm;	K01887	RARS:arginyl-tRNA synthetase [EC:6.1.1.19];	Aminoacyl-tRNA biosynthesis - Aspergillus nidulans ;	IPR005148;IPR009080;IPR014729;IPR008909;	Arginyl tRNA synthetase N-terminal domain;"Aminoacyl-tRNA synthetase, class 1a, anticodon-binding";Rossmann-like alpha/beta/alpha sandwich fold;DALR anticodon binding;
B8NWC9	2	CADAFLAP00012538	75	2.83114	0.0274006	0.353215	0.263158	19	Cluster 5	6	..........KY.........	mitochondria	nitrogen compound metabolic process;cellular nitrogen compound metabolic process;biological_process;cellular aromatic compound metabolic process;organic cyclic compound metabolic process;cellular process;metabolic process;organic substance metabolic process;cellular metabolic process;primary metabolic process;heterocycle metabolic process;nucleobase-containing compound metabolic process;organonit…	nucleoside phosphate binding;molecular_function;binding;heterocyclic compound binding;small molecule binding;organic cyclic compound binding;nucleotide binding;carbohydrate derivative binding;nucleoside binding;purine nucleoside binding;catalytic activity;transporter activity;purine ribonucleotide binding;anion binding;ribonucleotide binding;ion binding;ribonucleoside binding;purine ribonucleosid…	mitochondrial inner membrane;mitochondrial envelope;envelope;intracellular membrane-bounded organelle;intracellular;mitochondrion;cytoplasm;organelle;macromolecular complex;mitochondrial membrane part;membrane-bounded organelle;organelle membrane;organelle inner membrane;intracellular organelle;proton-transporting two-sector ATPase complex, catalytic domain;proton-transporting ATP synthase comple…	K02133	ATPeF1B:F-type H+-transporting ATPase subunit beta [EC:3.6.3.14];ATPeF1B:F-type H+-transporting ATPase subunit beta [EC:3.6.3.14];	Metabolic pathways - Aspergillus nidulans ;Oxidative phosphorylation - Aspergillus nidulans ;	IPR024034;IPR000793;IPR003593;IPR000194;IPR004100;IPR027417;	"ATPase, F1 complex beta subunit/V1 complex, C-terminal";"ATPase, F1/V1/A1 complex, alpha/beta subunit, C-terminal";AAA+ ATPase domain;"ATPase, F1/V1/A1 complex, alpha/beta subunit, nucleotide-binding domain";"ATPase, F1 complex alpha/beta subunit, N-terminal domain";P-loop containing nucleoside triphosphate hydrolase;
B8NW31	3	CADAFLAP00012531	446	3.07456	0.017514	0.32525	0.313725	18	Cluster 5	6	.........YK..........	chloroplast	biological_process;cellular process;metabolic process;cellular metabolic process;generation of precursor metabolites and energy;phosphorylation;phosphate-containing compound metabolic process;phosphorus metabolic process;oxidative phosphorylation;respiratory electron transport chain;cellular respiration;ATP synthesis coupled electron transport;single-organism metabolic process;mitochondrial ATP s…	molecular_function;catalytic activity;transporter activity;binding;ion transmembrane transporter activity;hydrogen ion transmembrane transporter activity;transmembrane transporter activity;oxidoreductase activity, acting on diphenols and related = substances as donors;monovalent inorganic cation transmembrane transporter activity;cation transmembrane transporter activity;inorganic cation transmem…	cellular_component;cell part;cell;intracellular;intracellular part;cytoplasm;cytoplasmic part;organelle;membrane-bounded organelle;intracellular organelle;intracellular membrane-bounded organelle;mitochondrion;organelle envelope;envelope;mitochondrial part;intracellular organelle part;organelle part;mitochondrial envelope;mitochondrial membrane;membrane;organelle inner membrane;organelle membrane…	K00411	UQCRFS1:ubiquinol-cytochrome c reductase iron-sulfur subunit [EC:1.10.2.2];UQCRFS1:ubiquinol-cytochrome c reductase iron-sulfur subunit [EC:1.10.2.2];	Metabolic pathways - Aspergillus nidulans ;Oxidative phosphorylation - Aspergillus nidulans ;	IPR006317;IPR005805;IPR004192;IPR017941;	"Ubiquinol-cytochrome c reductase, iron-sulphur subunit";"Rieske iron-sulphur protein, C-terminal";"Ubiquinol cytochrome reductase, transmembrane domain";Rieske [2Fe-2S] iron-sulphur domain;
B8MXS8	5	CADAFLAP00000647	595	2.78509	0.0294448	0.359055	0.308824	17	Cluster 5	6	........V.K..........	mitochondria	nitrogen compound metabolic process;cellular nitrogen compound metabolic process;biological_process;cellular aromatic compound metabolic process;organic cyclic compound metabolic process;cellular process;metabolic process;organic substance metabolic process;cellular metabolic process;primary metabolic process;heterocycle metabolic process;nucleobase-containing compound metabolic process;organonit…	nucleoside phosphate binding;molecular_function;binding;heterocyclic compound binding;small molecule binding;organic cyclic compound binding;nucleotide binding;carbohydrate derivative binding;nucleoside binding;purine nucleoside binding;catalytic activity;transporter activity;purine ribonucleotide binding;anion binding;ribonucleotide binding;ion binding;ribonucleoside binding;purine ribonucleosid…	mitochondrial inner membrane;mitochondrial envelope;envelope;intracellular membrane-bounded organelle;intracellular;mitochondrion;cytoplasm;organelle;macromolecular complex;mitochondrial membrane part;membrane-bounded organelle;organelle membrane;organelle inner membrane;intracellular organelle;proton-transporting two-sector ATPase complex, catalytic domain;proton-transporting ATP synthase comple…	K02132	ATPeF1A:F-type H+-transporting ATPase subunit alpha;ATPeF1A:F-type H+-transporting ATPase subunit alpha;	Metabolic pathways - Aspergillus nidulans ;Oxidative phosphorylation - Aspergillus nidulans ;	IPR000194;IPR027417;IPR000793;IPR023366;IPR004100;	"ATPase, F1/V1/A1 complex, alpha/beta subunit, nucleotide-binding domain";P-loop containing nucleoside triphosphate hydrolase;"ATPase, F1/V1/A1 complex, alpha/beta subunit, C-terminal";ATP synthase subunit alpha-like domain;"ATPase, F1 complex alpha/beta subunit, N-terminal domain";
B8NQL8	3	CADAFLAP00010763	871	3.28289	0.00522782	0.304609	0.4	15	Cluster 5	6	........L.K..........	mitochondria	biological_process;cellular process;metabolic process;cellular metabolic process;generation of precursor metabolites and energy;phosphorylation;phosphate-containing compound metabolic process;phosphorus metabolic process;oxidative phosphorylation;respiratory electron transport chain;cellular respiration;ATP synthesis coupled electron transport;single-organism metabolic process;mitochondrial ATP s…	molecular_function;catalytic activity;transporter activity;binding;ion transmembrane transporter activity;hydrogen ion transmembrane transporter activity;transmembrane transporter activity;oxidoreductase activity, acting on diphenols and related = substances as donors;monovalent inorganic cation transmembrane transporter activity;cation transmembrane transporter activity;inorganic cation transmem…	cellular_component;cell part;cell;intracellular;intracellular part;cytoplasm;cytoplasmic part;organelle;membrane-bounded organelle;intracellular organelle;intracellular membrane-bounded organelle;mitochondrion;organelle envelope;envelope;mitochondrial part;intracellular organelle part;organelle part;mitochondrial envelope;mitochondrial membrane;membrane;organelle inner membrane;organelle membrane…	K00415	QCR2:ubiquinol-cytochrome c reductase core subunit 2;QCR2:ubiquinol-cytochrome c reductase core subunit 2;	Metabolic pathways - Aspergillus nidulans ;Oxidative phosphorylation - Aspergillus nidulans ;	IPR007863;IPR011237;IPR011249;	"Peptidase M16, C-terminal";Peptidase M16 domain;"Metalloenzyme, LuxS/M16 peptidase-like";
B8N6U8	1	CADAFLAP00003586	1653	3.36842	0.00353741	0.296875	0.428571	15	Cluster 5	6	..........K.F........	mitochondria	macromolecule localization;single-organism transport;cellular macromolecule localization;cellular process;single-organism process;single-organism cellular process;intracellular transport;protein transport;establishment of localization;intracellular protein transport;establishment of protein localization;biological_process;cellular localization;protein localization;transport;establishment of local…	molecular_function;catalytic activity;peptidase activity, acting on L-amino acid peptides;hydrolase activity;peptidase activity;endopeptidase activity;metallopeptidase activity;metalloendopeptidase activity;binding;ion binding;cation binding;metal ion binding;	cellular_component;cell part;cell;intracellular;intracellular part;cytoplasm;cytoplasmic part;organelle;membrane-bounded organelle;intracellular organelle;intracellular membrane-bounded organelle;mitochondrion;membrane-enclosed lumen;intracellular organelle lumen;organelle lumen;mitochondrial part;intracellular organelle part;organelle part;mitochondrial matrix;protein complex;macromolecular comp…				IPR007863;IPR011765;IPR011237;IPR011249;	"Peptidase M16, C-terminal";"Peptidase M16, N-terminal";Peptidase M16 domain;"Metalloenzyme, LuxS/M16 peptidase-like";
B8NLG2	1	CADAFLAP00008774	1660	4.51535	0	0.221467	1	7	Cluster 5	7	........I.K..........	cytosol	biological_process;establishment of localization;localization;transport;single-organism transport;single-organism process;ion transport;cation transport;hydrogen transport;cellular process;monovalent inorganic cation transport;single-organism cellular process;transmembrane transport;ion transmembrane transport;proton transport;energy coupled proton transmembrane transport, against = electrochemic…	molecular_function;catalytic activity;transporter activity;ion transmembrane transporter activity;substrate-specific transmembrane transporter activity;transmembrane transporter activity;substrate-specific transporter activity;cation transmembrane transporter activity;inorganic cation transmembrane transporter activity;monovalent inorganic cation transmembrane transporter activity;hydrogen ion tr…	vacuole;vacuolar membrane;proton-transporting V-type ATPase complex;cell;proton-transporting two-sector ATPase complex;proton-transporting V-type ATPase, V1 domain;cellular_component;intracellular membrane-bounded organelle;intracellular;cytoplasmic part;protein complex;cytoplasm;organelle;membrane;macromolecular complex;intracellular organelle part;cell part;vacuolar part;organelle membrane;memb…	K02150	ATPeV1E:V-type H+-transporting ATPase subunit E;ATPeV1E:V-type H+-transporting ATPase subunit E;ATPeV1E:V-type H+-transporting ATPase subunit E;	Metabolic pathways - Aspergillus nidulans ;Oxidative phosphorylation - Aspergillus nidulans ;Phagosome - Aspergillus nidulans ;	;	;
B8NGL6	3	CADAFLAP00007521	1661	4.51535	0	0.221467	1	7	Cluster 5	7	..........KY.........	cytosol	nitrogen compound metabolic process;cellular nitrogen compound metabolic process;biological_process;cellular aromatic compound metabolic process;organic cyclic compound metabolic process;cellular process;metabolic process;organic substance metabolic process;cellular metabolic process;primary metabolic process;heterocycle metabolic process;nucleobase-containing compound metabolic process;organonit…	nucleoside phosphate binding;molecular_function;binding;heterocyclic compound binding;small molecule binding;organic cyclic compound binding;nucleotide binding;carbohydrate derivative binding;nucleoside binding;purine nucleoside binding;catalytic activity;transporter activity;purine ribonucleotide binding;anion binding;ribonucleotide binding;ion binding;ribonucleoside binding;purine ribonucleosid…	vacuole;vacuolar membrane;proton-transporting V-type ATPase complex;cell;proton-transporting two-sector ATPase complex;proton-transporting V-type ATPase, V1 domain;cellular_component;intracellular membrane-bounded organelle;intracellular;cytoplasmic part;protein complex;cytoplasm;organelle;membrane;macromolecular complex;intracellular organelle part;cell part;vacuolar part;organelle membrane;memb…	K02147	ATPeV1B:V-type H+-transporting ATPase subunit B;ATPeV1B:V-type H+-transporting ATPase subunit B;ATPeV1B:V-type H+-transporting ATPase subunit B;	Metabolic pathways - Aspergillus nidulans ;Oxidative phosphorylation - Aspergillus nidulans ;Phagosome - Aspergillus nidulans ;	IPR027417;IPR000194;IPR000793;IPR004100;	P-loop containing nucleoside triphosphate hydrolase;"ATPase, F1/V1/A1 complex, alpha/beta subunit, nucleotide-binding domain";"ATPase, F1/V1/A1 complex, alpha/beta subunit, C-terminal";"ATPase, F1 complex alpha/beta subunit, N-terminal domain";
B8NG77	1	CADAFLAP00007295	1682	4.51535	0	0.221467	1	7	Cluster 5	7	..........K.F........	cytosol,nuclear	biological_process;establishment of localization;localization;transport;single-organism transport;single-organism process;ion transport;cation transport;hydrogen transport;cellular process;monovalent inorganic cation transport;single-organism cellular process;transmembrane transport;ion transmembrane transport;proton transport;energy coupled proton transmembrane transport, against = electrochemic…	molecular_function;catalytic activity;transporter activity;ion transmembrane transporter activity;substrate-specific transmembrane transporter activity;transmembrane transporter activity;substrate-specific transporter activity;cation transmembrane transporter activity;inorganic cation transmembrane transporter activity;monovalent inorganic cation transmembrane transporter activity;hydrogen ion tr…	cellular_component;cell part;cell;intracellular;organelle;membrane-bounded organelle;intracellular organelle;intracellular part;intracellular membrane-bounded organelle;nucleus;cytoplasm;cytoplasmic part;cytosol;membrane;protein complex;macromolecular complex;membrane part;proton-transporting two-sector ATPase complex;proton-transporting V-type ATPase complex;proton-transporting two-sector ATPase…	K02151	ATPeV1F:V-type H+-transporting ATPase subunit F;ATPeV1F:V-type H+-transporting ATPase subunit F;ATPeV1F:V-type H+-transporting ATPase subunit F;	Metabolic pathways - Aspergillus nidulans ;Oxidative phosphorylation - Aspergillus nidulans ;Phagosome - Aspergillus nidulans ;	;	;
B8NQ65	2	CADAFLAP00010522	1684	3.65351	0.009189	0.273709	0.638889	9	Cluster 5	7		mitochondria	nitrogen compound metabolic process;cellular nitrogen compound metabolic process;biological_process;cellular aromatic compound metabolic process;organic cyclic compound metabolic process;cellular process;metabolic process;organic substance metabolic process;cellular metabolic process;primary metabolic process;heterocycle metabolic process;nucleobase-containing compound metabolic process;organonit…	nucleoside phosphate binding;molecular_function;binding;heterocyclic compound binding;small molecule binding;organic cyclic compound binding;nucleotide binding;carbohydrate derivative binding;nucleoside binding;purine nucleoside binding;catalytic activity;transporter activity;purine ribonucleotide binding;anion binding;ribonucleotide binding;ion binding;ribonucleoside binding;purine ribonucleosid…	intracellular;vacuole;cytoplasmic part;cytoplasm;organelle;membrane-bounded organelle;cell part;cell;intracellular organelle;intracellular part;cellular_component;intracellular membrane-bounded organelle;storage vacuole;lytic vacuole;fungal-type vacuole;vacuolar membrane;membrane;organelle membrane;intracellular organelle part;vacuolar part;organelle part;fungal-type vacuole membrane;cytosol;prot…	K02145	ATPeV1A:V-type H+-transporting ATPase subunit A [EC:3.6.3.14];ATPeV1A:V-type H+-transporting ATPase subunit A [EC:3.6.3.14];ATPeV1A:V-type H+-transporting ATPase subunit A [EC:3.6.3.14];	Metabolic pathways - Aspergillus nidulans ;Oxidative phosphorylation - Aspergillus nidulans ;Phagosome - Aspergillus nidulans ;	IPR027417;IPR000793;IPR004100;IPR000194;IPR024034;	P-loop containing nucleoside triphosphate hydrolase;"ATPase, F1/V1/A1 complex, alpha/beta subunit, C-terminal";"ATPase, F1 complex alpha/beta subunit, N-terminal domain";"ATPase, F1/V1/A1 complex, alpha/beta subunit, nucleotide-binding domain";"ATPase, F1 complex beta subunit/V1 complex, C-terminal";
B8NJS0	3	CADAFLAP00008304	1962	4.51535	0	0.221467	1	7	Cluster 5	7	..........KY.........	chloroplast	biological_process;establishment of localization;localization;transport;single-organism transport;single-organism process;ion transport;cation transport;hydrogen transport;cellular process;monovalent inorganic cation transport;single-organism cellular process;transmembrane transport;ion transmembrane transport;proton transport;energy coupled proton transmembrane transport, against = electrochemic…	molecular_function;transporter activity;ion transmembrane transporter activity;substrate-specific transmembrane transporter activity;transmembrane transporter activity;substrate-specific transporter activity;cation transmembrane transporter activity;inorganic cation transmembrane transporter activity;monovalent inorganic cation transmembrane transporter activity;hydrogen ion transmembrane transpo…	cellular_component;cell part;cell;intracellular;intracellular part;cytoplasm;cytoplasmic part;cytosol;membrane;protein complex;macromolecular complex;membrane part;proton-transporting two-sector ATPase complex;proton-transporting V-type ATPase complex;proton-transporting two-sector ATPase complex, catalytic domain;proton-transporting V-type ATPase, V1 domain;	K02148	ATPeV1C:V-type H+-transporting ATPase subunit C;ATPeV1C:V-type H+-transporting ATPase subunit C;ATPeV1C:V-type H+-transporting ATPase subunit C;	Metabolic pathways - Aspergillus nidulans ;Oxidative phosphorylation - Aspergillus nidulans ;Phagosome - Aspergillus nidulans ;
B8N508	2	CADAFLAP00003931	1979	4.51535	0	0.221467	1	7	Cluster 5	7	..........K....R.....	cytosol	biological_process;establishment of localization;localization;transport;single-organism transport;single-organism process;ion transport;cation transport;hydrogen transport;cellular localization;cellular process;single-organism cellular process;establishment of localization in cell;intracellular transport;vacuolar transport;monovalent inorganic cation transport;transmembrane transport;ion transmem…	molecular_function;catalytic activity;transporter activity;ion transmembrane transporter activity;substrate-specific transmembrane transporter activity;transmembrane transporter activity;substrate-specific transporter activity;cation transmembrane transporter activity;inorganic cation transmembrane transporter activity;monovalent inorganic cation transmembrane transporter activity;hydrogen ion tr…	intracellular;vacuole;cytoplasmic part;cytoplasm;organelle;membrane-bounded organelle;cell part;cell;intracellular organelle;intracellular part;cellular_component;intracellular membrane-bounded organelle;storage vacuole;lytic vacuole;fungal-type vacuole;vacuolar membrane;membrane;organelle membrane;intracellular organelle part;vacuolar part;organelle part;fungal-type vacuole membrane;nucleus;prot…	K02146	ATPeV0D:V-type H+-transporting ATPase subunit d;ATPeV0D:V-type H+-transporting ATPase subunit d;ATPeV0D:V-type H+-transporting ATPase subunit d;	Metabolic pathways - Aspergillus nidulans ;Oxidative phosphorylation - Aspergillus nidulans ;Phagosome - Aspergillus nidulans ;	;	;
B8NJ02	1	CADAFLAP00008543	2391	4.51535	0	0.221467	1	7	Cluster 5	7	.........YK..........	mitochondria	biological_process;establishment of localization;localization;transport;single-organism transport;single-organism process;ion transport;cation transport;hydrogen transport;monovalent inorganic cation transport;proton transport;	molecular_function;catalytic activity;transporter activity;hydrolase activity;hydrolase activity, acting on acid anhydrides;transmembrane transporter activity;hydrolase activity, acting on acid anhydrides, catalyzing = transmembrane movement of substances;	vacuole;vacuolar membrane;proton-transporting V-type ATPase complex;cell;proton-transporting two-sector ATPase complex;proton-transporting V-type ATPase, V1 domain;cellular_component;intracellular membrane-bounded organelle;intracellular;cytoplasmic part;protein complex;cytoplasm;organelle;membrane;macromolecular complex;intracellular organelle part;cell part;vacuolar part;organelle membrane;memb…	K02152	ATPeV1G:V-type H+-transporting ATPase subunit G;ATPeV1G:V-type H+-transporting ATPase subunit G;ATPeV1G:V-type H+-transporting ATPase subunit G;	Metabolic pathways - Aspergillus nidulans ;Oxidative phosphorylation - Aspergillus nidulans ;Phagosome - Aspergillus nidulans ;	;	;
B8N031	2	CADAFLAP00001450	2767	3.64474	0.0212667	0.274368	0.424242	12	Cluster 5	7	..........KY.........	chloroplast	biological_process;cellular process;metabolic process;cellular metabolic process;phosphorus metabolic process;phosphate-containing compound metabolic process;	molecular_function;binding;cation binding;ion binding;metal ion binding;magnesium ion binding;catalytic activity;pyrophosphatase activity;hydrolase activity, acting on acid anhydrides;hydrolase activity;hydrolase activity, acting on acid anhydrides, in = phosphorus-containing anhydrides;inorganic diphosphatase activity;	cellular_component;cell part;cell;intracellular;organelle;membrane-bounded organelle;intracellular organelle;intracellular part;intracellular membrane-bounded organelle;nucleus;cytoplasm;	K01507	ppa:inorganic pyrophosphatase [EC:3.6.1.1];	Oxidative phosphorylation - Aspergillus nidulans ;
B8NKR8	3	CADAFLAP00009007	1501	3.33772	0.00799694	0.299606	0.305556	9	Cluster 6	5	.........FK..........	nuclear	biological_process;cell cycle;mitotic cell cycle phase transition;cellular process;single-organism process;single-organism cellular process;cell cycle phase transition;cell cycle process;mitotic cell cycle;G1/S transition of mitotic cell cycle;regulation of gene expression;gene expression;nitrogen compound metabolic process;organic substance biosynthetic process;cellular aromatic compound metabol…		cellular_component;cell part;cell;intracellular;organelle;membrane-bounded organelle;intracellular organelle;intracellular part;intracellular membrane-bounded organelle;nucleus;cytoplasm;cytoplasmic part;cytosol;	K03140	TAF14:transcription initiation factor TFIID/TFIIF subunit;	Basal transcription factors - Aspergillus nidulans ;	IPR000156;IPR011993;	Ran binding domain;Pleckstrin-homology domain (PH domain)/Phosphotyrosine-binding domain (PTB);
B8N2Y4	4	CADAFLAP00001884	2023	3.06798	0.0203238	0.325947	0.300654	18	Cluster 6	5.33333		nuclear	cellular macromolecule catabolic process;nitrogen compound metabolic process;cellular aromatic compound metabolic process;organic substance catabolic process;nucleic acid metabolic process;cellular macromolecule metabolic process;cellular nitrogen compound metabolic process;cellular metabolic process;macromolecule metabolic process;heterocycle metabolic process;primary metabolic process;aromatic …	molecular_function;binding;heterocyclic compound binding;regulatory region nucleic acid binding;organic cyclic compound binding;nucleic acid binding;DNA binding;regulatory region DNA binding;sequence-specific DNA binding;transcription regulatory region DNA binding;transcription regulatory region sequence-specific DNA binding;RNA polymerase II regulatory region DNA binding;RNA polymerase II regula…	chromosome;cell;nucleus;cellular_component;nuclear lumen;membrane-enclosed lumen;intracellular membrane-bounded organelle;intracellular;intracellular organelle lumen;organelle lumen;intracellular non-membrane-bounded organelle;organelle;non-membrane-bounded organelle;nuclear part;membrane-bounded organelle;intracellular organelle part;cell part;intracellular organelle;intracellular part;organelle…				IPR009072;IPR007125;IPR002119;	Histone-fold;Histone H2A/H2B/H3;Histone H2A;
B8N0P8	3	CADAFLAP00001958	2116	3.50877	0.00048741	0.285	0.8	6	Cluster 6	5		mitochondria	nitrogen compound metabolic process;cellular nitrogen compound metabolic process;biological_process;cellular aromatic compound metabolic process;organic cyclic compound metabolic process;cellular process;metabolic process;organic substance metabolic process;cellular metabolic process;primary metabolic process;heterocycle metabolic process;nucleobase-containing compound metabolic process;cellular …		catalytic complex;cell;nucleus;cellular_component;nucleoplasm part;nuclear lumen;membrane-enclosed lumen;intracellular membrane-bounded organelle;intracellular;protein complex;organelle lumen;intracellular organelle lumen;organelle;nuclear part;macromolecular complex;membrane-bounded organelle;cell part;intracellular organelle part;intracellular organelle;nucleoplasm;intracellular part;organelle …
B8NNR7	1	CADAFLAP00010026	2276	3.45833	0.00183949	0.289157	0.581818	11	Cluster 6	6		nuclear	chromosome organization;organelle organization;nuclear division;sister chromatid segregation;cellular process;single-organism process;single-organism cellular process;organelle fission;cell cycle process;biological_process;mitosis;cell cycle;chromosome segregation;mitotic cell cycle;cellular component organization or biogenesis;cellular component organization;cell division;mitotic sister chromati…	molecular_function;catalytic activity;transferase activity, transferring acyl groups other than = amino-acyl groups;transferase activity, transferring acyl groups;N-acyltransferase activity;N-acetyltransferase activity;acetyltransferase activity;transferase activity;histone acetyltransferase activity;H3 histone acetyltransferase activity;H4 histone acetyltransferase activity;peptide N-acetyltrans…	catalytic complex;cell;nucleus;cellular_component;nucleoplasm part;nuclear lumen;membrane-enclosed lumen;intracellular membrane-bounded organelle;intracellular;protein complex;organelle lumen;intracellular organelle lumen;organelle;nuclear part;macromolecular complex;membrane-bounded organelle;cell part;intracellular organelle part;intracellular organelle;nucleoplasm;intracellular part;organelle …				IPR025995;IPR000953;IPR016197;IPR016181;IPR002717;	RNA binding activity-knot of a chromodomain;Chromo/chromo shadow domain;Chromo domain-like;Acyl-CoA N-acyltransferase;"Histone acetyltransferase domain, MYST-type";
B8N4Q2	6	CADAFLAP00003646	2417	3.57895	0.00882079	0.279412	0.424242	12	Cluster 6	5.33333	.........FK..........	nuclear		molecular_function;binding;heterocyclic compound binding;organic cyclic compound binding;nucleic acid binding;DNA binding;	intracellular;intracellular non-membrane-bounded organelle;organelle;chromosome;non-membrane-bounded organelle;intracellular organelle part;cell part;cell;intracellular organelle;chromosomal part;intracellular part;cellular_component;organelle part;chromatin;protein complex;DNA bending complex;protein-DNA complex;macromolecular complex;DNA packaging complex;nucleosome;membrane-bounded organelle;i…				IPR009072;IPR007125;	Histone-fold;Histone H2A/H2B/H3;
B8NVA9	8	CADAFLAP00012139	2615	3.57675	0.00044062	0.279583	0.694444	9	Cluster 6	5.33333		nuclear		molecular_function;binding;heterocyclic compound binding;organic cyclic compound binding;nucleic acid binding;DNA binding;	intracellular;intracellular non-membrane-bounded organelle;organelle;chromosome;non-membrane-bounded organelle;intracellular organelle part;cell part;cell;intracellular organelle;chromosomal part;intracellular part;cellular_component;organelle part;chromatin;protein complex;DNA bending complex;protein-DNA complex;macromolecular complex;DNA packaging complex;nucleosome;membrane-bounded organelle;i…				IPR009072;IPR007125;	Histone-fold;Histone H2A/H2B/H3;
B8NHQ0	1	CADAFLAP00007622	2752	3.55702	0.00315688	0.281134	0.454545	11	Cluster 6	6	..........K.F........	nuclear	nitrogen compound metabolic process;cellular aromatic compound metabolic process;cellular macromolecule metabolic process;DNA conformation change;nucleic acid metabolic process;cellular process;DNA metabolic process;cellular nitrogen compound metabolic process;biological_process;nucleobase-containing compound metabolic process;organic cyclic compound metabolic process;metabolic process;organic su…	molecular_function;binding;heterocyclic compound binding;organic cyclic compound binding;nucleic acid binding;DNA binding;	intracellular;intracellular non-membrane-bounded organelle;organelle;chromosome;non-membrane-bounded organelle;intracellular organelle part;cell part;cell;intracellular organelle;chromosomal part;intracellular part;cellular_component;organelle part;chromatin;protein complex;DNA bending complex;protein-DNA complex;macromolecular complex;DNA packaging complex;nucleosome;membrane-bounded organelle;i…				IPR009072;	Histone-fold;
B8MX19	1	CADAFLAP00000388	2764	3.89035	0.00186345	0.257046	0.488889	10	Cluster 6	6	..........K.F........	chloroplast	chromosome organization;organelle organization;nuclear division;sister chromatid segregation;cellular process;single-organism process;single-organism cellular process;organelle fission;cell cycle process;biological_process;mitosis;cell cycle;chromosome segregation;mitotic cell cycle;cellular component organization or biogenesis;cellular component organization;cell division;mitotic sister chromati…	molecular_function;binding;heterocyclic compound binding;organic cyclic compound binding;nucleic acid binding;DNA binding;	chromosome;cell;nucleus;cellular_component;nuclear lumen;membrane-enclosed lumen;intracellular membrane-bounded organelle;intracellular;intracellular organelle lumen;organelle lumen;intracellular non-membrane-bounded organelle;organelle;non-membrane-bounded organelle;nuclear part;membrane-bounded organelle;intracellular organelle part;cell part;intracellular organelle;intracellular part;organelle…				IPR011993;IPR024954;IPR013719;	Pleckstrin-homology domain (PH domain)/Phosphotyrosine-binding domain (PTB);SSRP1 domain;Domain of unknown function DUF1747;
B8NVA8	3	CADAFLAP00012138	2849	3.27412	0.00334018	0.305425	0.722222	9	Cluster 6	5.33333		nuclear		molecular_function;binding;heterocyclic compound binding;organic cyclic compound binding;nucleic acid binding;DNA binding;	intracellular;intracellular non-membrane-bounded organelle;organelle;chromosome;non-membrane-bounded organelle;intracellular organelle part;cell part;cell;intracellular organelle;chromosomal part;intracellular part;cellular_component;organelle part;chromatin;protein complex;DNA bending complex;protein-DNA complex;macromolecular complex;DNA packaging complex;nucleosome;membrane-bounded organelle;i…				IPR009072;IPR007125;IPR002119;	Histone-fold;Histone H2A/H2B/H3;Histone H2A;
B8MYK4	2	PRT1	176	3.16886	0.00257735	0.315571	0.668817	31	Cluster 7	19.2	..........K.F........	nuclear	gene expression;organic substance biosynthetic process;cellular macromolecule metabolic process;cellular component biogenesis;translation;macromolecular complex subunit organization;translational initiation;cellular component assembly;cellular macromolecule biosynthetic process;ribonucleoprotein complex assembly;ribonucleoprotein complex biogenesis;ribonucleoprotein complex subunit organization;c…	nucleoside phosphate binding;molecular_function;binding;heterocyclic compound binding;small molecule binding;organic cyclic compound binding;nucleotide binding;nucleic acid binding;RNA binding;translation factor activity, nucleic acid binding;translation initiation factor activity;	cellular_component;cell part;cell;intracellular;intracellular part;cytoplasm;cytoplasmic part;cytosol;protein complex;macromolecular complex;eukaryotic translation initiation factor 3 complex;intracellular non-membrane-bounded organelle;organelle;ribonucleoprotein complex;non-membrane-bounded organelle;intracellular organelle;ribonucleoprotein granule;cytoplasmic stress granule;translation preini…	K03253	EIF3B:translation initiation factor 3 subunit B;	RNA transport - Aspergillus nidulans ;	IPR000504;IPR015943;IPR012677;IPR013979;	RNA recognition motif domain;WD40/YVTN repeat-like-containing domain;Nucleotide-binding alpha-beta plait domain;"Translation initiation factor, beta propellor-like domain";
B8N1D8	2	TIF32	350	3.19737	0.00319757	0.312757	0.685057	30	Cluster 7	19.3333	.........FK..........	chloroplast	gene expression;organic substance biosynthetic process;cellular macromolecule metabolic process;cellular component biogenesis;translation;macromolecular complex subunit organization;translational initiation;cellular component assembly;cellular macromolecule biosynthetic process;ribonucleoprotein complex assembly;ribonucleoprotein complex biogenesis;ribonucleoprotein complex subunit organization;c…	molecular_function;binding;heterocyclic compound binding;organic cyclic compound binding;nucleic acid binding;RNA binding;translation factor activity, nucleic acid binding;translation initiation factor activity;catalytic activity;hydrolase activity;hydrolase activity, acting on carbon-nitrogen (but not peptide) = bonds;hydrolase activity, acting on carbon-nitrogen (but not peptide) = bonds, in li…	intracellular;cell part;cell;intracellular part;cellular_component;incipient cellular bud site;cytoplasm;protein complex;cytoplasmic part;macromolecular complex;eukaryotic translation initiation factor 3 complex;intracellular non-membrane-bounded organelle;organelle;ribonucleoprotein complex;non-membrane-bounded organelle;intracellular organelle;ribonucleoprotein granule;cytoplasmic stress granul…	K03254	EIF3A:translation initiation factor 3 subunit A;	RNA transport - Aspergillus nidulans ;	IPR000717;	Proteasome component (PCI) domain;
B8NCT8	2	NIP1	538	3.25219	0.0006226	0.307485	0.831909	27	Cluster 7	21	..........KY.........	cytosol	gene expression;organic substance biosynthetic process;cellular macromolecule metabolic process;cellular component biogenesis;translation;macromolecular complex subunit organization;translational initiation;cellular component assembly;cellular macromolecule biosynthetic process;ribonucleoprotein complex assembly;ribonucleoprotein complex biogenesis;ribonucleoprotein complex subunit organization;c…	molecular_function;binding;heterocyclic compound binding;organic cyclic compound binding;nucleic acid binding;RNA binding;translation factor activity, nucleic acid binding;translation initiation factor activity;	cellular_component;cell part;cell;intracellular;intracellular part;cytoplasm;cytoplasmic part;cytosol;protein complex;macromolecular complex;eukaryotic translation initiation factor 3 complex;intracellular non-membrane-bounded organelle;organelle;ribonucleoprotein complex;non-membrane-bounded organelle;intracellular organelle;ribonucleoprotein granule;cytoplasmic stress granule;translation preini…	K03252	EIF3C:translation initiation factor 3 subunit C;	RNA transport - Aspergillus nidulans ;	IPR000717;IPR011991;IPR008905;	Proteasome component (PCI) domain;Winged helix-turn-helix DNA-binding domain;"Eukaryotic translation initiation factor 3 subunit C, N-terminal domain";
B8N9T1	3	CADAFLAP00004961	1098	3.22368	0.0143856	0.310204	0.685185	28	Cluster 7	20.751	........I.K..........	cytoskeleton	gene expression;organic substance biosynthetic process;cellular macromolecule metabolic process;cellular component biogenesis;translation;macromolecular complex subunit organization;translational initiation;cellular component assembly;cellular macromolecule biosynthetic process;ribonucleoprotein complex assembly;ribonucleoprotein complex biogenesis;ribonucleoprotein complex subunit organization;c…	molecular_function;binding;heterocyclic compound binding;RNA binding;organic cyclic compound binding;nucleic acid binding;tRNA binding;nucleoside phosphate binding;small molecule binding;nucleotide binding;carbohydrate derivative binding;nucleoside binding;purine nucleoside binding;translation factor activity, nucleic acid binding;translation initiation factor activity;catalytic activity;pyrophos…	cellular_component;cell part;cell;intracellular;intracellular part;cytoplasm;cytoplasmic part;cytosol;protein complex;macromolecular complex;eukaryotic translation initiation factor 2 complex;translation preinitiation complex;ribonucleoprotein complex;eukaryotic 43S preinitiation complex;eukaryotic 48S preinitiation complex;multi-eIF complex;	K03242	EIF2S3:translation initiation factor 2 subunit 3;	RNA transport - Aspergillus nidulans ;	IPR000795;IPR027417;IPR009001;IPR009000;IPR015256;IPR004161;	"Transcription factor, GTP-binding domain";P-loop containing nucleoside triphosphate hydrolase;"Translation elongation factor EF1A/initiation factor IF2gamma, C-terminal";"Translation protein, beta-barrel domain";"Translation initiation factor 2, gamma subunit, C-terminal";"Translation elongation factor EFTu/EF1A, domain 2";
B8N3P5	3	INT6	1136	3.14474	0.00868957	0.317992	0.774194	32	Cluster 7	24	..........KS.........	cytosol	gene expression;organic substance biosynthetic process;cellular macromolecule metabolic process;cellular component biogenesis;translation;macromolecular complex subunit organization;translational initiation;cellular component assembly;cellular macromolecule biosynthetic process;ribonucleoprotein complex assembly;ribonucleoprotein complex biogenesis;ribonucleoprotein complex subunit organization;c…	molecular_function;binding;heterocyclic compound binding;organic cyclic compound binding;nucleic acid binding;RNA binding;translation factor activity, nucleic acid binding;translation initiation factor activity;	cellular_component;cell part;cell;intracellular;intracellular part;cytoplasm;cytoplasmic part;cytosol;protein complex;macromolecular complex;eukaryotic translation initiation factor 3 complex;translation preinitiation complex;ribonucleoprotein complex;eukaryotic 43S preinitiation complex;eukaryotic 48S preinitiation complex;eukaryotic translation initiation factor 3 complex, eIF3e;	K03250	EIF3E:translation initiation factor 3 subunit E;	RNA transport - Aspergillus nidulans ;	IPR011991;IPR000717;IPR019010;	Winged helix-turn-helix DNA-binding domain;Proteasome component (PCI) domain;"Eukaryotic translation initiation factor 3 subunit E, N-terminal";
B8NK52	3	CADAFLAP00008525	276	3.11842	0.0009152	0.320675	0.611111	9	Cluster 8	4.02778	..........K.Y........	cytosol	biological_process;cellular process;cellular macromolecule metabolic process;metabolic process;organic substance metabolic process;cellular protein metabolic process;protein metabolic process;macromolecule metabolic process;cellular metabolic process;primary metabolic process;protein folding;	molecular_function;binding;heterocyclic compound binding;organic cyclic compound binding;nucleic acid binding;RNA binding;mRNA binding;enzyme regulator activity;enzyme inhibitor activity;nucleoside-triphosphatase regulator activity;ATPase regulator activity;ATPase inhibitor activity;	cellular_component;cell part;cell;intracellular;organelle;membrane-bounded organelle;intracellular organelle;intracellular part;intracellular membrane-bounded organelle;nucleus;cytoplasm;cytoplasmic part;cytosol;				IPR006636;IPR011990;IPR013026;	Heat shock chaperonin-binding;Tetratricopeptide-like helical domain;Tetratricopeptide repeat-containing domain;
B8NB87	5	hsp70	1879	3.08991	0.00691004	0.323634	0.371795	13	Cluster 8	3.66667	..........K.F........	mitochondria	biological_process;cellular process;cellular macromolecule metabolic process;metabolic process;organic substance metabolic process;cellular protein metabolic process;protein metabolic process;macromolecule metabolic process;cellular metabolic process;primary metabolic process;protein folding;	nucleoside phosphate binding;molecular_function;binding;heterocyclic compound binding;small molecule binding;organic cyclic compound binding;nucleotide binding;carbohydrate derivative binding;nucleoside binding;purine nucleoside binding;purine ribonucleotide binding;anion binding;ribonucleotide binding;ion binding;ribonucleoside binding;purine ribonucleoside triphosphate binding;adenyl ribonucleo…	cellular_component;cell part;cell;intracellular;intracellular part;cytoplasm;cytoplasmic part;organelle;membrane-bounded organelle;intracellular organelle;intracellular membrane-bounded organelle;mitochondrion;	K04043	dnaK:molecular chaperone DnaK;	RNA degradation - Aspergillus nidulans ;	IPR029048;IPR029047;	"Heat shock protein 70kD, C-terminal domain";"Heat shock protein 70kD, peptide-binding domain";
B8NL13	1	CADAFLAP00009281	1901	3.0943	0.00204517	0.323175	0.454545	12	Cluster 8	3.66667	........I.K..........	cytosol		nucleoside phosphate binding;molecular_function;binding;heterocyclic compound binding;small molecule binding;organic cyclic compound binding;nucleotide binding;carbohydrate derivative binding;nucleoside binding;purine nucleoside binding;purine ribonucleotide binding;anion binding;ribonucleotide binding;ion binding;ribonucleoside binding;purine ribonucleoside triphosphate binding;adenyl ribonucleo…	cellular_component;cell part;cell;intracellular;organelle;membrane-bounded organelle;intracellular organelle;intracellular part;intracellular membrane-bounded organelle;nucleus;cytoplasm;cytoplasmic part;cytosol;				IPR029047;IPR029048;	"Heat shock protein 70kD, peptide-binding domain";"Heat shock protein 70kD, C-terminal domain";
B8MZF6	1	CADAFLAP00001225	1955	3.13596	0.00148316	0.318881	0.484848	12	Cluster 8	4.02778	........L.K..........	cytosol	biological_process;response to oxygen-containing compound;response to stress;response to oxidative stress;response to chemical;response to stimulus;response to reactive oxygen species;developmental process;single-organism developmental process;cellular process;single-organism process;cell aging;aging;single-organism cellular process;replicative cell aging;age-dependent general metabolic decline;a…	nucleoside phosphate binding;molecular_function;binding;heterocyclic compound binding;small molecule binding;organic cyclic compound binding;nucleotide binding;carbohydrate derivative binding;nucleoside binding;purine nucleoside binding;catalytic activity;purine ribonucleotide binding;anion binding;ribonucleotide binding;ion binding;ribonucleoside binding;purine ribonucleoside triphosphate bindin…	cellular_component;cell part;cell;intracellular;organelle;membrane-bounded organelle;intracellular organelle;intracellular part;intracellular membrane-bounded organelle;nucleus;organelle envelope;envelope;endomembrane system;nuclear part;intracellular organelle part;organelle part;nuclear envelope;cytoplasm;cytoplasmic part;cytosol;macromolecular complex;protein complex;cytosolic part;ER membrane…				IPR019489;IPR023150;IPR027417;IPR003959;IPR004176;IPR003593;	"Clp ATPase, C-terminal";Double Clp-N motif;P-loop containing nucleoside triphosphate hydrolase;"ATPase, AAA-type, core";"Clp, N-terminal";AAA+ ATPase domain;
B8N1F3	4	CADAFLAP00002393	2094	2.9693	0.0136133	0.33678	0.454545	11	Cluster 8	4.02778	..........KY.........	nuclear	biological_process;organelle organization;cellular process;single-organism process;cytoskeleton organization;single-organism cellular process;microtubule-based process;cellular component organization or biogenesis;cellular component organization;microtubule cytoskeleton organization;cellular macromolecule metabolic process;metabolic process;organic substance metabolic process;cellular protein met…	nucleoside phosphate binding;molecular_function;binding;heterocyclic compound binding;small molecule binding;organic cyclic compound binding;nucleotide binding;nucleoside-triphosphatase regulator activity;ATPase regulator activity;enzyme regulator activity;enzyme activator activity;ATPase activator activity;carbohydrate derivative binding;nucleoside binding;purine nucleoside binding;purine ribonu…	cellular_component;cell part;cell;intracellular;organelle;membrane-bounded organelle;intracellular organelle;intracellular part;intracellular membrane-bounded organelle;nucleus;cytoplasm;cytoplasmic part;cytosol;macromolecular complex;protein complex;cytosolic part;perinuclear region of cytoplasm;ER membrane insertion complex;TRC complex;	K09503	DNAJA2:DnaJ homolog subfamily A member 2;	Protein processing in endoplasmic reticulum - Aspergillus nidulans ;	IPR008971;IPR002939;IPR001623;IPR001305;	HSP40/DnaJ peptide-binding;"Chaperone DnaJ, C-terminal";DnaJ domain;"Heat shock protein DnaJ, cysteine-rich domain";
B8NB25	1	CADAFLAP00005727	2036	4.69298	9.64e-06	0.213084	0.833333	4	Cluster 9	2.7		chloroplast	biological_process;establishment of localization;localization;transport;macromolecule localization;cellular macromolecule localization;cellular process;single-organism process;single-organism cellular process;intracellular transport;protein transport;establishment of protein localization;cellular localization;protein localization;establishment of localization in cell;cellular protein localization…	molecular_function;structural molecule activity;	Golgi apparatus;cell;cellular_component;endomembrane system;intracellular membrane-bounded organelle;intracellular;cytoplasmic part;Golgi apparatus part;cytoplasm;membrane;organelle;organelle membrane;intracellular organelle part;cell part;membrane-bounded organelle;intracellular organelle;intracellular part;organelle part;Golgi membrane;nucleus;membrane-bounded vesicle;cytoplasmic vesicle;vesicl…				IPR015943;IPR017986;IPR006692;	WD40/YVTN repeat-like-containing domain;WD40-repeat-containing domain;"Coatomer, WD associated region";
B8MZV1	4	CADAFLAP00001370	2037	4.69079	0.0043956	0.213184	0.5	5	Cluster 9	2.7	..........KS.........	chloroplast	biological_process;establishment of localization;localization;transport;macromolecule localization;cellular macromolecule localization;cellular process;single-organism process;single-organism cellular process;intracellular transport;protein transport;establishment of protein localization;cellular localization;protein localization;establishment of localization in cell;cellular protein localization…	molecular_function;structural molecule activity;	Golgi apparatus;cell;cellular_component;endomembrane system;intracellular membrane-bounded organelle;intracellular;cytoplasmic part;Golgi apparatus part;cytoplasm;membrane;organelle;organelle membrane;intracellular organelle part;cell part;membrane-bounded organelle;intracellular organelle;intracellular part;organelle part;Golgi membrane;membrane-bounded vesicle;cytoplasmic vesicle;vesicle;cytopl…				IPR011048;IPR015943;IPR010714;IPR017986;IPR006692;	"Cytochrome cd1-nitrite reductase-like, haem d1 domain";WD40/YVTN repeat-like-containing domain;"Coatomer, alpha subunit, C-terminal";WD40-repeat-containing domain;"Coatomer, WD associated region";
B8NBA0	1	CADAFLAP00005802	2064	4.30263	0.00127836	0.232416	0.5	4	Cluster 9	3	..........KY.........	nuclear	biological_process;establishment of localization;localization;transport;single-organism transport;cellular process;single-organism process;single-organism cellular process;intracellular transport;cellular localization;cytoplasmic transport;establishment of localization in cell;Golgi vesicle transport;vesicle-mediated transport;ER to Golgi vesicle-mediated transport;retrograde vesicle-mediated tra…	molecular_function;nucleoside-triphosphatase regulator activity;enzyme regulator activity;enzyme activator activity;GTPase regulator activity;GTPase activator activity;binding;ion binding;cation binding;metal ion binding;	Golgi apparatus;cell;cellular_component;endomembrane system;intracellular membrane-bounded organelle;intracellular;cytoplasmic part;Golgi apparatus part;cytoplasm;membrane;organelle;organelle membrane;intracellular organelle part;cell part;membrane-bounded organelle;intracellular organelle;intracellular part;organelle part;Golgi membrane;endoplasmic reticulum-Golgi intermediate compartment;membra…	K12493	ARFGAP2_3:ADP-ribosylation factor GTPase-activating protein 2/3;	Endocytosis - Aspergillus nidulans ;
B8N4V7	1	CADAFLAP00003701	2318	4.69956	0	0.212786	1	3	Cluster 9	3		cytosol	biological_process;establishment of localization;localization;transport;single-organism transport;cellular localization;cellular process;single-organism process;single-organism cellular process;establishment of localization in cell;intracellular transport;Golgi vesicle transport;vesicle-mediated transport;retrograde vesicle-mediated transport, Golgi to ER;	molecular_function;structural molecule activity;	cellular_component;cell part;cell;intracellular;intracellular part;cytoplasm;cytoplasmic part;cytosol;				IPR011990;	Tetratricopeptide-like helical domain;
B8NIL7	1	CADAFLAP00008228	2740	3.70833	0.0265498	0.269663	0.133333	10	Cluster 9	2.7	.........YK..........	cytosol	biological_process;cellular process;single-organism process;single-organism cellular process;cell communication;cellular response to stimulus;regulation of cellular process;signaling;regulation of biological process;biological regulation;single organism signaling;response to stimulus;signal transduction;intracellular signal transduction;small GTPase mediated signal transduction;	nucleoside phosphate binding;molecular_function;binding;heterocyclic compound binding;small molecule binding;organic cyclic compound binding;nucleotide binding;carbohydrate derivative binding;nucleoside binding;purine nucleoside binding;molecular transducer activity;signal transducer activity;purine ribonucleotide binding;anion binding;ribonucleotide binding;ion binding;ribonucleoside binding;pur…	cellular_component;cell part;cell;intracellular;intracellular part;cytoplasm;cytoplasmic part;organelle;membrane-bounded organelle;intracellular organelle;intracellular membrane-bounded organelle;Golgi apparatus;endomembrane system;	K07937	ARF1:ADP-ribosylation factor 1;	Endocytosis - Aspergillus nidulans ;	IPR005225;IPR027417;IPR000014;	Small GTP-binding protein domain;P-loop containing nucleoside triphosphate hydrolase;PAS domain;
B8MX81	4	CADAFLAP00000450	293	2.96491	0.00464187	0.337278	0.425	16	Cluster 10	3.92308	........L.K..........	mitochondria	biological_process;single-organism metabolic process;cellular process;metabolic process;small molecule metabolic process;organic substance metabolic process;cellular metabolic process;organic acid metabolic process;acyl-CoA metabolic process;thioester metabolic process;cofactor metabolic process;phosphorus metabolic process;coenzyme metabolic process;acetyl-CoA metabolic process;organic substance…	molecular_function;catalytic activity;transferase activity, transferring acyl groups other than = amino-acyl groups;S-acyltransferase activity;transferase activity, transferring acyl groups;S-acetyltransferase activity;acetyltransferase activity;dihydrolipoamide S-acyltransferase activity;transferase activity;dihydrolipoyllysine-residue acetyltransferase activity;	cellular_component;cell part;cell;intracellular;intracellular part;cytoplasm;cytoplasmic part;organelle;membrane-bounded organelle;intracellular organelle;intracellular membrane-bounded organelle;mitochondrion;membrane-enclosed lumen;intracellular organelle lumen;organelle lumen;mitochondrial part;intracellular organelle part;organelle part;mitochondrial matrix;catalytic complex;protein complex;m…	K00627	DLAT:pyruvate dehydrogenase E2 component (dihydrolipoamide acetyltransferase) [EC:2.3.1.12];DLAT:pyruvate dehydrogenase E2 component (dihydrolipoamide acetyltransferase) [EC:2.3.1.12];DLAT:pyruvate dehydrogenase E2 component (dihydrolipoamide acetyltransferase) [EC:2.3.1.12];DLAT:pyruvate dehydrogenase E2 component (dihydrolipoamide acetyltransferase) [EC:2.3.1.12];DLAT:pyruvate dehydrogenase E2 …	Metabolic pathways - Aspergillus nidulans ;Biosynthesis of secondary metabolites - Aspergillus nidulans ;Biosynthesis of antibiotics - Aspergillus nidulans ;Carbon metabolism - Aspergillus nidulans ;Glycolysis / Gluconeogenesis - Aspergillus nidulans ;Pyruvate metabolism - Aspergillus nidulans ;Citrate cycle (TCA cycle) - Aspergillus nidulans ;	IPR000089;IPR023213;IPR011053;IPR004167;IPR001078;	Biotin/lipoyl attachment;Chloramphenicol acetyltransferase-like domain;Single hybrid motif;E3-binding domain;"2-oxoacid dehydrogenase acyltransferase, catalytic domain";
B8MZQ2	2	CADAFLAP00001321	1117	3.0943	0.00178262	0.323175	0.527273	11	Cluster 10	3.36364	..........K.F........	chloroplast	biological_process;single-organism metabolic process;cellular process;metabolic process;small molecule metabolic process;organic substance metabolic process;cellular metabolic process;organic acid metabolic process;nitrogen compound metabolic process;organonitrogen compound metabolic process;oxoacid metabolic process;carboxylic acid metabolic process;primary metabolic process;cellular amino acid …	molecular_function;catalytic activity;hydroxymethyl-, formyl- and related transferase activity;transferase activity;transferase activity, transferring one-carbon groups;glycine hydroxymethyltransferase activity;binding;cofactor binding;anion binding;ion binding;pyridoxal phosphate binding;organic cyclic compound binding;heterocyclic compound binding;	cellular_component;cell part;cell;intracellular;intracellular part;cytoplasm;	K00600	glyA:glycine hydroxymethyltransferase [EC:2.1.2.1];glyA:glycine hydroxymethyltransferase [EC:2.1.2.1];glyA:glycine hydroxymethyltransferase [EC:2.1.2.1];glyA:glycine hydroxymethyltransferase [EC:2.1.2.1];glyA:glycine hydroxymethyltransferase [EC:2.1.2.1];glyA:glycine hydroxymethyltransferase [EC:2.1.2.1];glyA:glycine hydroxymethyltransferase [EC:2.1.2.1];glyA:glycine hydroxymethyltransferase [EC:…	Metabolic pathways - Aspergillus nidulans ;Biosynthesis of secondary metabolites - Aspergillus nidulans ;Biosynthesis of antibiotics - Aspergillus nidulans ;Biosynthesis of amino acids - Aspergillus nidulans ;Carbon metabolism - Aspergillus nidulans ;Glycine, serine and threonine metabolism - Aspergillus nidulans ;Glyoxylate and dicarboxylate metabolism - Aspergillus nidulans ;Methane metabolism …	IPR015424;IPR015422;IPR015421;	Pyridoxal phosphate-dependent transferase;"Pyridoxal phosphate-dependent transferase, major region, subdomain 2";"Pyridoxal phosphate-dependent transferase, major region, subdomain 1";
B8NRD5	3	CADAFLAP00010765	1145	2.95395	0.0207783	0.33853	0.24086	31	Cluster 10	3.80702		chloroplast	biological_process;metabolic process;organic substance metabolic process;primary metabolic process;carbohydrate metabolic process;single-organism metabolic process;cellular process;small molecule metabolic process;cellular metabolic process;organic acid metabolic process;generation of precursor metabolites and energy;aerobic respiration;cellular respiration;energy derivation by oxidation of organ…	molecular_function;catalytic activity;transferase activity, transferring acyl groups;transferase activity, transferring acyl groups, acyl groups = converted into alkyl on transfer;citrate synthase activity;transferase activity;citrate (Si)-synthase activity;	cellular_component;cell part;cell;intracellular;intracellular part;cytoplasm;cytoplasmic part;organelle;membrane-bounded organelle;intracellular organelle;intracellular membrane-bounded organelle;mitochondrion;	K01647	CS:citrate synthase [EC:2.3.3.1];CS:citrate synthase [EC:2.3.3.1];CS:citrate synthase [EC:2.3.3.1];CS:citrate synthase [EC:2.3.3.1];CS:citrate synthase [EC:2.3.3.1];CS:citrate synthase [EC:2.3.3.1];CS:citrate synthase [EC:2.3.3.1];CS:citrate synthase [EC:2.3.3.1];	Metabolic pathways - Aspergillus nidulans ;Biosynthesis of secondary metabolites - Aspergillus nidulans ;Biosynthesis of antibiotics - Aspergillus nidulans ;Biosynthesis of amino acids - Aspergillus nidulans ;Carbon metabolism - Aspergillus nidulans ;2-Oxocarboxylic acid metabolism - Aspergillus nidulans ;Glyoxylate and dicarboxylate metabolism - Aspergillus nidulans ;Citrate cycle (TCA cycle) - …	IPR016142;	"Citrate synthase-like, large alpha subdomain";
B8NBY3	1	CADAFLAP00006035	1329	3.10307	0.00143989	0.322261	0.6	10	Cluster 10	3.36364	..........KY.........	chloroplast	biological_process;single-organism metabolic process;cellular process;metabolic process;small molecule metabolic process;organic substance metabolic process;cellular metabolic process;organic acid metabolic process;nitrogen compound metabolic process;organonitrogen compound metabolic process;oxoacid metabolic process;carboxylic acid metabolic process;primary metabolic process;cellular amino acid …	molecular_function;catalytic activity;hydroxymethyl-, formyl- and related transferase activity;transferase activity;transferase activity, transferring one-carbon groups;glycine hydroxymethyltransferase activity;binding;cofactor binding;anion binding;ion binding;pyridoxal phosphate binding;organic cyclic compound binding;heterocyclic compound binding;	cellular_component;cell part;cell;intracellular;intracellular part;cytoplasm;cytoplasmic part;organelle;membrane-bounded organelle;intracellular organelle;intracellular membrane-bounded organelle;mitochondrion;	K00600	glyA:glycine hydroxymethyltransferase [EC:2.1.2.1];glyA:glycine hydroxymethyltransferase [EC:2.1.2.1];glyA:glycine hydroxymethyltransferase [EC:2.1.2.1];glyA:glycine hydroxymethyltransferase [EC:2.1.2.1];glyA:glycine hydroxymethyltransferase [EC:2.1.2.1];glyA:glycine hydroxymethyltransferase [EC:2.1.2.1];glyA:glycine hydroxymethyltransferase [EC:2.1.2.1];glyA:glycine hydroxymethyltransferase [EC:…	Metabolic pathways - Aspergillus nidulans ;Biosynthesis of secondary metabolites - Aspergillus nidulans ;Biosynthesis of antibiotics - Aspergillus nidulans ;Biosynthesis of amino acids - Aspergillus nidulans ;Carbon metabolism - Aspergillus nidulans ;Glycine, serine and threonine metabolism - Aspergillus nidulans ;Glyoxylate and dicarboxylate metabolism - Aspergillus nidulans ;Methane metabolism …	IPR015422;IPR015421;IPR015424;	"Pyridoxal phosphate-dependent transferase, major region, subdomain 2";"Pyridoxal phosphate-dependent transferase, major region, subdomain 1";Pyridoxal phosphate-dependent transferase;
B8NSJ8	1	CADAFLAP00010853	1360	3.32895	0.00139453	0.300395	0.426471	17	Cluster 10	3.82418	........I.K..........	mitochondria	biological_process;acyl-CoA metabolic process;cellular process;metabolic process;thioester metabolic process;organic substance metabolic process;cofactor metabolic process;phosphorus metabolic process;cellular metabolic process;coenzyme metabolic process;succinyl-CoA metabolic process;sulfur compound metabolic process;	molecular_function;catalytic activity;transferase activity, transferring acyl groups;transferase activity, transferring acyl groups, acyl groups = converted into alkyl on transfer;transferase activity;ATP citrate synthase activity;ligase activity;CoA-ligase activity;acid-thiol ligase activity;ligase activity, forming carbon-sulfur bonds;succinate-CoA ligase activity;succinate-CoA ligase (ADP-form…	cellular_component;cell part;cell;intracellular;intracellular part;cytoplasm;cytoplasmic part;organelle;membrane-bounded organelle;intracellular organelle;intracellular membrane-bounded organelle;mitochondrion;membrane-enclosed lumen;intracellular organelle lumen;organelle lumen;mitochondrial part;intracellular organelle part;organelle part;mitochondrial matrix;nucleoid;intracellular non-membrane…	K01899	LSC1:succinyl-CoA synthetase alpha subunit [EC:6.2.1.4 6.2.1.5];LSC1:succinyl-CoA synthetase alpha subunit [EC:6.2.1.4 6.2.1.5];LSC1:succinyl-CoA synthetase alpha subunit [EC:6.2.1.4 6.2.1.5];LSC1:succinyl-CoA synthetase alpha subunit [EC:6.2.1.4 6.2.1.5];LSC1:succinyl-CoA synthetase alpha subunit [EC:6.2.1.4 6.2.1.5];LSC1:succinyl-CoA synthetase alpha subunit [EC:6.2.1.4 6.2.1.5];	Metabolic pathways - Aspergillus nidulans ;Biosynthesis of secondary metabolites - Aspergillus nidulans ;Biosynthesis of antibiotics - Aspergillus nidulans ;Carbon metabolism - Aspergillus nidulans ;Citrate cycle (TCA cycle) - Aspergillus nidulans ;Propanoate metabolism - Aspergillus nidulans ;	IPR005811;IPR003781;IPR016102;IPR016040;	ATP-citrate lyase/succinyl-CoA ligase;CoA-binding;Succinyl-CoA synthetase-like;NAD(P)-binding domain;
B8NJM4	1	CADAFLAP00008169	1382	3.51535	0.00011739	0.284467	0.733333	6	Cluster 10	3.73333	..........KY.........	chloroplast	biological_process;single-organism metabolic process;cellular process;metabolic process;small molecule metabolic process;organic substance metabolic process;cellular metabolic process;organic acid metabolic process;cellular macromolecule metabolic process;macromolecule modification;cellular protein metabolic process;protein modification process;protein metabolic process;macromolecule metabolic pr…		cellular_component;cell part;cell;intracellular;intracellular part;cytoplasm;cytoplasmic part;organelle;membrane-bounded organelle;intracellular organelle;intracellular membrane-bounded organelle;mitochondrion;protein complex;catalytic complex;macromolecular complex;oxidoreductase complex;glycine cleavage complex;	K02437	gcvH:glycine cleavage system H protein;gcvH:glycine cleavage system H protein;gcvH:glycine cleavage system H protein;gcvH:glycine cleavage system H protein;gcvH:glycine cleavage system H protein;	Metabolic pathways - Aspergillus nidulans ;Biosynthesis of secondary metabolites - Aspergillus nidulans ;Biosynthesis of antibiotics - Aspergillus nidulans ;Glycine, serine and threonine metabolism - Aspergillus nidulans ;Glyoxylate and dicarboxylate metabolism - Aspergillus nidulans ;	IPR011053;IPR000089;	Single hybrid motif;Biotin/lipoyl attachment;
B8NCU9	1	CADAFLAP00005511	1383	3.30263	0.00060469	0.302789	0.535714	8	Cluster 10	3.42857	..........KY.........	chloroplast	biological_process;single-organism metabolic process;cellular process;metabolic process;small molecule metabolic process;organic substance metabolic process;cellular metabolic process;organic acid metabolic process;nitrogen compound metabolic process;organonitrogen compound metabolic process;oxoacid metabolic process;carboxylic acid metabolic process;primary metabolic process;cellular amino acid …	molecular_function;catalytic activity;oxidoreductase activity, acting on the CH-NH2 group of donors, = disulfide as acceptor;oxidoreductase activity;oxidoreductase activity, acting on the CH-NH2 group of donors;glycine dehydrogenase (decarboxylating) activity;binding;cofactor binding;anion binding;ion binding;pyridoxal phosphate binding;organic cyclic compound binding;heterocyclic compound bindin…	cellular_component;cell part;cell;intracellular;intracellular part;cytoplasm;cytoplasmic part;organelle;membrane-bounded organelle;intracellular organelle;intracellular membrane-bounded organelle;mitochondrion;	K00281	GLDC:glycine dehydrogenase [EC:1.4.4.2];GLDC:glycine dehydrogenase [EC:1.4.4.2];GLDC:glycine dehydrogenase [EC:1.4.4.2];GLDC:glycine dehydrogenase [EC:1.4.4.2];GLDC:glycine dehydrogenase [EC:1.4.4.2];GLDC:glycine dehydrogenase [EC:1.4.4.2];	Metabolic pathways - Aspergillus nidulans ;Biosynthesis of secondary metabolites - Aspergillus nidulans ;Biosynthesis of antibiotics - Aspergillus nidulans ;Carbon metabolism - Aspergillus nidulans ;Glycine, serine and threonine metabolism - Aspergillus nidulans ;Glyoxylate and dicarboxylate metabolism - Aspergillus nidulans ;	IPR020580;IPR015424;IPR015421;	"Glycine cleavage system P-protein, N-terminal";Pyridoxal phosphate-dependent transferase;"Pyridoxal phosphate-dependent transferase, major region, subdomain 1";
B8N6C1	4	CADAFLAP00003770	1760	3.07675	0.00199788	0.325018	0.4	15	Cluster 10	3.63636	..........K.H........	mitochondria	biological_process;single-organism metabolic process;cellular process;metabolic process;small molecule metabolic process;organic substance metabolic process;cellular metabolic process;organic acid metabolic process;generation of precursor metabolites and energy;aerobic respiration;cellular respiration;energy derivation by oxidation of organic compounds;primary metabolic process;oxidation-reductio…	nucleoside phosphate binding;molecular_function;binding;heterocyclic compound binding;small molecule binding;organic cyclic compound binding;nucleotide binding;cation binding;ion binding;metal ion binding;magnesium ion binding;catalytic activity;oxidoreductase activity;oxidoreductase activity, acting on CH-OH group of donors;oxidoreductase activity, acting on the CH-OH group of donors, NAD = or N…	cellular_component;cell part;cell;intracellular;intracellular part;cytoplasm;cytoplasmic part;organelle;membrane-bounded organelle;intracellular organelle;intracellular membrane-bounded organelle;mitochondrion;membrane-enclosed lumen;intracellular organelle lumen;organelle lumen;mitochondrial part;intracellular organelle part;organelle part;mitochondrial matrix;macromolecular complex;oxidoreducta…	K00030	IDH3:isocitrate dehydrogenase (NAD+) [EC:1.1.1.41];IDH3:isocitrate dehydrogenase (NAD+) [EC:1.1.1.41];IDH3:isocitrate dehydrogenase (NAD+) [EC:1.1.1.41];IDH3:isocitrate dehydrogenase (NAD+) [EC:1.1.1.41];IDH3:isocitrate dehydrogenase (NAD+) [EC:1.1.1.41];IDH3:isocitrate dehydrogenase (NAD+) [EC:1.1.1.41];IDH3:isocitrate dehydrogenase (NAD+) [EC:1.1.1.41];	Metabolic pathways - Aspergillus nidulans ;Biosynthesis of secondary metabolites - Aspergillus nidulans ;Biosynthesis of antibiotics - Aspergillus nidulans ;Biosynthesis of amino acids - Aspergillus nidulans ;Carbon metabolism - Aspergillus nidulans ;2-Oxocarboxylic acid metabolism - Aspergillus nidulans ;Citrate cycle (TCA cycle) - Aspergillus nidulans ;	IPR024084;	Isopropylmalate dehydrogenase-like domain;
B8N3W9	1	CADAFLAP00002578	1823	3.45175	0.00066874	0.289708	0.416667	9	Cluster 10	3.42857	..........KY.........	cytosol	biological_process;single-organism metabolic process;metabolic process;organic hydroxy compound metabolic process;small molecule metabolic process;organic substance metabolic process;alcohol metabolic process;acyl-CoA metabolic process;cellular process;thioester metabolic process;cofactor metabolic process;phosphorus metabolic process;cellular metabolic process;coenzyme metabolic process;acetyl-C…	molecular_function;catalytic activity;transferase activity, transferring acyl groups;transferase activity, transferring acyl groups, acyl groups = converted into alkyl on transfer;transferase activity;hydroxymethylglutaryl-CoA synthase activity;	cellular_component;cell part;cell;intracellular;organelle;membrane-bounded organelle;intracellular organelle;intracellular part;intracellular membrane-bounded organelle;nucleus;cytoplasm;cytoplasmic part;cytosol;	K01641	E2.3.3.10:hydroxymethylglutaryl-CoA synthase [EC:2.3.3.10];E2.3.3.10:hydroxymethylglutaryl-CoA synthase [EC:2.3.3.10];E2.3.3.10:hydroxymethylglutaryl-CoA synthase [EC:2.3.3.10];E2.3.3.10:hydroxymethylglutaryl-CoA synthase [EC:2.3.3.10];E2.3.3.10:hydroxymethylglutaryl-CoA synthase [EC:2.3.3.10];E2.3.3.10:hydroxymethylglutaryl-CoA synthase [EC:2.3.3.10];E2.3.3.10:hydroxymethylglutaryl-CoA synthase …	Metabolic pathways - Aspergillus nidulans ;Biosynthesis of secondary metabolites - Aspergillus nidulans ;Biosynthesis of antibiotics - Aspergillus nidulans ;Valine, leucine and isoleucine degradation - Aspergillus nidulans ;Butanoate metabolism - Aspergillus nidulans ;Terpenoid backbone biosynthesis - Aspergillus nidulans ;Synthesis and degradation of ketone bodies - Aspergillus nidulans ;	IPR013528;IPR013746;IPR016039;	"Hydroxymethylglutaryl-coenzyme A synthase, N-terminal";Hydroxymethylglutaryl-coenzyme A synthase C-terminal domain;Thiolase-like;
B8N2L6	3	CADAFLAP00003164	1832	3.07675	0.00199788	0.325018	0.4	15	Cluster 10	3.63636	..........KH.........	chloroplast	biological_process;single-organism metabolic process;cellular process;metabolic process;small molecule metabolic process;organic substance metabolic process;cellular metabolic process;organic acid metabolic process;generation of precursor metabolites and energy;aerobic respiration;cellular respiration;energy derivation by oxidation of organic compounds;primary metabolic process;oxidation-reductio…	nucleoside phosphate binding;molecular_function;binding;heterocyclic compound binding;small molecule binding;organic cyclic compound binding;nucleotide binding;cation binding;ion binding;metal ion binding;magnesium ion binding;catalytic activity;oxidoreductase activity;oxidoreductase activity, acting on CH-OH group of donors;oxidoreductase activity, acting on the CH-OH group of donors, NAD = or N…	cellular_component;cell part;cell;intracellular;intracellular part;cytoplasm;cytoplasmic part;organelle;membrane-bounded organelle;intracellular organelle;intracellular membrane-bounded organelle;mitochondrion;membrane-enclosed lumen;intracellular organelle lumen;organelle lumen;mitochondrial part;intracellular organelle part;organelle part;mitochondrial matrix;macromolecular complex;oxidoreducta…	K00030	IDH3:isocitrate dehydrogenase (NAD+) [EC:1.1.1.41];IDH3:isocitrate dehydrogenase (NAD+) [EC:1.1.1.41];IDH3:isocitrate dehydrogenase (NAD+) [EC:1.1.1.41];IDH3:isocitrate dehydrogenase (NAD+) [EC:1.1.1.41];IDH3:isocitrate dehydrogenase (NAD+) [EC:1.1.1.41];IDH3:isocitrate dehydrogenase (NAD+) [EC:1.1.1.41];IDH3:isocitrate dehydrogenase (NAD+) [EC:1.1.1.41];	Metabolic pathways - Aspergillus nidulans ;Biosynthesis of secondary metabolites - Aspergillus nidulans ;Biosynthesis of antibiotics - Aspergillus nidulans ;Biosynthesis of amino acids - Aspergillus nidulans ;Carbon metabolism - Aspergillus nidulans ;2-Oxocarboxylic acid metabolism - Aspergillus nidulans ;Citrate cycle (TCA cycle) - Aspergillus nidulans ;	IPR024084;	Isopropylmalate dehydrogenase-like domain;
B8N2F2	2	CADAFLAP00003012	2128	3.05482	0.00358113	0.327351	0.433333	16	Cluster 10	3.6	..........KH.........	cytoskeleton	biological_process;metabolic process;organic substance metabolic process;primary metabolic process;carbohydrate metabolic process;single-organism carbohydrate metabolic process;monosaccharide metabolic process;hexose metabolic process;glucose metabolic process;carbohydrate biosynthetic process;organic substance biosynthetic process;monosaccharide biosynthetic process;biosynthetic process;hexose b…	nucleoside phosphate binding;molecular_function;binding;heterocyclic compound binding;small molecule binding;organic cyclic compound binding;nucleotide binding;carbohydrate derivative binding;nucleoside binding;purine nucleoside binding;catalytic activity;carboxy-lyase activity;carbon-carbon lyase activity;lyase activity;phosphoenolpyruvate carboxykinase activity;phosphoenolpyruvate carboxykinase…	cellular_component;cell part;cell;intracellular;intracellular part;cytoplasm;cytoplasmic part;cytosol;	K01610	E4.1.1.49:phosphoenolpyruvate carboxykinase (ATP) [EC:4.1.1.49];E4.1.1.49:phosphoenolpyruvate carboxykinase (ATP) [EC:4.1.1.49];E4.1.1.49:phosphoenolpyruvate carboxykinase (ATP) [EC:4.1.1.49];E4.1.1.49:phosphoenolpyruvate carboxykinase (ATP) [EC:4.1.1.49];E4.1.1.49:phosphoenolpyruvate carboxykinase (ATP) [EC:4.1.1.49];E4.1.1.49:phosphoenolpyruvate carboxykinase (ATP) [EC:4.1.1.49];E4.1.1.49:phosp…	Metabolic pathways - Aspergillus nidulans ;Biosynthesis of secondary metabolites - Aspergillus nidulans ;Biosynthesis of antibiotics - Aspergillus nidulans ;Carbon metabolism - Aspergillus nidulans ;Glycolysis / Gluconeogenesis - Aspergillus nidulans ;Pyruvate metabolism - Aspergillus nidulans ;Citrate cycle (TCA cycle) - Aspergillus nidulans ;	IPR013035;IPR008210;	"Phosphoenolpyruvate carboxykinase, C-terminal";"Phosphoenolpyruvate carboxykinase, N-terminal";
B8NXR9	1	CADAFLAP00012999	2188	3.07675	0.00663684	0.325018	0.485714	15	Cluster 10	3.95604	..........KY.........	cytosol	biological_process;single-organism metabolic process;cellular process;metabolic process;small molecule metabolic process;organic substance metabolic process;cellular metabolic process;organic acid metabolic process;nitrogen compound metabolic process;organonitrogen compound metabolic process;oxoacid metabolic process;carboxylic acid metabolic process;primary metabolic process;cellular amino acid …	molecular_function;catalytic activity;carboxy-lyase activity;carbon-carbon lyase activity;lyase activity;glutamate decarboxylase activity;binding;cofactor binding;anion binding;ion binding;pyridoxal phosphate binding;organic cyclic compound binding;heterocyclic compound binding;		K01580	E4.1.1.15:glutamate decarboxylase [EC:4.1.1.15];E4.1.1.15:glutamate decarboxylase [EC:4.1.1.15];E4.1.1.15:glutamate decarboxylase [EC:4.1.1.15];E4.1.1.15:glutamate decarboxylase [EC:4.1.1.15];E4.1.1.15:glutamate decarboxylase [EC:4.1.1.15];E4.1.1.15:glutamate decarboxylase [EC:4.1.1.15];	Metabolic pathways - Aspergillus nidulans ;Biosynthesis of secondary metabolites - Aspergillus nidulans ;Alanine, aspartate and glutamate metabolism - Aspergillus nidulans ;beta-Alanine metabolism - Aspergillus nidulans ;Butanoate metabolism - Aspergillus nidulans ;Taurine and hypotaurine metabolism - Aspergillus nidulans ;	IPR015421;IPR015424;	"Pyridoxal phosphate-dependent transferase, major region, subdomain 1";Pyridoxal phosphate-dependent transferase;
B8N0W2	5	CADAFLAP00002022	2195	2.9386	0.0159589	0.340299	0.27619	21	Cluster 10	3.56044	..........KY.........	mitochondria	developmental process;biological_process;single-organism developmental process;cellular process;single-organism process;cell aging;aging;single-organism cellular process;chronological cell aging;replicative cell aging;single-organism metabolic process;metabolic process;small molecule metabolic process;organic substance metabolic process;cellular metabolic process;organic acid metabolic process;ni…	molecular_function;catalytic activity;transferase activity, transferring nitrogenous groups;transaminase activity;transferase activity;L-aspartate:2-oxoglutarate aminotransferase activity;binding;cofactor binding;anion binding;ion binding;pyridoxal phosphate binding;L-phenylalanine aminotransferase activity;L-phenylalanine:2-oxoglutarate aminotransferase activity;organic cyclic compound binding;h…		K14455	GOT2:aspartate aminotransferase, mitochondrial [EC:2.6.1.1];GOT2:aspartate aminotransferase, mitochondrial [EC:2.6.1.1];GOT2:aspartate aminotransferase, mitochondrial [EC:2.6.1.1];GOT2:aspartate aminotransferase, mitochondrial [EC:2.6.1.1];GOT2:aspartate aminotransferase, mitochondrial [EC:2.6.1.1];GOT2:aspartate aminotransferase, mitochondrial [EC:2.6.1.1];GOT2:aspartate aminotransferase, mitoch…	Metabolic pathways - Aspergillus nidulans ;Biosynthesis of secondary metabolites - Aspergillus nidulans ;Biosynthesis of antibiotics - Aspergillus nidulans ;Biosynthesis of amino acids - Aspergillus nidulans ;Carbon metabolism - Aspergillus nidulans ;Tyrosine metabolism - Aspergillus nidulans ;2-Oxocarboxylic acid metabolism - Aspergillus nidulans ;Arginine and proline metabolism - Aspergillus ni…	IPR015424;IPR015421;IPR004839;	Pyridoxal phosphate-dependent transferase;"Pyridoxal phosphate-dependent transferase, major region, subdomain 1";"Aminotransferase, class I/classII";
B8N9R6	4	CADAFLAP00004946	2247	2.89912	0.00992075	0.344932	0.421053	19	Cluster 10	3.2549		cytosol	biological_process;metabolic process;organic substance metabolic process;primary metabolic process;carbohydrate metabolic process;single-organism carbohydrate metabolic process;monosaccharide metabolic process;hexose metabolic process;glucose metabolic process;single-organism metabolic process;cellular process;small molecule metabolic process;cellular metabolic process;organic acid metabolic proc…	nucleoside phosphate binding;molecular_function;binding;heterocyclic compound binding;small molecule binding;organic cyclic compound binding;nucleotide binding;carbohydrate derivative binding;nucleoside binding;purine nucleoside binding;nucleic acid binding;DNA binding;catalytic activity;ligase activity;ligase activity, forming carbon-nitrogen bonds;biotin carboxylase activity;ligase activity, fo…	cellular_component;cell part;cell;intracellular;intracellular part;cytoplasm;cytoplasmic part;cytosol;	K01958	PC:pyruvate carboxylase [EC:6.4.1.1];PC:pyruvate carboxylase [EC:6.4.1.1];PC:pyruvate carboxylase [EC:6.4.1.1];PC:pyruvate carboxylase [EC:6.4.1.1];PC:pyruvate carboxylase [EC:6.4.1.1];	Metabolic pathways - Aspergillus nidulans ;Biosynthesis of amino acids - Aspergillus nidulans ;Carbon metabolism - Aspergillus nidulans ;Pyruvate metabolism - Aspergillus nidulans ;Citrate cycle (TCA cycle) - Aspergillus nidulans ;	IPR005479;IPR005481;IPR005482;IPR011764;IPR011761;IPR016185;IPR000089;IPR013816;IPR013815;IPR013785;IPR000891;IPR009057;IPR003379;IPR011054;IPR011053;	"Carbamoyl-phosphate synthetase large subunit-like, ATP-binding domain";"Biotin carboxylase-like, N-terminal domain";"Biotin carboxylase, C-terminal";Biotin carboxylation domain;ATP-grasp fold;Pre-ATP-grasp domain;Biotin/lipoyl attachment;"ATP-grasp fold, subdomain 2";"ATP-grasp fold, subdomain 1";Aldolase-type TIM barrel;Pyruvate carboxyltransferase;Homeodomain-like;"Carboxylase, conserved domai…
B8N7E8	1	CADAFLAP00004055	2312	3.51096	0.00409015	0.284822	0.136364	12	Cluster 10	4	..........KY.........	cytosol	biological_process;single-organism metabolic process;cellular process;metabolic process;small molecule metabolic process;organic substance metabolic process;cellular metabolic process;organic acid metabolic process;nitrogen compound metabolic process;organonitrogen compound metabolic process;oxoacid metabolic process;carboxylic acid metabolic process;primary metabolic process;cellular amino acid …	molecular_function;catalytic activity;binding;transferase activity, transferring nitrogenous groups;transaminase activity;transferase activity;alanine-glyoxylate transaminase activity;cofactor binding;anion binding;ion binding;pyridoxal phosphate binding;organic cyclic compound binding;heterocyclic compound binding;	cellular_component;cell part;cell;intracellular;intracellular part;cytoplasm;cytoplasmic part;organelle;membrane-bounded organelle;intracellular organelle;intracellular membrane-bounded organelle;mitochondrion;	K00830	AGXT:alanine-glyoxylate transaminase / serine-glyoxylate transaminase / serine-pyruvate transaminase [EC:2.6.1.44 2.6.1.45 2.6.1.51];AGXT:alanine-glyoxylate transaminase / serine-glyoxylate transaminase / serine-pyruvate transaminase [EC:2.6.1.44 2.6.1.45 2.6.1.51];AGXT:alanine-glyoxylate transaminase / serine-glyoxylate transaminase / serine-pyruvate transaminase [EC:2.6.1.44 2.6.1.45 2.6.1.51];…	Metabolic pathways - Aspergillus nidulans ;Biosynthesis of secondary metabolites - Aspergillus nidulans ;Biosynthesis of antibiotics - Aspergillus nidulans ;Carbon metabolism - Aspergillus nidulans ;Peroxisome - Aspergillus nidulans ;Glycine, serine and threonine metabolism - Aspergillus nidulans ;Glyoxylate and dicarboxylate metabolism - Aspergillus nidulans ;Alanine, aspartate and glutamate met…	IPR000192;IPR015424;IPR015422;IPR015421;	Aminotransferase class V domain;Pyridoxal phosphate-dependent transferase;"Pyridoxal phosphate-dependent transferase, major region, subdomain 2";"Pyridoxal phosphate-dependent transferase, major region, subdomain 1";
B8NBU9	1	CADAFLAP00006001	2370	3.08772	0.00739217	0.323864	0.409524	15	Cluster 10	3.69231	..........K.Y........	mitochondria	biological_process;single-organism metabolic process;cellular process;metabolic process;small molecule metabolic process;organic substance metabolic process;cellular metabolic process;organic acid metabolic process;dicarboxylic acid metabolic process;oxoacid metabolic process;carboxylic acid metabolic process;malate metabolic process;single-organism process;single-organism cellular process;	nucleoside phosphate binding;molecular_function;binding;heterocyclic compound binding;small molecule binding;organic cyclic compound binding;nucleotide binding;catalytic activity;oxidoreductase activity;malate dehydrogenase activity;oxidoreductase activity, acting on CH-OH group of donors;malic enzyme activity;oxidoreductase activity, acting on the CH-OH group of donors, NAD = or NADP as acceptor…		K00029	E1.1.1.40:malate dehydrogenase (oxaloacetate-decarboxylating)(NADP+) [EC:1.1.1.40];E1.1.1.40:malate dehydrogenase (oxaloacetate-decarboxylating)(NADP+) [EC:1.1.1.40];E1.1.1.40:malate dehydrogenase (oxaloacetate-decarboxylating)(NADP+) [EC:1.1.1.40];	Metabolic pathways - Aspergillus nidulans ;Carbon metabolism - Aspergillus nidulans ;Pyruvate metabolism - Aspergillus nidulans ;	IPR016040;IPR012302;IPR012301;	NAD(P)-binding domain;"Malic enzyme, NAD-binding";"Malic enzyme, N-terminal domain";
B8MZ48	4	CADAFLAP00001117	2605	3.11404	0.0072721	0.321127	0.175824	14	Cluster 10	3.46667	.........FK..........	chloroplast	biological_process;response to oxygen-containing compound;response to stress;response to oxidative stress;response to chemical;response to stimulus;response to reactive oxygen species;cellular process;cellular macromolecule metabolic process;metabolic process;macromolecule modification;organic substance metabolic process;cellular protein metabolic process;protein modification process;protein meta…	nucleoside phosphate binding;molecular_function;binding;heterocyclic compound binding;small molecule binding;organic cyclic compound binding;nucleotide binding;catalytic activity;oxidoreductase activity, acting on a sulfur group of donors;oxidoreductase activity, acting on a sulfur group of donors, = NAD(P) as acceptor;antioxidant activity;oxidoreductase activity, acting on NAD(P)H;oxidoreductase…	cellular_component;cell part;cell;intracellular;organelle;membrane-bounded organelle;intracellular organelle;intracellular part;intracellular membrane-bounded organelle;nucleus;cytoplasm;cytoplasmic part;mitochondrion;cytosol;	K00383	GSR:glutathione reductase (NADPH) [EC:1.8.1.7];	Glutathione metabolism - Aspergillus nidulans ;	IPR016156;IPR004099;IPR023753;	"FAD/NAD-linked reductase, dimerisation domain";"Pyridine nucleotide-disulphide oxidoreductase, dimerisation domain";"Pyridine nucleotide-disulphide oxidoreductase, FAD/NAD(P)-binding domain";
B8NP70	4	CADAFLAP00009911	2640	3.08114	0.00249857	0.324555	0.549451	14	Cluster 10	3.95604	..........KY.........	mitochondria	biological_process;single-organism metabolic process;cellular process;metabolic process;small molecule metabolic process;organic substance metabolic process;cellular metabolic process;organic acid metabolic process;nitrogen compound metabolic process;organonitrogen compound metabolic process;oxoacid metabolic process;carboxylic acid metabolic process;primary metabolic process;cellular amino acid …	molecular_function;catalytic activity;oxidoreductase activity;oxidoreductase activity, acting on the CH-NH group of donors, NAD = or NADP as acceptor;oxidoreductase activity, acting on the CH-NH group of donors;1-pyrroline-5-carboxylate dehydrogenase activity;oxidoreductase activity, acting on the aldehyde or oxo group of = donors;oxidoreductase activity, acting on the aldehyde or oxo group of = …		K00294	E1.2.1.88:1-pyrroline-5-carboxylate dehydrogenase [EC:1.2.1.88];E1.2.1.88:1-pyrroline-5-carboxylate dehydrogenase [EC:1.2.1.88];E1.2.1.88:1-pyrroline-5-carboxylate dehydrogenase [EC:1.2.1.88];	Metabolic pathways - Aspergillus nidulans ;Arginine and proline metabolism - Aspergillus nidulans ;Alanine, aspartate and glutamate metabolism - Aspergillus nidulans ;	IPR015590;IPR016161;IPR016163;IPR016162;	Aldehyde dehydrogenase domain;Aldehyde/histidinol dehydrogenase;"Aldehyde dehydrogenase, C-terminal";Aldehyde dehydrogenase N-terminal domain;
B8MYK0	3	CADAFLAP00000919	447	3.20395	0.0174672	0.312115	0.246667	25	Cluster 11	4	........I.K..........	chloroplast	biological_process;cellular process;metabolic process;cellular metabolic process;generation of precursor metabolites and energy;phosphorylation;phosphate-containing compound metabolic process;phosphorus metabolic process;oxidative phosphorylation;respiratory electron transport chain;cellular respiration;ATP synthesis coupled electron transport;single-organism metabolic process;mitochondrial ATP s…	molecular_function;binding;electron carrier activity;heterocyclic compound binding;organic cyclic compound binding;tetrapyrrole binding;heme binding;electron transporter, transferring electrons within = CoQH2-cytochrome c reductase complex activity;	cellular_component;cell part;cell;intracellular;intracellular part;cytoplasm;cytoplasmic part;organelle;membrane-bounded organelle;intracellular organelle;intracellular membrane-bounded organelle;mitochondrion;organelle envelope;envelope;mitochondrial part;intracellular organelle part;organelle part;mitochondrial envelope;mitochondrial membrane;membrane;organelle inner membrane;organelle membrane…	K00413	CYC1:ubiquinol-cytochrome c reductase cytochrome c1 subunit;CYC1:ubiquinol-cytochrome c reductase cytochrome c1 subunit;	Metabolic pathways - Aspergillus nidulans ;Oxidative phosphorylation - Aspergillus nidulans ;	IPR009056;IPR021157;	Cytochrome c-like domain;"Cytochrome c1, transmembrane anchor, C-terminal";
B8NWF0	5	CADAFLAP00012559	496	3.36184	0.00084139	0.297456	0.527473	14	Cluster 11	4.8		mitochondria	biological_process;single-organism metabolic process;cellular process;metabolic process;small molecule metabolic process;organic substance metabolic process;cellular metabolic process;organic acid metabolic process;generation of precursor metabolites and energy;aerobic respiration;cellular respiration;energy derivation by oxidation of organic compounds;primary metabolic process;oxidation-reductio…	molecular_function;oxidoreductase activity;catalytic activity;oxidoreductase activity, acting on the CH-CH group of donors;succinate dehydrogenase activity;binding;oxidoreductase activity, acting on the CH-CH group of donors, = quinone or related compound as acceptor;succinate dehydrogenase (ubiquinone) activity;electron carrier activity;ion binding;cation binding;metal ion binding;metal cluster …	cellular_component;cell part;cell;intracellular;intracellular part;cytoplasm;cytoplasmic part;organelle;membrane-bounded organelle;intracellular organelle;intracellular membrane-bounded organelle;mitochondrion;organelle envelope;envelope;mitochondrial part;intracellular organelle part;organelle part;mitochondrial envelope;mitochondrial membrane;membrane;organelle inner membrane;organelle membrane…	K00235	SDHB:succinate dehydrogenase (ubiquinone) iron-sulfur subunit [EC:1.3.5.1];SDHB:succinate dehydrogenase (ubiquinone) iron-sulfur subunit [EC:1.3.5.1];SDHB:succinate dehydrogenase (ubiquinone) iron-sulfur subunit [EC:1.3.5.1];SDHB:succinate dehydrogenase (ubiquinone) iron-sulfur subunit [EC:1.3.5.1];SDHB:succinate dehydrogenase (ubiquinone) iron-sulfur subunit [EC:1.3.5.1];SDHB:succinate dehydroge…	Metabolic pathways - Aspergillus nidulans ;Biosynthesis of secondary metabolites - Aspergillus nidulans ;Biosynthesis of antibiotics - Aspergillus nidulans ;Carbon metabolism - Aspergillus nidulans ;Oxidative phosphorylation - Aspergillus nidulans ;Citrate cycle (TCA cycle) - Aspergillus nidulans ;	IPR001041;IPR012675;IPR017896;IPR009051;IPR025192;	2Fe-2S ferredoxin-type iron-sulfur binding domain;Beta-grasp domain;"4Fe-4S ferredoxin-type, iron-sulphur binding domain";Alpha-helical ferredoxin;Succinate dehydogenase/fumarate reductase N-terminal;
B8N416	1	CADAFLAP00002714	705	2.75	0.030366	0.363636	0.194737	20	Cluster 11	4.7619	..........KY.........	chloroplast	nitrogen compound metabolic process;cellular aromatic compound metabolic process;organic substance biosynthetic process;histidine metabolic process;small molecule biosynthetic process;oxoacid metabolic process;small molecule metabolic process;cellular nitrogen compound metabolic process;organic acid biosynthetic process;single-organism metabolic process;single-organism biosynthetic process;imidaz…	nucleoside phosphate binding;molecular_function;binding;heterocyclic compound binding;small molecule binding;organic cyclic compound binding;nucleotide binding;catalytic activity;oxidoreductase activity;oxidoreductase activity, acting on CH-OH group of donors;oxidoreductase activity, acting on the CH-OH group of donors, NAD = or NADP as acceptor;histidinol dehydrogenase activity;hydrolase activit…	cellular_component;cell part;cell;intracellular;organelle;membrane-bounded organelle;intracellular organelle;intracellular part;intracellular membrane-bounded organelle;nucleus;cytoplasm;cytoplasmic part;cytosol;	K14152	HIS4:phosphoribosyl-ATP pyrophosphohydrolase / phosphoribosyl-AMP cyclohydrolase / histidinol dehydrogenase [EC:3.6.1.31 3.5.4.19 1.1.1.23];HIS4:phosphoribosyl-ATP pyrophosphohydrolase / phosphoribosyl-AMP cyclohydrolase / histidinol dehydrogenase [EC:3.6.1.31 3.5.4.19 1.1.1.23];HIS4:phosphoribosyl-ATP pyrophosphohydrolase / phosphoribosyl-AMP cyclohydrolase / histidinol dehydrogenase [EC:3.6.1.3…	Metabolic pathways - Aspergillus nidulans ;Biosynthesis of secondary metabolites - Aspergillus nidulans ;Biosynthesis of amino acids - Aspergillus nidulans ;Histidine metabolism - Aspergillus nidulans ;	IPR016161;IPR002496;	Aldehyde/histidinol dehydrogenase;Phosphoribosyl-AMP cyclohydrolase domain;
B8NP75	1	CADAFLAP00009916	718	3.59649	0.00200962	0.278049	0.32381	15	Cluster 11	4.46429	..........KY.........	chloroplast		molecular_function;catalytic activity;oxidoreductase activity, acting on NAD(P)H;oxidoreductase activity;NADH dehydrogenase activity;oxidoreductase activity, acting on NAD(P)H, quinone or similar = compound as acceptor;NADH dehydrogenase (quinone) activity;NADH dehydrogenase (ubiquinone) activity;		K03936	NDUFS3:NADH dehydrogenase (ubiquinone) Fe-S protein 3 [EC:1.6.5.3 1.6.99.3];NDUFS3:NADH dehydrogenase (ubiquinone) Fe-S protein 3 [EC:1.6.5.3 1.6.99.3];	Metabolic pathways - Aspergillus nidulans ;Oxidative phosphorylation - Aspergillus nidulans ;	IPR001268;	"NADH:ubiquinone oxidoreductase, 30kDa subunit";
B8NL80	4	CADAFLAP00008602	750	2.85088	0.0297673	0.350769	0.140351	19	Cluster 11	4	........L.K..........	chloroplast	lipid metabolic process;cellular process;small molecule metabolic process;organic acid metabolic process;oxoacid metabolic process;biological_process;monocarboxylic acid metabolic process;single-organism metabolic process;metabolic process;fatty acid metabolic process;organic substance metabolic process;carboxylic acid metabolic process;cellular lipid metabolic process;cellular metabolic process;…	molecular_function;catalytic activity;transferase activity, transferring acyl groups other than = amino-acyl groups;transferase activity, transferring acyl groups;transferase activity;fatty acid synthase activity;S-acyltransferase activity;S-acetyltransferase activity;acetyltransferase activity;[acyl-carrier-protein] S-acetyltransferase activity;S-malonyltransferase activity;malonyltransferase ac…	cellular_component;cell part;cell;intracellular;intracellular part;cytoplasm;cytoplasmic part;organelle;membrane-bounded organelle;intracellular organelle;intracellular membrane-bounded organelle;mitochondrion;lipid particle;cytosol;cytosolic part;protein complex;macromolecular complex;fatty acid synthase complex;non-membrane-bounded organelle;intracellular non-membrane-bounded organelle;	K00668	FAS1:fatty acid synthase subunit beta, fungi type [EC:2.3.1.86];FAS1:fatty acid synthase subunit beta, fungi type [EC:2.3.1.86];FAS1:fatty acid synthase subunit beta, fungi type [EC:2.3.1.86];	Metabolic pathways - Aspergillus nidulans ;Fatty acid metabolism - Aspergillus nidulans ;Fatty acid biosynthesis - Aspergillus nidulans ;	IPR014043;IPR029069;IPR013565;IPR001227;IPR013785;IPR016035;IPR003965;IPR002539;	Acyl transferase;HotDog domain;Domain of unknown function DUF1729;Acyl transferase domain;Aldolase-type TIM barrel;Acyl transferase/acyl hydrolase/lysophospholipase;Fatty acid synthase;MaoC-like domain;
B8NBR1	7	CADAFLAP00005963	751	2.57895	0.0465732	0.387755	0.160428	34	Cluster 11	4.8	........I.K..........	cytosol	lipid metabolic process;cellular process;small molecule metabolic process;organic acid metabolic process;oxoacid metabolic process;biological_process;monocarboxylic acid metabolic process;single-organism metabolic process;metabolic process;fatty acid metabolic process;organic substance metabolic process;carboxylic acid metabolic process;cellular lipid metabolic process;cellular metabolic process;…	nucleoside phosphate binding;molecular_function;binding;heterocyclic compound binding;small molecule binding;organic cyclic compound binding;nucleotide binding;carbohydrate derivative binding;nucleoside binding;purine nucleoside binding;catalytic activity;ligase activity, forming carbon-carbon bonds;ligase activity;CoA carboxylase activity;acetyl-CoA carboxylase activity;ligase activity, forming …	intracellular;vacuole;cytoplasmic part;cytoplasm;organelle;membrane-bounded organelle;cell part;cell;intracellular organelle;intracellular part;cellular_component;intracellular membrane-bounded organelle;storage vacuole;lytic vacuole;fungal-type vacuole;vacuolar membrane;membrane;organelle membrane;intracellular organelle part;vacuolar part;organelle part;fungal-type vacuole membrane;mitochondrio…	K11262	ACACA:acetyl-CoA carboxylase / biotin carboxylase 1 [EC:6.4.1.2 6.3.4.14];ACACA:acetyl-CoA carboxylase / biotin carboxylase 1 [EC:6.4.1.2 6.3.4.14];ACACA:acetyl-CoA carboxylase / biotin carboxylase 1 [EC:6.4.1.2 6.3.4.14];ACACA:acetyl-CoA carboxylase / biotin carboxylase 1 [EC:6.4.1.2 6.3.4.14];ACACA:acetyl-CoA carboxylase / biotin carboxylase 1 [EC:6.4.1.2 6.3.4.14];ACACA:acetyl-CoA carboxylase …	Metabolic pathways - Aspergillus nidulans ;Biosynthesis of secondary metabolites - Aspergillus nidulans ;Fatty acid metabolism - Aspergillus nidulans ;Pyruvate metabolism - Aspergillus nidulans ;Propanoate metabolism - Aspergillus nidulans ;Fatty acid biosynthesis - Aspergillus nidulans ;Aflatoxin biosynthesis - Aspergillus nidulans ;	IPR011763;IPR011764;IPR011761;IPR011762;IPR005482;IPR005481;IPR005479;IPR013815;IPR013816;IPR000022;IPR011054;IPR011053;IPR000089;IPR029045;IPR013537;IPR016185;	"Acetyl-coenzyme A carboxyltransferase, C-terminal";Biotin carboxylation domain;ATP-grasp fold;"Acetyl-coenzyme A carboxyltransferase, N-terminal";"Biotin carboxylase, C-terminal";"Biotin carboxylase-like, N-terminal domain";"Carbamoyl-phosphate synthetase large subunit-like, ATP-binding domain";"ATP-grasp fold, subdomain 1";"ATP-grasp fold, subdomain 2";Carboxyl transferase;Rudiment single hybri…
B8NB80	5	CADAFLAP00005782	1011	3.07895	0.00036922	0.324786	0.6	6	Cluster 11	4	........I.K..........	chloroplast	biological_process;single-organism metabolic process;cellular process;metabolic process;small molecule metabolic process;organic substance metabolic process;cellular metabolic process;organic acid metabolic process;nitrogen compound metabolic process;organonitrogen compound metabolic process;oxoacid metabolic process;carboxylic acid metabolic process;primary metabolic process;cellular amino acid …	nucleoside phosphate binding;molecular_function;binding;heterocyclic compound binding;small molecule binding;organic cyclic compound binding;nucleotide binding;carbohydrate derivative binding;nucleoside binding;purine nucleoside binding;catalytic activity;purine ribonucleotide binding;anion binding;ribonucleotide binding;ion binding;ribonucleoside binding;purine ribonucleoside triphosphate bindin…	cellular_component;cell part;cell;intracellular;intracellular part;cytoplasm;cytoplasmic part;organelle;membrane-bounded organelle;intracellular organelle;intracellular membrane-bounded organelle;mitochondrion;protein complex;catalytic complex;macromolecular complex;carbamoyl-phosphate synthase complex;	K01955	carB:carbamoyl-phosphate synthase large subunit [EC:6.3.5.5];carB:carbamoyl-phosphate synthase large subunit [EC:6.3.5.5];carB:carbamoyl-phosphate synthase large subunit [EC:6.3.5.5];	Metabolic pathways - Aspergillus nidulans ;Pyrimidine metabolism - Aspergillus nidulans ;Alanine, aspartate and glutamate metabolism - Aspergillus nidulans ;	IPR011761;IPR011607;IPR016185;IPR005479;IPR005483;IPR005480;IPR013816;IPR013815;	ATP-grasp fold;Methylglyoxal synthase-like domain;Pre-ATP-grasp domain;"Carbamoyl-phosphate synthetase large subunit-like, ATP-binding domain";"Carbamoyl-phosphate synthase large subunit, CPSase domain";"Carbamoyl-phosphate synthetase, large subunit oligomerisation domain";"ATP-grasp fold, subdomain 2";"ATP-grasp fold, subdomain 1";
B8NA18	1	CADAFLAP00005048	1113	3.84649	0.00058368	0.259977	0.607143	8	Cluster 11	4.7619	..........K....R.....	mitochondria	biological_process;cellular process;metabolic process;cellular metabolic process;generation of precursor metabolites and energy;phosphorylation;phosphate-containing compound metabolic process;phosphorus metabolic process;oxidative phosphorylation;respiratory electron transport chain;cellular respiration;ATP synthesis coupled electron transport;single-organism metabolic process;mitochondrial ATP s…	molecular_function;catalytic activity;transporter activity;ion transmembrane transporter activity;hydrogen ion transmembrane transporter activity;transmembrane transporter activity;oxidoreductase activity, acting on diphenols and related = substances as donors;monovalent inorganic cation transmembrane transporter activity;cation transmembrane transporter activity;inorganic cation transmembrane tr…	cellular_component;cell part;cell;intracellular;intracellular part;cytoplasm;cytoplasmic part;organelle;membrane-bounded organelle;intracellular organelle;intracellular membrane-bounded organelle;mitochondrion;organelle envelope;envelope;mitochondrial part;intracellular organelle part;organelle part;mitochondrial envelope;mitochondrial membrane;membrane;organelle inner membrane;organelle membrane…	K00417	QCR7:ubiquinol-cytochrome c reductase subunit 7;QCR7:ubiquinol-cytochrome c reductase subunit 7;	Metabolic pathways - Aspergillus nidulans ;Oxidative phosphorylation - Aspergillus nidulans ;
B8N001	2	CADAFLAP00001420	1116	2.77851	0.00944951	0.359905	0.266667	16	Cluster 11	4.28571	........I.K..........	mitochondria	biological_process;single-organism metabolic process;cellular process;metabolic process;small molecule metabolic process;organic substance metabolic process;cellular metabolic process;organic acid metabolic process;nitrogen compound metabolic process;organonitrogen compound metabolic process;oxoacid metabolic process;carboxylic acid metabolic process;primary metabolic process;cellular amino acid …	nucleoside phosphate binding;molecular_function;binding;heterocyclic compound binding;small molecule binding;organic cyclic compound binding;nucleotide binding;carbohydrate derivative binding;nucleoside binding;purine nucleoside binding;catalytic activity;ligase activity;ligase activity, forming carbon-nitrogen bonds;formate-tetrahydrofolate ligase activity;oxidoreductase activity;oxidoreductase …		K00288	MTHFD:methylenetetrahydrofolate dehydrogenase (NADP+) / methenyltetrahydrofolate cyclohydrolase / formyltetrahydrofolate synthetase [EC:1.5.1.5 3.5.4.9 6.3.4.3];MTHFD:methylenetetrahydrofolate dehydrogenase (NADP+) / methenyltetrahydrofolate cyclohydrolase / formyltetrahydrofolate synthetase [EC:1.5.1.5 3.5.4.9 6.3.4.3];	Metabolic pathways - Aspergillus nidulans ;One carbon pool by folate - Aspergillus nidulans ;	IPR020631;IPR020630;IPR016040;IPR027417;	"Tetrahydrofolate dehydrogenase/cyclohydrolase, NAD(P)-binding domain";"Tetrahydrofolate dehydrogenase/cyclohydrolase, catalytic domain";NAD(P)-binding domain;P-loop containing nucleoside triphosphate hydrolase;
B8NZ05	4	CADAFLAP00013435	1359	3.36404	0.00050185	0.297262	0.505495	14	Cluster 11	4	........I.K..........	mitochondria		nucleoside phosphate binding;molecular_function;binding;heterocyclic compound binding;small molecule binding;organic cyclic compound binding;nucleotide binding;carbohydrate derivative binding;nucleoside binding;purine nucleoside binding;catalytic activity;purine ribonucleotide binding;anion binding;ribonucleotide binding;ion binding;ribonucleoside binding;purine ribonucleoside triphosphate bindin…		K01900	LSC2:succinyl-CoA synthetase beta subunit [EC:6.2.1.4 6.2.1.5];LSC2:succinyl-CoA synthetase beta subunit [EC:6.2.1.4 6.2.1.5];LSC2:succinyl-CoA synthetase beta subunit [EC:6.2.1.4 6.2.1.5];LSC2:succinyl-CoA synthetase beta subunit [EC:6.2.1.4 6.2.1.5];LSC2:succinyl-CoA synthetase beta subunit [EC:6.2.1.4 6.2.1.5];LSC2:succinyl-CoA synthetase beta subunit [EC:6.2.1.4 6.2.1.5];	Metabolic pathways - Aspergillus nidulans ;Biosynthesis of secondary metabolites - Aspergillus nidulans ;Biosynthesis of antibiotics - Aspergillus nidulans ;Carbon metabolism - Aspergillus nidulans ;Citrate cycle (TCA cycle) - Aspergillus nidulans ;Propanoate metabolism - Aspergillus nidulans ;	IPR005811;IPR013816;IPR013815;IPR013650;IPR016102;	ATP-citrate lyase/succinyl-CoA ligase;"ATP-grasp fold, subdomain 2";"ATP-grasp fold, subdomain 1";"ATP-grasp fold, succinyl-CoA synthetase-type";Succinyl-CoA synthetase-like;
B8N4Q9	4	aroM	1424	2.44956	0.100903	0.408236	0.0920635	36	Cluster 11	4.10714	........I.K..........	chloroplast	biological_process;single-organism metabolic process;cellular process;metabolic process;small molecule metabolic process;organic substance metabolic process;cellular metabolic process;organic acid metabolic process;nitrogen compound metabolic process;organonitrogen compound metabolic process;oxoacid metabolic process;carboxylic acid metabolic process;primary metabolic process;cellular amino acid …	nucleoside phosphate binding;molecular_function;binding;heterocyclic compound binding;small molecule binding;organic cyclic compound binding;nucleotide binding;carbohydrate derivative binding;nucleoside binding;purine nucleoside binding;catalytic activity;carbon-oxygen lyase activity;hydro-lyase activity;lyase activity;3-dehydroquinate dehydratase activity;carbon-oxygen lyase activity, acting on …	cellular_component;cell part;cell;intracellular;intracellular part;cytoplasm;cytoplasmic part;cytosol;	K13830	ARO1:pentafunctional AROM polypeptide [EC:4.2.3.4 4.2.1.10 1.1.1.25 2.7.1.71 2.5.1.19];ARO1:pentafunctional AROM polypeptide [EC:4.2.3.4 4.2.1.10 1.1.1.25 2.7.1.71 2.5.1.19];ARO1:pentafunctional AROM polypeptide [EC:4.2.3.4 4.2.1.10 1.1.1.25 2.7.1.71 2.5.1.19];ARO1:pentafunctional AROM polypeptide [EC:4.2.3.4 4.2.1.10 1.1.1.25 2.7.1.71 2.5.1.19];ARO1:pentafunctional AROM polypeptide [EC:4.2.3.4 4…	Metabolic pathways - Aspergillus nidulans ;Biosynthesis of secondary metabolites - Aspergillus nidulans ;Biosynthesis of antibiotics - Aspergillus nidulans ;Biosynthesis of amino acids - Aspergillus nidulans ;Phenylalanine, tyrosine and tryptophan biosynthesis - Aspergillus nidulans ;	IPR027417;IPR016040;IPR016037;IPR001986;IPR030960;IPR013792;IPR013785;IPR013708;IPR010110;	P-loop containing nucleoside triphosphate hydrolase;NAD(P)-binding domain;3-dehydroquinate synthase AroB;Enolpyruvate transferase domain;3-dehydroquinate synthase domain;"RNA 3'-terminal phosphate cyclase/enolpyruvate transferase, alpha/beta";Aldolase-type TIM barrel;"Shikimate dehydrogenase substrate binding, N-terminal";"Shikimate dehydrogenase, AroM-type";
B8NPF4	1	CADAFLAP00010084	1463	3.48026	0.00020185	0.287335	0.809524	7	Cluster 11	4.7619	..........KY.........	chloroplast	nitrogen compound metabolic process;cellular nitrogen compound metabolic process;biological_process;cellular aromatic compound metabolic process;organic cyclic compound metabolic process;cellular process;metabolic process;organic substance metabolic process;cellular metabolic process;primary metabolic process;heterocycle metabolic process;nucleobase-containing compound metabolic process;cellular …		catalytic complex;cell;nucleus;cellular_component;nucleoplasm part;nuclear lumen;membrane-enclosed lumen;intracellular membrane-bounded organelle;intracellular;protein complex;organelle lumen;intracellular organelle lumen;organelle;nuclear part;macromolecular complex;membrane-bounded organelle;cell part;intracellular organelle part;intracellular organelle;nucleoplasm;intracellular part;organelle …				;	;
B8N362	1	CADAFLAP00002050	1464	2.94518	0.0125244	0.339538	0.333333	12	Cluster 11	4.7619	..........K....R.....	cytoskeleton	biological_process;cellular component assembly;ribonucleoprotein complex assembly;cellular component biogenesis;ribonucleoprotein complex biogenesis;ribonucleoprotein complex subunit organization;macromolecular complex assembly;macromolecular complex subunit organization;cellular component organization or biogenesis;cellular macromolecular complex assembly;cellular component organization;small nu…	nucleoside phosphate binding;molecular_function;binding;heterocyclic compound binding;small molecule binding;organic cyclic compound binding;nucleotide binding;carbohydrate derivative binding;nucleoside binding;purine nucleoside binding;pyrophosphatase activity;nucleoside-triphosphatase activity;hydrolase activity, acting on acid anhydrides;hydrolase activity;helicase activity;catalytic activity;…	chromosome;cell;nucleus;cellular_component;nuclear lumen;membrane-enclosed lumen;intracellular membrane-bounded organelle;intracellular;intracellular organelle lumen;organelle lumen;intracellular non-membrane-bounded organelle;organelle;non-membrane-bounded organelle;nuclear part;membrane-bounded organelle;intracellular organelle part;cell part;intracellular organelle;intracellular part;organelle…				IPR010339;IPR003593;IPR027417;	"TIP49, C-terminal";AAA+ ATPase domain;P-loop containing nucleoside triphosphate hydrolase;
B8ND04	4	CADAFLAP00006084	1650	2.89254	0.0125753	0.345716	0.335385	26	Cluster 11	4.02614	.........FK..........	cytosol	biological_process;metabolic process;organic substance metabolic process;primary metabolic process;carbohydrate metabolic process;single-organism metabolic process;cellular process;small molecule metabolic process;cellular metabolic process;organic acid metabolic process;dicarboxylic acid metabolic process;oxoacid metabolic process;carboxylic acid metabolic process;malate metabolic process;single…	molecular_function;catalytic activity;oxidoreductase activity;oxidoreductase activity, acting on CH-OH group of donors;malate dehydrogenase activity;oxidoreductase activity, acting on the CH-OH group of donors, NAD = or NADP as acceptor;L-malate dehydrogenase activity;		K00026	MDH2:malate dehydrogenase [EC:1.1.1.37];MDH2:malate dehydrogenase [EC:1.1.1.37];MDH2:malate dehydrogenase [EC:1.1.1.37];MDH2:malate dehydrogenase [EC:1.1.1.37];MDH2:malate dehydrogenase [EC:1.1.1.37];MDH2:malate dehydrogenase [EC:1.1.1.37];MDH2:malate dehydrogenase [EC:1.1.1.37];MDH2:malate dehydrogenase [EC:1.1.1.37];	Metabolic pathways - Aspergillus nidulans ;Biosynthesis of secondary metabolites - Aspergillus nidulans ;Biosynthesis of antibiotics - Aspergillus nidulans ;Carbon metabolism - Aspergillus nidulans ;Cysteine and methionine metabolism - Aspergillus nidulans ;Pyruvate metabolism - Aspergillus nidulans ;Glyoxylate and dicarboxylate metabolism - Aspergillus nidulans ;Citrate cycle (TCA cycle) - Asper…	IPR016040;IPR022383;IPR015955;IPR001236;	NAD(P)-binding domain;"Lactate/malate dehydrogenase, C-terminal";"Lactate dehydrogenase/glycoside hydrolase, family 4, C-terminal";"Lactate/malate dehydrogenase, N-terminal";
B8MX84	4	CADAFLAP00000453	1670	2.89254	0.0125753	0.345716	0.335385	26	Cluster 11	4.02614	........L.K..........	cytosol	developmental process;biological_process;single-organism developmental process;cellular process;single-organism process;cell aging;aging;single-organism cellular process;chronological cell aging;replicative cell aging;metabolic process;organic substance metabolic process;primary metabolic process;carbohydrate metabolic process;single-organism metabolic process;small molecule metabolic process;cel…	molecular_function;binding;heterocyclic compound binding;organic cyclic compound binding;nucleic acid binding;RNA binding;mRNA binding;catalytic activity;oxidoreductase activity;oxidoreductase activity, acting on CH-OH group of donors;malate dehydrogenase activity;oxidoreductase activity, acting on the CH-OH group of donors, NAD = or NADP as acceptor;L-malate dehydrogenase activity;	cellular_component;cell part;cell;intracellular;intracellular part;cytoplasm;cytoplasmic part;organelle;membrane-bounded organelle;intracellular organelle;intracellular membrane-bounded organelle;mitochondrion;membrane-enclosed lumen;intracellular organelle lumen;organelle lumen;mitochondrial part;intracellular organelle part;organelle part;mitochondrial matrix;	K00026	MDH2:malate dehydrogenase [EC:1.1.1.37];MDH2:malate dehydrogenase [EC:1.1.1.37];MDH2:malate dehydrogenase [EC:1.1.1.37];MDH2:malate dehydrogenase [EC:1.1.1.37];MDH2:malate dehydrogenase [EC:1.1.1.37];MDH2:malate dehydrogenase [EC:1.1.1.37];MDH2:malate dehydrogenase [EC:1.1.1.37];MDH2:malate dehydrogenase [EC:1.1.1.37];	Metabolic pathways - Aspergillus nidulans ;Biosynthesis of secondary metabolites - Aspergillus nidulans ;Biosynthesis of antibiotics - Aspergillus nidulans ;Carbon metabolism - Aspergillus nidulans ;Cysteine and methionine metabolism - Aspergillus nidulans ;Pyruvate metabolism - Aspergillus nidulans ;Glyoxylate and dicarboxylate metabolism - Aspergillus nidulans ;Citrate cycle (TCA cycle) - Asper…	IPR016040;IPR022383;IPR015955;IPR001236;	NAD(P)-binding domain;"Lactate/malate dehydrogenase, C-terminal";"Lactate dehydrogenase/glycoside hydrolase, family 4, C-terminal";"Lactate/malate dehydrogenase, N-terminal";
B8N9V1	16	CADAFLAP00004981	1828	3.2807	0.00250965	0.304813	0.266667	10	Cluster 11	4	........I.K..........	mitochondria	sulfur compound metabolic process;cellular amino acid metabolic process;organonitrogen compound metabolic process;nitrogen compound metabolic process;cellular process;small molecule metabolic process;organic acid metabolic process;oxoacid metabolic process;biological_process;single-organism metabolic process;metabolic process;organic substance metabolic process;carboxylic acid metabolic process;c…	molecular_function;catalytic activity;5-methyltetrahydropteroyltri-L-glutamate-dependent = methyltransferase activity;methyltransferase activity;S-methyltransferase activity;transferase activity;transferase activity, transferring one-carbon groups;5-methyltetrahydropteroyltriglutamate-homocysteine = S-methyltransferase activity;binding;cation binding;ion binding;transition metal ion binding;metal…	cellular_component;cell part;cell;intracellular;organelle;membrane-bounded organelle;intracellular organelle;intracellular part;intracellular membrane-bounded organelle;nucleus;cytoplasm;cytoplasmic part;cytosol;	K00549	metE:5-methyltetrahydropteroyltriglutamate--homocysteine methyltransferase [EC:2.1.1.14];metE:5-methyltetrahydropteroyltriglutamate--homocysteine methyltransferase [EC:2.1.1.14];metE:5-methyltetrahydropteroyltriglutamate--homocysteine methyltransferase [EC:2.1.1.14];metE:5-methyltetrahydropteroyltriglutamate--homocysteine methyltransferase [EC:2.1.1.14];metE:5-methyltetrahydropteroyltriglutamate-…	Metabolic pathways - Aspergillus nidulans ;Biosynthesis of secondary metabolites - Aspergillus nidulans ;Biosynthesis of amino acids - Aspergillus nidulans ;Cysteine and methionine metabolism - Aspergillus nidulans ;Selenocompound metabolism - Aspergillus nidulans ;	IPR013215;IPR002629;	"Cobalamin-independent methionine synthase MetE, N-terminal";"Cobalamin-independent methionine synthase MetE, C-terminal/archaeal";
B8NYK4	1	CADAFLAP00013284	1848	3.5614	0.00032194	0.280788	0.533333	6	Cluster 11	4	..........K....R.....	cytosol	sulfur compound metabolic process;cellular amino acid metabolic process;organonitrogen compound metabolic process;nitrogen compound metabolic process;cellular process;small molecule metabolic process;organic acid metabolic process;oxoacid metabolic process;biological_process;single-organism metabolic process;metabolic process;organic substance metabolic process;carboxylic acid metabolic process;c…	molecular_function;catalytic activity;carbon-sulfur lyase activity;lyase activity;cystathionine gamma-lyase activity;binding;cofactor binding;anion binding;ion binding;pyridoxal phosphate binding;organic cyclic compound binding;heterocyclic compound binding;		K01758	CTH:cystathionine gamma-lyase [EC:4.4.1.1];CTH:cystathionine gamma-lyase [EC:4.4.1.1];CTH:cystathionine gamma-lyase [EC:4.4.1.1];CTH:cystathionine gamma-lyase [EC:4.4.1.1];CTH:cystathionine gamma-lyase [EC:4.4.1.1];CTH:cystathionine gamma-lyase [EC:4.4.1.1];	Metabolic pathways - Aspergillus nidulans ;Biosynthesis of antibiotics - Aspergillus nidulans ;Biosynthesis of amino acids - Aspergillus nidulans ;Glycine, serine and threonine metabolism - Aspergillus nidulans ;Cysteine and methionine metabolism - Aspergillus nidulans ;Selenocompound metabolism - Aspergillus nidulans ;	IPR015422;IPR015421;IPR015424;	"Pyridoxal phosphate-dependent transferase, major region, subdomain 2";"Pyridoxal phosphate-dependent transferase, major region, subdomain 1";Pyridoxal phosphate-dependent transferase;
B8NNF4	1	CADAFLAP00009823	1860	3.19298	0.0138345	0.313187	0.307692	14	Cluster 11	4.46429	..........K.F........	chloroplast	biological_process;single-organism metabolic process;cellular process;metabolic process;small molecule metabolic process;organic substance metabolic process;cellular metabolic process;organic acid metabolic process;primary metabolic process;lipid metabolic process;oxoacid metabolic process;monocarboxylic acid metabolic process;carboxylic acid metabolic process;cellular lipid metabolic process;fat…		cellular_component;cell part;cell;intracellular;intracellular part;cytoplasm;cytoplasmic part;organelle;membrane-bounded organelle;intracellular organelle;intracellular membrane-bounded organelle;mitochondrion;	K03955	NDUFAB1:NADH dehydrogenase (ubiquinone) 1 alpha/beta subcomplex 1;NDUFAB1:NADH dehydrogenase (ubiquinone) 1 alpha/beta subcomplex 1;	Metabolic pathways - Aspergillus nidulans ;Oxidative phosphorylation - Aspergillus nidulans ;	IPR009081;	Acyl carrier protein-like;
B8ND52	1	CADAFLAP00006132	1907	2.85965	0.0668818	0.349693	0.13834	23	Cluster 11	4.7619	........L.K..........	cytoskeleton	biological_process;reproduction;organelle organization;cellular process;single-organism process;single-organism cellular process;organelle inheritance;vacuole organization;cellular component organization or biogenesis;cellular component organization;vacuole inheritance;cell cycle;mitotic cell cycle;cytokinesis;cell cycle process;cell division;mitotic cytokinesis;cellular component biogenesis;cell…	nucleoside phosphate binding;molecular_function;binding;heterocyclic compound binding;small molecule binding;organic cyclic compound binding;nucleotide binding;carbohydrate derivative binding;nucleoside binding;purine nucleoside binding;structural molecule activity;structural constituent of cytoskeleton;purine ribonucleotide binding;anion binding;ribonucleotide binding;ion binding;ribonucleoside …	catalytic complex;cell;nucleus;cellular_component;nucleoplasm part;nuclear lumen;membrane-enclosed lumen;intracellular membrane-bounded organelle;intracellular;protein complex;organelle lumen;intracellular organelle lumen;organelle;nuclear part;macromolecular complex;membrane-bounded organelle;cell part;intracellular organelle part;intracellular organelle;nucleoplasm;intracellular part;organelle …	K05692	ACTB_G1:actin beta/gamma 1;	Phagosome - Aspergillus nidulans ;	;	;
B8N2M1	7	CADAFLAP00003169	1982	2.85307	0.0201219	0.3505	0.254545	11	Cluster 11	4	..........K.F........	chloroplast	biological_process;metabolic process;organic substance metabolic process;primary metabolic process;carbohydrate metabolic process;biosynthetic process;carbohydrate derivative metabolic process;organic substance biosynthetic process;carbohydrate derivative biosynthetic process;	molecular_function;catalytic activity;L-glutamine aminotransferase activity;transferase activity, transferring nitrogenous groups;transaminase activity;transferase activity;glutamine-fructose-6-phosphate transaminase (isomerizing) activity;binding;carbohydrate binding;	cellular_component;cell part;cell;intracellular;intracellular part;cytoplasm;cytoplasmic part;cytosol;	K00820	glmS:glucosamine--fructose-6-phosphate aminotransferase (isomerizing) [EC:2.6.1.16];glmS:glucosamine--fructose-6-phosphate aminotransferase (isomerizing) [EC:2.6.1.16];glmS:glucosamine--fructose-6-phosphate aminotransferase (isomerizing) [EC:2.6.1.16];glmS:glucosamine--fructose-6-phosphate aminotransferase (isomerizing) [EC:2.6.1.16];glmS:glucosamine--fructose-6-phosphate aminotransferase (isomer…	Metabolic pathways - Aspergillus nidulans ;Biosynthesis of antibiotics - Aspergillus nidulans ;Amino sugar and nucleotide sugar metabolism - Aspergillus nidulans ;Alanine, aspartate and glutamate metabolism - Aspergillus nidulans ;Insulin resistance - Aspergillus nidulans ;	IPR017932;IPR001347;IPR029055;	Glutamine amidotransferase type 2 domain;Sugar isomerase (SIS);"Nucleophile aminohydrolases, N-terminal";
B8NIT1	8	CADAFLAP00008383	2048	3.60088	0.00027807	0.27771	0.466667	6	Cluster 11	4		cytosol	biological_process;single-organism metabolic process;metabolic process;organic hydroxy compound metabolic process;small molecule metabolic process;organic substance metabolic process;alcohol metabolic process;cellular process;cellular metabolic process;organic acid metabolic process;nitrogen compound metabolic process;cellular nitrogen compound metabolic process;cellular aromatic compound metabol…	molecular_function;catalytic activity;hydrolase activity;trialkylsulfonium hydrolase activity;hydrolase activity, acting on ether bonds;adenosylhomocysteinase activity;	cellular_component;cell part;cell;intracellular;intracellular part;cytoplasm;cytoplasmic part;cytosol;	K01251	E3.3.1.1:adenosylhomocysteinase [EC:3.3.1.1];E3.3.1.1:adenosylhomocysteinase [EC:3.3.1.1];	Metabolic pathways - Aspergillus nidulans ;Cysteine and methionine metabolism - Aspergillus nidulans ;	IPR016040;IPR015878;	NAD(P)-binding domain;"S-adenosyl-L-homocysteine hydrolase, NAD binding domain";
B8NR08	1	CADAFLAP00010458	2325	3.59211	0.00024507	0.278388	0.466667	6	Cluster 11	4	........Y.K..........	mitochondria	sulfur compound metabolic process;cellular amino acid metabolic process;organonitrogen compound metabolic process;nitrogen compound metabolic process;cellular process;small molecule metabolic process;organic acid metabolic process;oxoacid metabolic process;biological_process;single-organism metabolic process;metabolic process;organic substance metabolic process;carboxylic acid metabolic process;c…	molecular_function;catalytic activity;carbon-oxygen lyase activity;lyase activity;cysteine synthase activity;	cellular_component;cell part;cell;intracellular;intracellular part;cytoplasm;cytoplasmic part;organelle;membrane-bounded organelle;intracellular organelle;intracellular membrane-bounded organelle;mitochondrion;	K01738	cysK:cysteine synthase A [EC:2.5.1.47];cysK:cysteine synthase A [EC:2.5.1.47];cysK:cysteine synthase A [EC:2.5.1.47];cysK:cysteine synthase A [EC:2.5.1.47];cysK:cysteine synthase A [EC:2.5.1.47];cysK:cysteine synthase A [EC:2.5.1.47];cysK:cysteine synthase A [EC:2.5.1.47];	Metabolic pathways - Aspergillus nidulans ;Biosynthesis of secondary metabolites - Aspergillus nidulans ;Biosynthesis of antibiotics - Aspergillus nidulans ;Biosynthesis of amino acids - Aspergillus nidulans ;Carbon metabolism - Aspergillus nidulans ;Cysteine and methionine metabolism - Aspergillus nidulans ;Sulfur metabolism - Aspergillus nidulans ;	IPR001926;	Tryptophan synthase beta subunit-like PLP-dependent enzyme;
B8NJI5	1	CADAFLAP00008130	2423	3.75439	0.00024856	0.266355	0.714286	7	Cluster 11	5	........L.K..........	cytosol				K03952	NDUFA8:NADH dehydrogenase (ubiquinone) 1 alpha subcomplex subunit 8;NDUFA8:NADH dehydrogenase (ubiquinone) 1 alpha subcomplex subunit 8;	Metabolic pathways - Aspergillus nidulans ;Oxidative phosphorylation - Aspergillus nidulans ;	IPR010625;	CHCH;
B8NIJ3	1	CADAFLAP00008204	2436	3.99781	0	0.250137	1	4	Cluster 11	4	.........YK..........	chloroplast	macromolecule localization;single-organism transport;cellular macromolecule localization;cellular process;single-organism process;single-organism cellular process;intracellular transport;protein transport;establishment of localization;intracellular protein transport;establishment of protein localization;biological_process;cellular localization;protein localization;transport;establishment of local…	molecular_function;catalytic activity;peptidase activity, acting on L-amino acid peptides;hydrolase activity;peptidase activity;endopeptidase activity;metallopeptidase activity;metalloendopeptidase activity;binding;ion binding;cation binding;metal ion binding;	cellular_component;cell part;cell;intracellular;intracellular part;cytoplasm;cytoplasmic part;organelle;membrane-bounded organelle;intracellular organelle;intracellular membrane-bounded organelle;mitochondrion;membrane-enclosed lumen;intracellular organelle lumen;organelle lumen;mitochondrial part;intracellular organelle part;organelle part;mitochondrial matrix;protein complex;macromolecular comp…				IPR007863;IPR011765;IPR011249;IPR011237;	"Peptidase M16, C-terminal";"Peptidase M16, N-terminal";"Metalloenzyme, LuxS/M16 peptidase-like";Peptidase M16 domain;
B8NGN0	3	CADAFLAP00007535	2453	3.40132	0.0222838	0.294004	0.244444	10	Cluster 11	5	..........K.F........	mitochondria	biological_process;cellular process;metabolic process;cellular metabolic process;generation of precursor metabolites and energy;phosphorylation;phosphate-containing compound metabolic process;phosphorus metabolic process;oxidative phosphorylation;nitrogen compound metabolic process;cellular nitrogen compound metabolic process;cellular aromatic compound metabolic process;organic cyclic compound me…	molecular_function;binding;electron carrier activity;heterocyclic compound binding;organic cyclic compound binding;tetrapyrrole binding;heme binding;ion binding;cation binding;metal ion binding;	cellular_component;cell part;cell;intracellular;organelle;membrane-bounded organelle;intracellular organelle;intracellular part;intracellular membrane-bounded organelle;nucleus;cytoplasm;cytoplasmic part;mitochondrion;cytosol;membrane;membrane part;respiratory chain;	K08738	CYC:cytochrome c;CYC:cytochrome c;	Metabolic pathways - Aspergillus nidulans ;Sulfur metabolism - Aspergillus nidulans ;	IPR009056;	Cytochrome c-like domain;
B8ND89	1	CADAFLAP00006259	2492	3.72368	5.437e-05	0.268551	0.761905	7	Cluster 11	4.7619		nuclear		molecular_function;catalytic activity;oxidoreductase activity, acting on NAD(P)H;oxidoreductase activity;NADH dehydrogenase activity;oxidoreductase activity, acting on NAD(P)H, quinone or similar = compound as acceptor;NADH dehydrogenase (quinone) activity;NADH dehydrogenase (ubiquinone) activity;electron carrier activity;	cellular_component;membrane;
B8N225	3	CADAFLAP00002794	2801	3.73465	6.585e-05	0.267763	0.714286	8	Cluster 11	4.7619		chloroplast				K03953	NDUFA9:NADH dehydrogenase (ubiquinone) 1 alpha subcomplex subunit 9;NDUFA9:NADH dehydrogenase (ubiquinone) 1 alpha subcomplex subunit 9;	Metabolic pathways - Aspergillus nidulans ;Oxidative phosphorylation - Aspergillus nidulans ;	IPR016040;IPR001509;	NAD(P)-binding domain;"NAD-dependent epimerase/dehydratase, N-terminal domain";
B8NGG5	1	CADAFLAP00007470	2982	3.95395	0	0.252912	1	5	Cluster 11	5	........Y.K..........	chloroplast	biological_process;cellular component assembly;protein complex subunit organization;cellular component biogenesis;protein complex biogenesis;macromolecular complex assembly;macromolecular complex subunit organization;cellular component organization or biogenesis;cellular component organization;protein complex assembly;cellular process;single-organism process;single-organism cellular process;organ…	molecular_function;catalytic activity;transporter activity;ion transmembrane transporter activity;hydrogen ion transmembrane transporter activity;transmembrane transporter activity;monovalent inorganic cation transmembrane transporter activity;cation transmembrane transporter activity;heme-copper terminal oxidase activity;inorganic cation transmembrane transporter activity;substrate-specific tran…	cellular_component;cell part;cell;intracellular;organelle;membrane-bounded organelle;intracellular organelle;intracellular part;intracellular membrane-bounded organelle;nucleus;cytoplasm;cytoplasmic part;mitochondrion;organelle envelope;envelope;mitochondrial part;intracellular organelle part;organelle part;mitochondrial envelope;mitochondrial membrane;membrane;organelle inner membrane;organelle …	K02267	COX6B:cytochrome c oxidase subunit 6b;COX6B:cytochrome c oxidase subunit 6b;	Metabolic pathways - Aspergillus nidulans ;Oxidative phosphorylation - Aspergillus nidulans ;
B8NRS8	7	CADAFLAP00011061	3263	3.45614	0.0011221	0.28934	0.619048	7	Cluster 11	5	.........YK..........	cytosol	biological_process;establishment of localization;localization;transport;single-organism transport;single-organism process;ion transport;anion transport;cellular localization;cellular process;single-organism cellular process;establishment of localization in cell;intracellular transport;mitochondrial transport;nitrogen compound transport;organophosphate ester transport;nucleobase-containing compoun…	anion transmembrane transporter activity;molecular_function;transporter activity;ion transmembrane transporter activity;substrate-specific transmembrane transporter activity;transmembrane transporter activity;substrate-specific transporter activity;nucleotide transmembrane transporter activity;purine nucleotide transmembrane transporter activity;organic anion transmembrane transporter activity;or…	cellular_component;cell part;cell;intracellular;intracellular part;cytoplasm;cytoplasmic part;organelle;membrane-bounded organelle;intracellular organelle;intracellular membrane-bounded organelle;mitochondrion;organelle envelope;envelope;mitochondrial part;intracellular organelle part;organelle part;mitochondrial envelope;mitochondrial membrane;membrane;organelle inner membrane;organelle membrane…				IPR023395;	Mitochondrial carrier domain;
B8MZE3	3	CADAFLAP00001212	3739	3.0636	0.0045846	0.326414	0.4	6	Cluster 11	4	........F.K..........	chloroplast	biological_process;establishment of localization;localization;transport;cellular process;single-organism process;single-organism cellular process;single-organism transport;transmembrane transport;		cellular_component;membrane;intrinsic to membrane;membrane part;integral to membrane;				IPR023395;	Mitochondrial carrier domain;
B8NQL4	7	CADAFLAP00010759	275	2.54167	0.0949391	0.393443	0.0948718	40	Cluster 12	2.73529	........V.K..........	nuclear	biological_process;cellular process;cellular macromolecule metabolic process;metabolic process;organic substance metabolic process;cellular protein metabolic process;protein metabolic process;macromolecule metabolic process;cellular metabolic process;primary metabolic process;protein folding;response to stimulus;response to stress;	nucleoside phosphate binding;molecular_function;binding;heterocyclic compound binding;small molecule binding;organic cyclic compound binding;nucleotide binding;carbohydrate derivative binding;nucleoside binding;purine nucleoside binding;catalytic activity;purine ribonucleotide binding;anion binding;ribonucleotide binding;ion binding;ribonucleoside binding;purine ribonucleoside triphosphate bindin…	cellular_component;cell part;cell;intracellular;intracellular part;cytoplasm;cytoplasmic part;cytosol;	K04079	htpG:molecular chaperone HtpG;	Protein processing in endoplasmic reticulum - Aspergillus nidulans ;	IPR003594;IPR020568;IPR020575;	"Histidine kinase-like ATPase, C-terminal domain";Ribosomal protein S5 domain 2-type fold;"Heat shock protein Hsp90, N-terminal";
B8N5B0	8	CADAFLAP00004123	2157	2.97807	0.0037966	0.335788	0.294872	13	Cluster 12	2.48889	.........FK..........	cytosol		nucleoside phosphate binding;molecular_function;binding;heterocyclic compound binding;small molecule binding;organic cyclic compound binding;nucleotide binding;carbohydrate derivative binding;nucleoside binding;purine nucleoside binding;purine ribonucleotide binding;anion binding;ribonucleotide binding;ion binding;ribonucleoside binding;purine ribonucleoside triphosphate binding;adenyl ribonucleo…		K03283	HSPA1_8:heat shock 70kDa protein 1/8;HSPA1_8:heat shock 70kDa protein 1/8;HSPA1_8:heat shock 70kDa protein 1/8;	Spliceosome - Aspergillus nidulans ;Protein processing in endoplasmic reticulum - Aspergillus nidulans ;Endocytosis - Aspergillus nidulans ;	IPR029048;IPR029047;	"Heat shock protein 70kD, C-terminal domain";"Heat shock protein 70kD, peptide-binding domain";
B8NYQ1	4	CADAFLAP00013330	2169	2.89254	0.00424205	0.345716	0.252747	14	Cluster 12	2.66667	..........K.F........	cytosol		nucleoside phosphate binding;molecular_function;binding;heterocyclic compound binding;small molecule binding;organic cyclic compound binding;nucleotide binding;carbohydrate derivative binding;nucleoside binding;purine nucleoside binding;purine ribonucleotide binding;anion binding;ribonucleotide binding;ion binding;ribonucleoside binding;purine ribonucleoside triphosphate binding;adenyl ribonucleo…	cellular_component;cell part;cell;intracellular;intracellular part;cytoplasm;cytoplasmic part;cytosol;				IPR029047;IPR029048;IPR023584;	"Heat shock protein 70kD, peptide-binding domain";"Heat shock protein 70kD, C-terminal domain";Ribosome recycling factor domain;
B8NNG4	1	CADAFLAP00009833	2227	2.94737	0.00116508	0.339286	0.583333	9	Cluster 12	2.66667	.........YK..........	cytosol	biological_process;cellular process;cellular macromolecule metabolic process;metabolic process;organic substance metabolic process;cellular protein metabolic process;protein metabolic process;macromolecule metabolic process;cellular metabolic process;primary metabolic process;protein folding;	nucleoside phosphate binding;molecular_function;binding;heterocyclic compound binding;small molecule binding;organic cyclic compound binding;nucleotide binding;carbohydrate derivative binding;nucleoside binding;purine nucleoside binding;purine ribonucleotide binding;anion binding;ribonucleotide binding;ion binding;ribonucleoside binding;purine ribonucleoside triphosphate binding;adenyl ribonucleo…	cellular_component;cell part;cell;intracellular;organelle;membrane-bounded organelle;intracellular organelle;intracellular part;intracellular membrane-bounded organelle;nucleus;cytoplasm;cytoplasmic part;cytosol;cytosolic part;protein complex;macromolecular complex;chaperonin-containing T-complex;				IPR027409;IPR027413;IPR027410;	GroEL-like apical domain;GroEL-like equatorial domain;TCP-1-like chaperonin intermediate domain;
B8N538	1	CADAFLAP00003961	2228	2.87061	0.00658429	0.348358	0.488889	10	Cluster 12	2.66667	.........YK..........	cytosol	biological_process;cellular process;cellular macromolecule metabolic process;metabolic process;organic substance metabolic process;cellular protein metabolic process;protein metabolic process;macromolecule metabolic process;cellular metabolic process;primary metabolic process;protein folding;	nucleoside phosphate binding;molecular_function;binding;heterocyclic compound binding;small molecule binding;organic cyclic compound binding;nucleotide binding;carbohydrate derivative binding;nucleoside binding;purine nucleoside binding;purine ribonucleotide binding;anion binding;ribonucleotide binding;ion binding;ribonucleoside binding;purine ribonucleoside triphosphate binding;adenyl ribonucleo…	cellular_component;cell part;cell;intracellular;organelle;membrane-bounded organelle;intracellular organelle;intracellular part;intracellular membrane-bounded organelle;nucleus;cytoplasm;cytoplasmic part;cytosol;cytosolic part;protein complex;macromolecular complex;chaperonin-containing T-complex;				IPR027413;IPR027410;IPR027409;	GroEL-like equatorial domain;TCP-1-like chaperonin intermediate domain;GroEL-like apical domain;
B8NQX0	1	CADAFLAP00010420	2245	3.02851	0.00042784	0.330196	0.571429	8	Cluster 12	3	..........KH.........	chloroplast	biological_process;cellular process;cellular macromolecule metabolic process;metabolic process;organic substance metabolic process;cellular protein metabolic process;protein metabolic process;macromolecule metabolic process;cellular metabolic process;primary metabolic process;protein folding;macromolecule localization;single-organism transport;cellular macromolecule localization;single-organism p…	nucleoside-triphosphatase regulator activity;molecular_function;ATPase regulator activity;enzyme regulator activity;enzyme activator activity;ATPase activator activity;binding;ion binding;cation binding;metal ion binding;	cellular_component;cell part;cell;intracellular;organelle;membrane-bounded organelle;intracellular organelle;intracellular part;intracellular membrane-bounded organelle;nucleus;cytoplasm;cytoplasmic part;mitochondrion;organelle envelope;envelope;mitochondrial part;intracellular organelle part;organelle part;mitochondrial envelope;organelle outer membrane;mitochondrial membrane;membrane;outer memb…	K09503	DNAJA2:DnaJ homolog subfamily A member 2;	Protein processing in endoplasmic reticulum - Aspergillus nidulans ;	IPR001305;IPR002939;IPR001623;IPR008971;	"Heat shock protein DnaJ, cysteine-rich domain";"Chaperone DnaJ, C-terminal";DnaJ domain;HSP40/DnaJ peptide-binding;
B8MX61	4	GST2	2269	3.11623	0.00403521	0.320901	0.333333	6	Cluster 12	3	........I.K..........	cytosol							IPR004045;IPR004046;IPR012336;IPR010987;	"Glutathione S-transferase, N-terminal";"Glutathione S-transferase, C-terminal";Thioredoxin-like fold;"Glutathione S-transferase, C-terminal-like";
B8NIW7	1	CADAFLAP00008419	2748	3.46053	0.0043873	0.288973	0.5	5	Cluster 12	2.7		chloroplast	macromolecule localization;single-organism transport;cellular macromolecule localization;cellular process;single-organism process;single-organism cellular process;intracellular transport;protein transport;establishment of localization;intracellular protein transport;establishment of protein localization;biological_process;cellular localization;protein localization;transport;establishment of local…		cellular_component;cell part;cell;intracellular;organelle;membrane-bounded organelle;intracellular organelle;intracellular part;intracellular membrane-bounded organelle;nucleus;cytoplasm;cytoplasmic part;cytosol;macromolecular complex;protein complex;cytosolic part;ER membrane insertion complex;TRC complex;				IPR011990;IPR013026;IPR006636;	Tetratricopeptide-like helical domain;Tetratricopeptide repeat-containing domain;Heat shock chaperonin-binding;
B8MY54	3	CADAFLAP00000773	2754	3.67325	0.00179513	0.272239	0.5	5	Cluster 12	2.7		chloroplast	biological_process;response to oxygen-containing compound;response to stress;response to oxidative stress;response to chemical;response to stimulus;response to reactive oxygen species;metabolic process;catabolic process;cellular process;response to inorganic substance;single-organism process;single-organism cellular process;biological regulation;regulation of biological quality;homeostatic proces…	molecular_function;catalytic activity;antioxidant activity;oxidoreductase activity;oxidoreductase activity, acting on peroxide as acceptor;peroxidase activity;glutathione peroxidase activity;oxidoreductase activity, acting on paired donors, with = incorporation or reduction of molecular oxygen;peroxiredoxin activity;thioredoxin peroxidase activity;	cellular_component;cell part;cell;intracellular;organelle;membrane-bounded organelle;intracellular organelle;intracellular part;intracellular membrane-bounded organelle;nucleus;cytoplasm;cytoplasmic part;mitochondrion;cytosol;	K00432	E1.11.1.9:glutathione peroxidase [EC:1.11.1.9];E1.11.1.9:glutathione peroxidase [EC:1.11.1.9];	Glutathione metabolism - Aspergillus nidulans ;Arachidonic acid metabolism - Aspergillus nidulans ;	IPR012336;	Thioredoxin-like fold;
B8N3U8	3	CADAFLAP00002557	2759	3.29386	0.00119182	0.303595	0.5	4	Cluster 12	3	.........YK..........	cytosol				K00799	GST:glutathione S-transferase [EC:2.5.1.18];	Glutathione metabolism - Aspergillus nidulans ;	IPR012336;IPR010987;IPR004046;IPR004045;	Thioredoxin-like fold;"Glutathione S-transferase, C-terminal-like";"Glutathione S-transferase, C-terminal";"Glutathione S-transferase, N-terminal";
B8NGA5	1	CADAFLAP00007323	1280	4.30702	0.00247694	0.232179	0.4	5	Cluster 13	3	..........KY.........	cytosol	biological_process;metabolic process;organic substance metabolic process;primary metabolic process;carbohydrate metabolic process;single-organism carbohydrate metabolic process;monosaccharide metabolic process;hexose metabolic process;galactose metabolic process;nitrogen compound metabolic process;cellular nitrogen compound metabolic process;cellular aromatic compound metabolic process;organic cy…	molecular_function;catalytic activity;binding;nucleotidyltransferase activity;uridylyltransferase activity;transferase activity;transferase activity, transferring phosphorus-containing groups;UDP-glucose:hexose-1-phosphate uridylyltransferase activity;cation binding;ion binding;transition metal ion binding;metal ion binding;zinc ion binding;	cellular_component;cell part;cell;intracellular;organelle;membrane-bounded organelle;intracellular organelle;intracellular part;intracellular membrane-bounded organelle;nucleus;cytoplasm;cytoplasmic part;cytosol;	K00965	galT:UDPglucose--hexose-1-phosphate uridylyltransferase [EC:2.7.7.12];galT:UDPglucose--hexose-1-phosphate uridylyltransferase [EC:2.7.7.12];galT:UDPglucose--hexose-1-phosphate uridylyltransferase [EC:2.7.7.12];	Metabolic pathways - Aspergillus nidulans ;Amino sugar and nucleotide sugar metabolism - Aspergillus nidulans ;Galactose metabolism - Aspergillus nidulans ;	IPR011146;IPR005849;IPR005850;	HIT-like domain;"Galactose-1-phosphate uridyl transferase, N-terminal";"Galactose-1-phosphate uridyl transferase, C-terminal";
B8N1U7	1	CADAFLAP00002626	1281	5.04605	0	0.198175	1	3	Cluster 13	3	........L.K..........	endoplasmic reticulum	biological_process;metabolic process;organic substance metabolic process;primary metabolic process;carbohydrate metabolic process;single-organism carbohydrate metabolic process;monosaccharide metabolic process;hexose metabolic process;galactose metabolic process;single-organism process;single-organism metabolic process;	nucleoside phosphate binding;molecular_function;binding;heterocyclic compound binding;small molecule binding;organic cyclic compound binding;nucleotide binding;carbohydrate derivative binding;nucleoside binding;purine nucleoside binding;catalytic activity;kinase activity;phosphotransferase activity, alcohol group as acceptor;carbohydrate kinase activity;transferase activity;transferase activity, …	cellular_component;cell part;cell;intracellular;intracellular part;cytoplasm;cytoplasmic part;cytosol;	K00849	galK:galactokinase [EC:2.7.1.6];galK:galactokinase [EC:2.7.1.6];galK:galactokinase [EC:2.7.1.6];	Metabolic pathways - Aspergillus nidulans ;Amino sugar and nucleotide sugar metabolism - Aspergillus nidulans ;Galactose metabolism - Aspergillus nidulans ;	IPR006204;IPR019539;IPR020568;IPR013750;IPR014721;	GHMP kinase N-terminal domain;Galactokinase galactose-binding domain;Ribosomal protein S5 domain 2-type fold;"GHMP kinase, C-terminal domain";"Ribosomal protein S5 domain 2-type fold, subgroup";
B8NW18	2	CADAFLAP00012518	1395	4.42982	0.00253874	0.225743	0.5	4	Cluster 13	3	.........YK..........	cytosol	biological_process;metabolic process;organic substance metabolic process;primary metabolic process;carbohydrate metabolic process;single-organism carbohydrate metabolic process;monosaccharide metabolic process;hexose metabolic process;galactose metabolic process;catabolic process;organic substance catabolic process;carbohydrate catabolic process;monosaccharide catabolic process;single-organism ca…	molecular_function;catalytic activity;racemase and epimerase activity, acting on carbohydrates and = derivatives;racemase and epimerase activity;isomerase activity;UDP-glucose 4-epimerase activity;aldose 1-epimerase activity;binding;cofactor binding;coenzyme binding;	cellular_component;cell part;cell;intracellular;intracellular part;cytoplasm;cytoplasmic part;cytosol;	K01784	galE:UDP-glucose 4-epimerase [EC:5.1.3.2];galE:UDP-glucose 4-epimerase [EC:5.1.3.2];galE:UDP-glucose 4-epimerase [EC:5.1.3.2];	Metabolic pathways - Aspergillus nidulans ;Amino sugar and nucleotide sugar metabolism - Aspergillus nidulans ;Galactose metabolism - Aspergillus nidulans ;	IPR001509;IPR016040;	"NAD-dependent epimerase/dehydratase, N-terminal domain";NAD(P)-binding domain;
B8NV70	1	CADAFLAP00012100	1742	4.46711	0.00148427	0.223859	0.5	4	Cluster 13	3		cytosol	biological_process;metabolic process;organic substance metabolic process;primary metabolic process;carbohydrate metabolic process;	molecular_function;catalytic activity;binding;isomerase activity;carbohydrate binding;		K01785	galM:aldose 1-epimerase [EC:5.1.3.3];galM:aldose 1-epimerase [EC:5.1.3.3];galM:aldose 1-epimerase [EC:5.1.3.3];galM:aldose 1-epimerase [EC:5.1.3.3];galM:aldose 1-epimerase [EC:5.1.3.3];	Metabolic pathways - Aspergillus nidulans ;Biosynthesis of secondary metabolites - Aspergillus nidulans ;Biosynthesis of antibiotics - Aspergillus nidulans ;Glycolysis / Gluconeogenesis - Aspergillus nidulans ;Galactose metabolism - Aspergillus nidulans ;	IPR014718;IPR011013;	"Glycoside hydrolase-type carbohydrate-binding, subgroup";Galactose mutarotase-like domain;
B8NVA6	1	CADAFLAP00012136	324	2.99342	0.00743859	0.334066	0.352941	18	Cluster 14	6.06667	..........K.Y........	mitochondria	biological_process;organelle organization;cellular process;single-organism process;single-organism cellular process;mitochondrion organization;cellular component organization or biogenesis;cellular component organization;mitochondrial genome maintenance;single-organism metabolic process;metabolic process;small molecule metabolic process;organic substance metabolic process;cellular metabolic proce…	molecular_function;catalytic activity;S-acyltransferase activity;transferase activity, transferring acyl groups other than = amino-acyl groups;transferase activity, transferring acyl groups;succinyltransferase activity;S-succinyltransferase activity;transferase activity;dihydrolipoyllysine-residue succinyltransferase activity;	cellular_component;cell part;cell;intracellular;intracellular part;cytoplasm;cytoplasmic part;organelle;membrane-bounded organelle;intracellular organelle;intracellular membrane-bounded organelle;mitochondrion;membrane-enclosed lumen;intracellular organelle lumen;organelle lumen;mitochondrial part;intracellular organelle part;organelle part;mitochondrial matrix;macromolecular complex;oxidoreducta…	K00658	DLST:2-oxoglutarate dehydrogenase E2 component (dihydrolipoamide succinyltransferase) [EC:2.3.1.61];DLST:2-oxoglutarate dehydrogenase E2 component (dihydrolipoamide succinyltransferase) [EC:2.3.1.61];DLST:2-oxoglutarate dehydrogenase E2 component (dihydrolipoamide succinyltransferase) [EC:2.3.1.61];DLST:2-oxoglutarate dehydrogenase E2 component (dihydrolipoamide succinyltransferase) [EC:2.3.1.61]…	Metabolic pathways - Aspergillus nidulans ;Biosynthesis of secondary metabolites - Aspergillus nidulans ;Biosynthesis of antibiotics - Aspergillus nidulans ;Carbon metabolism - Aspergillus nidulans ;Citrate cycle (TCA cycle) - Aspergillus nidulans ;Lysine degradation - Aspergillus nidulans ;	IPR023213;IPR001078;IPR000089;IPR011053;	Chloramphenicol acetyltransferase-like domain;"2-oxoacid dehydrogenase acyltransferase, catalytic domain";Biotin/lipoyl attachment;Single hybrid motif;
B8NTR8	3	CADAFLAP00011736	497	3.52851	0.00103306	0.283406	0.461538	13	Cluster 14	5.06667	..........K.F........	mitochondria	biological_process;single-organism metabolic process;cellular process;metabolic process;small molecule metabolic process;organic substance metabolic process;cellular metabolic process;organic acid metabolic process;generation of precursor metabolites and energy;aerobic respiration;cellular respiration;energy derivation by oxidation of organic compounds;primary metabolic process;oxidation-reductio…	molecular_function;oxidoreductase activity;catalytic activity;oxidoreductase activity, acting on the CH-CH group of donors;succinate dehydrogenase activity;nucleoside phosphate binding;binding;heterocyclic compound binding;small molecule binding;organic cyclic compound binding;nucleotide binding;oxidoreductase activity, acting on the CH-CH group of donors, = quinone or related compound as accepto…	cellular_component;cell part;cell;intracellular;intracellular part;cytoplasm;cytoplasmic part;organelle;membrane-bounded organelle;intracellular organelle;intracellular membrane-bounded organelle;mitochondrion;organelle envelope;envelope;mitochondrial part;intracellular organelle part;organelle part;mitochondrial envelope;mitochondrial membrane;membrane;organelle inner membrane;organelle membrane…	K00234	SDHA:succinate dehydrogenase (ubiquinone) flavoprotein subunit [EC:1.3.5.1];SDHA:succinate dehydrogenase (ubiquinone) flavoprotein subunit [EC:1.3.5.1];SDHA:succinate dehydrogenase (ubiquinone) flavoprotein subunit [EC:1.3.5.1];SDHA:succinate dehydrogenase (ubiquinone) flavoprotein subunit [EC:1.3.5.1];SDHA:succinate dehydrogenase (ubiquinone) flavoprotein subunit [EC:1.3.5.1];SDHA:succinate dehy…	Metabolic pathways - Aspergillus nidulans ;Biosynthesis of secondary metabolites - Aspergillus nidulans ;Biosynthesis of antibiotics - Aspergillus nidulans ;Carbon metabolism - Aspergillus nidulans ;Oxidative phosphorylation - Aspergillus nidulans ;Citrate cycle (TCA cycle) - Aspergillus nidulans ;	IPR027477;IPR003953;IPR015939;	"Succinate dehydrogenase/fumarate reductase flavoprotein, catalytic domain";"FAD-dependent oxidoreductase 2, FAD binding domain";"Fumarate reductase/succinate dehydrogenase flavoprotein-like, C-terminal";
B8MWA0	7	CADAFLAP00001568	857	2.6864	0.0657123	0.372245	0.218487	35	Cluster 14	6.17143		cytosol	biological_process;metabolic process;organic substance metabolic process;primary metabolic process;carbohydrate metabolic process;single-organism metabolic process;cellular process;small molecule metabolic process;cellular metabolic process;organic acid metabolic process;monocarboxylic acid metabolic process;oxoacid metabolic process;carboxylic acid metabolic process;pyruvate metabolic process;ge…	molecular_function;binding;cation binding;ion binding;metal ion binding;magnesium ion binding;catalytic activity;kinase activity;phosphotransferase activity, alcohol group as acceptor;transferase activity;transferase activity, transferring phosphorus-containing groups;pyruvate kinase activity;alkali metal ion binding;potassium ion binding;	cellular_component;cell part;cell;intracellular;intracellular part;cytoplasm;cytoplasmic part;cytosol;	K00873	PK:pyruvate kinase [EC:2.7.1.40];PK:pyruvate kinase [EC:2.7.1.40];PK:pyruvate kinase [EC:2.7.1.40];PK:pyruvate kinase [EC:2.7.1.40];PK:pyruvate kinase [EC:2.7.1.40];PK:pyruvate kinase [EC:2.7.1.40];PK:pyruvate kinase [EC:2.7.1.40];PK:pyruvate kinase [EC:2.7.1.40];	Metabolic pathways - Aspergillus nidulans ;Biosynthesis of secondary metabolites - Aspergillus nidulans ;Biosynthesis of antibiotics - Aspergillus nidulans ;Biosynthesis of amino acids - Aspergillus nidulans ;Carbon metabolism - Aspergillus nidulans ;Purine metabolism - Aspergillus nidulans ;Glycolysis / Gluconeogenesis - Aspergillus nidulans ;Pyruvate metabolism - Aspergillus nidulans ;	IPR011037;IPR015795;IPR015794;IPR015793;IPR015806;IPR015813;	"Pyruvate kinase-like, insert domain";"Pyruvate kinase, C-terminal";"Pyruvate kinase, alpha/beta";"Pyruvate kinase, barrel";"Pyruvate kinase, beta-barrel insert domain";Pyruvate/Phosphoenolpyruvate kinase-like domain;
B8NPM9	1	CADAFLAP00010159	1672	3.37061	0.0018436	0.296682	0.418182	11	Cluster 14	6	........L.K..........	chloroplast	biological_process;single-organism metabolic process;cellular process;metabolic process;small molecule metabolic process;organic substance metabolic process;cellular metabolic process;organic acid metabolic process;nitrogen compound metabolic process;organonitrogen compound metabolic process;oxoacid metabolic process;carboxylic acid metabolic process;primary metabolic process;cellular amino acid …	nucleoside phosphate binding;molecular_function;binding;heterocyclic compound binding;small molecule binding;organic cyclic compound binding;nucleotide binding;cation binding;ion binding;metal ion binding;magnesium ion binding;catalytic activity;transferase activity, transferring aldehyde or ketonic groups;transferase activity;acetolactate synthase activity;vitamin binding;coenzyme binding;cofact…		K01652	E2.2.1.6L:acetolactate synthase I/II/III large subunit [EC:2.2.1.6];E2.2.1.6L:acetolactate synthase I/II/III large subunit [EC:2.2.1.6];E2.2.1.6L:acetolactate synthase I/II/III large subunit [EC:2.2.1.6];E2.2.1.6L:acetolactate synthase I/II/III large subunit [EC:2.2.1.6];E2.2.1.6L:acetolactate synthase I/II/III large subunit [EC:2.2.1.6];E2.2.1.6L:acetolactate synthase I/II/III large subunit [EC:…	Metabolic pathways - Aspergillus nidulans ;Biosynthesis of secondary metabolites - Aspergillus nidulans ;Biosynthesis of antibiotics - Aspergillus nidulans ;Biosynthesis of amino acids - Aspergillus nidulans ;2-Oxocarboxylic acid metabolism - Aspergillus nidulans ;Pantothenate and CoA biosynthesis - Aspergillus nidulans ;Valine, leucine and isoleucine biosynthesis - Aspergillus nidulans ;Butanoat…	IPR011766;IPR029061;IPR029035;IPR012001;IPR012000;	"Thiamine pyrophosphate enzyme, C-terminal TPP-binding";Thiamin diphosphate-binding fold;DHS-like NAD/FAD-binding domain;"Thiamine pyrophosphate enzyme, N-terminal TPP-binding domain";"Thiamine pyrophosphate enzyme, central domain";
B8NYP6	2	CADAFLAP00013326	1718	3.36184	0.00047193	0.297456	0.581818	11	Cluster 14	6	........V.K..........	chloroplast	biological_process;single-organism metabolic process;metabolic process;organic hydroxy compound metabolic process;small molecule metabolic process;organic substance metabolic process;alcohol metabolic process;primary metabolic process;lipid metabolic process;lipid biosynthetic process;organic cyclic compound metabolic process;organic substance biosynthetic process;biosynthetic process;organic cyc…	molecular_function;catalytic activity;transferase activity, transferring acyl groups other than = amino-acyl groups;transferase activity, transferring acyl groups;acetyltransferase activity;C-acyltransferase activity;acetyl-CoA C-acyltransferase activity;C-acetyltransferase activity;transferase activity;acetyl-CoA C-acetyltransferase activity;	cellular_component;cell part;cell;intracellular;intracellular part;cytoplasm;	K00626	E2.3.1.9:acetyl-CoA C-acetyltransferase [EC:2.3.1.9];E2.3.1.9:acetyl-CoA C-acetyltransferase [EC:2.3.1.9];E2.3.1.9:acetyl-CoA C-acetyltransferase [EC:2.3.1.9];E2.3.1.9:acetyl-CoA C-acetyltransferase [EC:2.3.1.9];E2.3.1.9:acetyl-CoA C-acetyltransferase [EC:2.3.1.9];E2.3.1.9:acetyl-CoA C-acetyltransferase [EC:2.3.1.9];E2.3.1.9:acetyl-CoA C-acetyltransferase [EC:2.3.1.9];E2.3.1.9:acetyl-CoA C-acetyl…	Metabolic pathways - Aspergillus nidulans ;Biosynthesis of secondary metabolites - Aspergillus nidulans ;Biosynthesis of antibiotics - Aspergillus nidulans ;Carbon metabolism - Aspergillus nidulans ;Valine, leucine and isoleucine degradation - Aspergillus nidulans ;Fatty acid metabolism - Aspergillus nidulans ;Tryptophan metabolism - Aspergillus nidulans ;Pyruvate metabolism - Aspergillus nidulan…	IPR020617;IPR020616;IPR016039;	"Thiolase, C-terminal";"Thiolase, N-terminal";Thiolase-like;
B8NKG1	3	CADAFLAP00008812	1733	3.55702	0.00026294	0.281134	0.581818	11	Cluster 14	6	..........K.F........	chloroplast	biological_process;single-organism metabolic process;cellular process;metabolic process;small molecule metabolic process;organic substance metabolic process;cellular metabolic process;organic acid metabolic process;generation of precursor metabolites and energy;aerobic respiration;cellular respiration;energy derivation by oxidation of organic compounds;primary metabolic process;oxidation-reductio…	molecular_function;catalytic activity;carbon-oxygen lyase activity;hydro-lyase activity;lyase activity;fumarate hydratase activity;	cellular_component;cell part;cell;intracellular;intracellular part;cytoplasm;cytoplasmic part;organelle;membrane-bounded organelle;intracellular organelle;intracellular membrane-bounded organelle;mitochondrion;membrane-enclosed lumen;intracellular organelle lumen;organelle lumen;mitochondrial part;intracellular organelle part;organelle part;mitochondrial matrix;cytosol;macromolecular complex;prot…	K01679	E4.2.1.2B:fumarate hydratase, class II [EC:4.2.1.2];E4.2.1.2B:fumarate hydratase, class II [EC:4.2.1.2];E4.2.1.2B:fumarate hydratase, class II [EC:4.2.1.2];E4.2.1.2B:fumarate hydratase, class II [EC:4.2.1.2];E4.2.1.2B:fumarate hydratase, class II [EC:4.2.1.2];E4.2.1.2B:fumarate hydratase, class II [EC:4.2.1.2];	Metabolic pathways - Aspergillus nidulans ;Biosynthesis of secondary metabolites - Aspergillus nidulans ;Biosynthesis of antibiotics - Aspergillus nidulans ;Carbon metabolism - Aspergillus nidulans ;Pyruvate metabolism - Aspergillus nidulans ;Citrate cycle (TCA cycle) - Aspergillus nidulans ;	IPR008948;IPR024083;IPR018951;IPR022761;	L-Aspartase-like;"Fumarase/histidase, N-terminal";"Fumarase C, C-terminal";"Fumarate lyase, N-terminal";
B8MZA3	1	CADAFLAP00001172	1843	3.21491	0.000892	0.31105	0.622222	10	Cluster 14	5.5	..........KY.........	cytosol	biological_process;single-organism metabolic process;cellular process;metabolic process;small molecule metabolic process;organic substance metabolic process;cellular metabolic process;organic acid metabolic process;dicarboxylic acid metabolic process;oxoacid metabolic process;carboxylic acid metabolic process;fumarate metabolic process;nitrogen compound metabolic process;cellular nitrogen compoun…	nucleoside phosphate binding;molecular_function;binding;heterocyclic compound binding;small molecule binding;organic cyclic compound binding;nucleotide binding;cation binding;ion binding;metal ion binding;magnesium ion binding;carbohydrate derivative binding;nucleoside binding;purine nucleoside binding;nucleic acid binding;DNA binding;sequence-specific DNA binding;DNA replication origin binding;c…	cellular_component;cell part;cell;intracellular;organelle;membrane-bounded organelle;intracellular organelle;intracellular part;intracellular membrane-bounded organelle;nucleus;cytoplasm;cytoplasmic part;cytosol;	K01939	purA:adenylosuccinate synthase [EC:6.3.4.4];purA:adenylosuccinate synthase [EC:6.3.4.4];purA:adenylosuccinate synthase [EC:6.3.4.4];	Metabolic pathways - Aspergillus nidulans ;Purine metabolism - Aspergillus nidulans ;Alanine, aspartate and glutamate metabolism - Aspergillus nidulans ;	IPR027417;	P-loop containing nucleoside triphosphate hydrolase;
B8N394	3	CADAFLAP00002082	1892	3.33333	0.00281774	0.3	0.358974	13	Cluster 14	6	.........YK..........	chloroplast	biological_process;single-organism metabolic process;cellular process;metabolic process;small molecule metabolic process;organic substance metabolic process;cellular metabolic process;organic acid metabolic process;monocarboxylic acid metabolic process;oxoacid metabolic process;carboxylic acid metabolic process;acetate metabolic process;acyl-CoA metabolic process;thioester metabolic process;cofac…	nucleoside phosphate binding;molecular_function;binding;heterocyclic compound binding;small molecule binding;organic cyclic compound binding;nucleotide binding;carbohydrate derivative binding;nucleoside binding;purine nucleoside binding;catalytic activity;ligase activity;CoA-ligase activity;acid-thiol ligase activity;ligase activity, forming carbon-sulfur bonds;acetate-CoA ligase activity;purine …	cellular_component;cell part;cell;intracellular;organelle;membrane-bounded organelle;intracellular organelle;intracellular part;intracellular membrane-bounded organelle;nucleus;cytoplasm;	K01895	ACSS:acetyl-CoA synthetase [EC:6.2.1.1];ACSS:acetyl-CoA synthetase [EC:6.2.1.1];ACSS:acetyl-CoA synthetase [EC:6.2.1.1];ACSS:acetyl-CoA synthetase [EC:6.2.1.1];ACSS:acetyl-CoA synthetase [EC:6.2.1.1];ACSS:acetyl-CoA synthetase [EC:6.2.1.1];ACSS:acetyl-CoA synthetase [EC:6.2.1.1];ACSS:acetyl-CoA synthetase [EC:6.2.1.1];	Metabolic pathways - Aspergillus nidulans ;Biosynthesis of secondary metabolites - Aspergillus nidulans ;Biosynthesis of antibiotics - Aspergillus nidulans ;Carbon metabolism - Aspergillus nidulans ;Glycolysis / Gluconeogenesis - Aspergillus nidulans ;Pyruvate metabolism - Aspergillus nidulans ;Methane metabolism - Aspergillus nidulans ;Propanoate metabolism - Aspergillus nidulans ;	IPR000873;IPR025110;	AMP-dependent synthetase/ligase;AMP-binding enzyme C-terminal domain;
B8NRN4	4	CADAFLAP00010931	2327	3.31579	0.00116855	0.301587	0.514286	15	Cluster 14	5.19697	..........KH.........	cytosol	biological_process;metabolic process;organic substance metabolic process;primary metabolic process;carbohydrate metabolic process;single-organism metabolic process;cellular process;cellular metabolic process;cellular aldehyde metabolic process;small molecule metabolic process;organic acid metabolic process;generation of precursor metabolites and energy;cellular carbohydrate metabolic process;oxoa…	molecular_function;catalytic activity;transferase activity, transferring acyl groups;transferase activity, transferring acyl groups, acyl groups = converted into alkyl on transfer;transferase activity;malate synthase activity;		K01638	E2.3.3.9:malate synthase [EC:2.3.3.9];E2.3.3.9:malate synthase [EC:2.3.3.9];E2.3.3.9:malate synthase [EC:2.3.3.9];E2.3.3.9:malate synthase [EC:2.3.3.9];E2.3.3.9:malate synthase [EC:2.3.3.9];	Metabolic pathways - Aspergillus nidulans ;Biosynthesis of secondary metabolites - Aspergillus nidulans ;Carbon metabolism - Aspergillus nidulans ;Pyruvate metabolism - Aspergillus nidulans ;Glyoxylate and dicarboxylate metabolism - Aspergillus nidulans ;	IPR011076;	Malate synthase-like;
B8N8T4	7	CADAFLAP00004614	2449	3.20833	0.0041653	0.311688	0.377778	10	Cluster 14	6	..........KY.........	cytosol		molecular_function;catalytic activity;oxidoreductase activity;oxidoreductase activity, acting on the aldehyde or oxo group of = donors;oxidoreductase activity, acting on the aldehyde or oxo group of = donors, NAD or NADP as acceptor;	cellular_component;cell part;cell;intracellular;organelle;membrane-bounded organelle;intracellular organelle;intracellular part;intracellular membrane-bounded organelle;nucleus;cytoplasm;cytoplasmic part;Golgi apparatus;cytosol;endomembrane system;	K00128	E1.2.1.3:aldehyde dehydrogenase (NAD+) [EC:1.2.1.3];E1.2.1.3:aldehyde dehydrogenase (NAD+) [EC:1.2.1.3];E1.2.1.3:aldehyde dehydrogenase (NAD+) [EC:1.2.1.3];E1.2.1.3:aldehyde dehydrogenase (NAD+) [EC:1.2.1.3];E1.2.1.3:aldehyde dehydrogenase (NAD+) [EC:1.2.1.3];E1.2.1.3:aldehyde dehydrogenase (NAD+) [EC:1.2.1.3];E1.2.1.3:aldehyde dehydrogenase (NAD+) [EC:1.2.1.3];E1.2.1.3:aldehyde dehydrogenase (NA…	Metabolic pathways - Aspergillus nidulans ;Biosynthesis of secondary metabolites - Aspergillus nidulans ;Biosynthesis of antibiotics - Aspergillus nidulans ;Glycolysis / Gluconeogenesis - Aspergillus nidulans ;Valine, leucine and isoleucine degradation - Aspergillus nidulans ;Tryptophan metabolism - Aspergillus nidulans ;Arginine and proline metabolism - Aspergillus nidulans ;Pyruvate metabolism …	IPR016163;IPR016162;IPR016161;IPR015590;	"Aldehyde dehydrogenase, C-terminal";Aldehyde dehydrogenase N-terminal domain;Aldehyde/histidinol dehydrogenase;Aldehyde dehydrogenase domain;
B8NE43	2	CADAFLAP00006383	2490	3.20833	0.0041653	0.311688	0.377778	10	Cluster 14	6	........V.K..........	chloroplast		molecular_function;catalytic activity;oxidoreductase activity;oxidoreductase activity, acting on the aldehyde or oxo group of = donors;oxidoreductase activity, acting on the aldehyde or oxo group of = donors, NAD or NADP as acceptor;					IPR015590;IPR016162;IPR016161;IPR016163;	Aldehyde dehydrogenase domain;Aldehyde dehydrogenase N-terminal domain;Aldehyde/histidinol dehydrogenase;"Aldehyde dehydrogenase, C-terminal";
B8NA09	1	CADAFLAP00005039	2535	3.22149	0.00028519	0.310415	0.688889	10	Cluster 14	5.5	........L.K..........	chloroplast	biological_process;single-organism metabolic process;cellular process;metabolic process;small molecule metabolic process;organic substance metabolic process;cellular metabolic process;organic acid metabolic process;nitrogen compound metabolic process;organonitrogen compound metabolic process;oxoacid metabolic process;carboxylic acid metabolic process;primary metabolic process;cellular amino acid …	molecular_function;catalytic activity;carbon-nitrogen ligase activity, with glutamine as amido-N-donor;ligase activity;ligase activity, forming carbon-nitrogen bonds;asparagine synthase (glutamine-hydrolyzing) activity;		K01953	asnB:asparagine synthase (glutamine-hydrolysing) [EC:6.3.5.4];asnB:asparagine synthase (glutamine-hydrolysing) [EC:6.3.5.4];asnB:asparagine synthase (glutamine-hydrolysing) [EC:6.3.5.4];	Metabolic pathways - Aspergillus nidulans ;Biosynthesis of secondary metabolites - Aspergillus nidulans ;Alanine, aspartate and glutamate metabolism - Aspergillus nidulans ;	IPR014729;IPR017932;IPR029055;IPR001962;	Rossmann-like alpha/beta/alpha sandwich fold;Glutamine amidotransferase type 2 domain;"Nucleophile aminohydrolases, N-terminal";Asparagine synthase;
B8NQY6	2	CADAFLAP00010436	2716	3.37281	0.0199889	0.296489	0.355556	10	Cluster 14	6	..........KY.........	cytoskeleton	biological_process;single-organism metabolic process;cellular process;metabolic process;small molecule metabolic process;organic substance metabolic process;cellular metabolic process;organic acid metabolic process;monocarboxylic acid metabolic process;organic hydroxy compound metabolic process;oxoacid metabolic process;carboxylic acid metabolic process;lactate metabolic process;single-organism p…	nucleoside phosphate binding;molecular_function;binding;heterocyclic compound binding;small molecule binding;organic cyclic compound binding;nucleotide binding;catalytic activity;oxidoreductase activity;oxidoreductase activity, acting on CH-OH group of donors;lactate dehydrogenase activity;oxidoreductase activity, acting on the CH-OH group of donors, = cytochrome as acceptor;L-lactate dehydrogena…	cellular_component;cell part;cell;intracellular;intracellular part;cytoplasm;cytoplasmic part;organelle;membrane-bounded organelle;intracellular organelle;intracellular membrane-bounded organelle;mitochondrion;organelle envelope;envelope;mitochondrial part;intracellular organelle part;organelle part;mitochondrial envelope;organelle envelope lumen;membrane-enclosed lumen;mitochondrial intermembran…	K00101	E1.1.2.3:L-lactate dehydrogenase (cytochrome) [EC:1.1.2.3];E1.1.2.3:L-lactate dehydrogenase (cytochrome) [EC:1.1.2.3];	Metabolic pathways - Aspergillus nidulans ;Pyruvate metabolism - Aspergillus nidulans ;	IPR013785;IPR000262;IPR001199;	Aldolase-type TIM barrel;FMN-dependent dehydrogenase;Cytochrome b5-like heme/steroid binding domain;
B8ND35	3	CADAFLAP00006115	3518	3.37281	0.00051711	0.296489	0.666667	9	Cluster 14	5.57143	........F.K..........	cytosol		nucleoside phosphate binding;molecular_function;binding;heterocyclic compound binding;small molecule binding;organic cyclic compound binding;nucleotide binding;catalytic activity;oxidoreductase activity;oxidoreductase activity, acting on CH-OH group of donors;oxidoreductase activity, acting on the CH-OH group of donors, NAD = or NADP as acceptor;cofactor binding;coenzyme binding;NAD binding;		K00122	FDH:formate dehydrogenase [EC:1.2.1.2];FDH:formate dehydrogenase [EC:1.2.1.2];FDH:formate dehydrogenase [EC:1.2.1.2];FDH:formate dehydrogenase [EC:1.2.1.2];	Metabolic pathways - Aspergillus nidulans ;Carbon metabolism - Aspergillus nidulans ;Glyoxylate and dicarboxylate metabolism - Aspergillus nidulans ;Methane metabolism - Aspergillus nidulans ;	IPR016040;IPR006140;IPR006139;	NAD(P)-binding domain;"D-isomer specific 2-hydroxyacid dehydrogenase, NAD-binding domain";"D-isomer specific 2-hydroxyacid dehydrogenase, catalytic domain";
B8NK59	1	rpb2	2198	2.6864	0.0370231	0.372245	0.625889	38	Cluster 15	26.8138	..........K.H........	nuclear	nitrogen compound metabolic process;organic substance biosynthetic process;cellular aromatic compound metabolic process;cellular macromolecule metabolic process;nucleic acid metabolic process;cellular nitrogen compound metabolic process;heterocycle biosynthetic process;cellular metabolic process;aromatic compound biosynthetic process;macromolecule metabolic process;heterocycle metabolic process;p…	molecular_function;binding;heterocyclic compound binding;small molecule binding;organic cyclic compound binding;carbohydrate derivative binding;nucleoside binding;nucleic acid binding;DNA binding;RNA binding;catalytic activity;RNA polymerase activity;nucleotidyltransferase activity;transferase activity;transferase activity, transferring phosphorus-containing groups;DNA-directed RNA polymerase act…	chromosome;cell;nucleus;cellular_component;nuclear lumen;membrane-enclosed lumen;intracellular membrane-bounded organelle;intracellular;intracellular organelle lumen;organelle lumen;intracellular non-membrane-bounded organelle;organelle;non-membrane-bounded organelle;nuclear part;membrane-bounded organelle;intracellular organelle part;cell part;intracellular organelle;intracellular part;organelle…	K03010	RPB2:DNA-directed RNA polymerase II subunit RPB2 [EC:2.7.7.6];RPB2:DNA-directed RNA polymerase II subunit RPB2 [EC:2.7.7.6];RPB2:DNA-directed RNA polymerase II subunit RPB2 [EC:2.7.7.6];RPB2:DNA-directed RNA polymerase II subunit RPB2 [EC:2.7.7.6];	Metabolic pathways - Aspergillus nidulans ;Purine metabolism - Aspergillus nidulans ;Pyrimidine metabolism - Aspergillus nidulans ;RNA polymerase - Aspergillus nidulans ;	IPR007647;IPR007646;IPR007645;IPR007644;IPR007642;IPR007641;IPR007120;IPR014724;	"RNA polymerase Rpb2, domain 5";"RNA polymerase Rpb2, domain 4";"RNA polymerase Rpb2, domain 3";"RNA polymerase, beta subunit, protrusion";"RNA polymerase Rpb2, domain 2";"RNA polymerase Rpb2, domain 7";"DNA-directed RNA polymerase, subunit 2, domain 6";"RNA polymerase Rpb2, OB-fold";
B8NEJ4	1	CADAFLAP00006801	2547	3.12281	0.00208801	0.320225	0.916256	29	Cluster 15	25.9312	.........YK..........	plasma membrane	biological_process;establishment of localization;localization;transport;macromolecule localization;protein localization;organic substance transport;establishment of protein localization;protein transport;		cellular_component;cell part;cell;intracellular;intracellular part;cytoplasm;cytoplasmic part;organelle;membrane-bounded organelle;intracellular organelle;intracellular membrane-bounded organelle;endoplasmic reticulum;Golgi apparatus;endomembrane system;membrane;intrinsic to membrane;membrane part;integral to membrane;	K10956	SEC61A:protein transport protein SEC61 subunit alpha;SEC61A:protein transport protein SEC61 subunit alpha;SEC61A:protein transport protein SEC61 subunit alpha;	Protein processing in endoplasmic reticulum - Aspergillus nidulans ;Phagosome - Aspergillus nidulans ;Protein export - Aspergillus nidulans ;	IPR023201;IPR019561;	SecY subunit domain;"Translocon Sec61/SecY, plug domain";
B8NJL5	1	CADAFLAP00008160	3040	2.87719	0.00326883	0.347561	0.851852	27	Cluster 15	22.7169		mitochondria	gene expression;organic substance biosynthetic process;biosynthetic process;macromolecule biosynthetic process;cellular macromolecule metabolic process;cellular process;biological_process;cellular macromolecule biosynthetic process;metabolic process;organic substance metabolic process;cellular biosynthetic process;cellular protein metabolic process;macromolecule metabolic process;cellular metabol…	nucleoside phosphate binding;molecular_function;binding;heterocyclic compound binding;small molecule binding;organic cyclic compound binding;nucleotide binding;carbohydrate derivative binding;nucleoside binding;purine nucleoside binding;nucleic acid binding;RNA binding;translation factor activity, nucleic acid binding;translation elongation factor activity;catalytic activity;pyrophosphatase activ…	cellular_component;cell part;cell;intracellular;intracellular part;cytoplasm;cytoplasmic part;organelle;membrane-bounded organelle;intracellular organelle;intracellular membrane-bounded organelle;mitochondrion;				IPR000795;IPR027417;IPR009000;IPR009001;IPR004160;IPR004161;IPR005225;	"Transcription factor, GTP-binding domain";P-loop containing nucleoside triphosphate hydrolase;"Translation protein, beta-barrel domain";"Translation elongation factor EF1A/initiation factor IF2gamma, C-terminal";"Translation elongation factor EFTu/EF1A, C-terminal";"Translation elongation factor EFTu/EF1A, domain 2";Small GTP-binding protein domain;
B8NT00	4	CADAFLAP00011184	1256	3.06798	0.00639357	0.325947	0.527273	11	Cluster 16	5.33333	..........K.Y........	cytosol	biological_process;single-organism metabolic process;cellular process;metabolic process;small molecule metabolic process;organic substance metabolic process;cellular metabolic process;organic acid metabolic process;nitrogen compound metabolic process;organonitrogen compound metabolic process;oxoacid metabolic process;carboxylic acid metabolic process;primary metabolic process;cellular amino acid …	nucleoside phosphate binding;molecular_function;binding;heterocyclic compound binding;small molecule binding;organic cyclic compound binding;nucleotide binding;carbohydrate derivative binding;nucleoside binding;purine nucleoside binding;catalytic activity;ligase activity;acid-ammonia (or amide) ligase activity;ligase activity, forming carbon-nitrogen bonds;ammonia ligase activity;glutamate-ammoni…	cellular_component;cell part;cell;intracellular;organelle;membrane-bounded organelle;intracellular organelle;intracellular part;intracellular membrane-bounded organelle;nucleus;cytoplasm;cytoplasmic part;cytosol;	K01915	glnA:glutamine synthetase [EC:6.3.1.2];glnA:glutamine synthetase [EC:6.3.1.2];glnA:glutamine synthetase [EC:6.3.1.2];glnA:glutamine synthetase [EC:6.3.1.2];glnA:glutamine synthetase [EC:6.3.1.2];glnA:glutamine synthetase [EC:6.3.1.2];	Metabolic pathways - Aspergillus nidulans ;Biosynthesis of amino acids - Aspergillus nidulans ;Glyoxylate and dicarboxylate metabolism - Aspergillus nidulans ;Alanine, aspartate and glutamate metabolism - Aspergillus nidulans ;Arginine biosynthesis - Aspergillus nidulans ;Nitrogen metabolism - Aspergillus nidulans ;	IPR008147;IPR008146;IPR014746;	"Glutamine synthetase, beta-Grasp domain";"Glutamine synthetase, catalytic domain";"Glutamine synthetase/guanido kinase, catalytic domain";
B8NXH1	1	CADAFLAP00012901	2671	3.37281	0.00438596	0.296489	0.714286	7	Cluster 16	6	..........K.F........	cytoskeleton		molecular_function;catalytic activity;hydrolase activity;		K01469	OPLAH:5-oxoprolinase (ATP-hydrolysing) [EC:3.5.2.9];	Glutathione metabolism - Aspergillus nidulans ;	IPR008040;	"Hydantoinaseoxoprolinase, N-terminal";
B8NS16	1	CADAFLAP00011238	2672	3.28509	0.00214125	0.304406	0.444444	10	Cluster 16	6	........V.K..........	chloroplast	cellular nitrogen compound metabolic process;nitrogen compound metabolic process;biological_process;organonitrogen compound metabolic process;cellular process;metabolic process;organic substance metabolic process;cellular amide metabolic process;cellular metabolic process;peptide metabolic process;cellular amino acid metabolic process;single-organism metabolic process;small molecule metabolic pro…	molecular_function;catalytic activity;transferase activity, transferring acyl groups;transferase activity, transferring amino-acyl groups;transferase activity;gamma-glutamyltransferase activity;		K00681	ggt:gamma-glutamyltranspeptidase / glutathione hydrolase [EC:2.3.2.2 3.4.19.13];ggt:gamma-glutamyltranspeptidase / glutathione hydrolase [EC:2.3.2.2 3.4.19.13];ggt:gamma-glutamyltranspeptidase / glutathione hydrolase [EC:2.3.2.2 3.4.19.13];ggt:gamma-glutamyltranspeptidase / glutathione hydrolase [EC:2.3.2.2 3.4.19.13];	Metabolic pathways - Aspergillus nidulans ;Glutathione metabolism - Aspergillus nidulans ;Cyanoamino acid metabolism - Aspergillus nidulans ;Taurine and hypotaurine metabolism - Aspergillus nidulans ;	IPR029055;	"Nucleophile aminohydrolases, N-terminal";
B8MY65	2	CADAFLAP00000784	76	2.9693	0.0299977	0.33678	0.272727	23	Cluster 17	3.26471	........I.K..........	mitochondria	nitrogen compound metabolic process;cellular nitrogen compound metabolic process;biological_process;cellular aromatic compound metabolic process;organic cyclic compound metabolic process;cellular process;metabolic process;organic substance metabolic process;cellular metabolic process;primary metabolic process;heterocycle metabolic process;nucleobase-containing compound metabolic process;organonit…	molecular_function;catalytic activity;transporter activity;ion transmembrane transporter activity;substrate-specific transmembrane transporter activity;transmembrane transporter activity;substrate-specific transporter activity;cation transmembrane transporter activity;inorganic cation transmembrane transporter activity;monovalent inorganic cation transmembrane transporter activity;hydrogen ion tr…	mitochondrial inner membrane;mitochondrial envelope;envelope;intracellular membrane-bounded organelle;intracellular;mitochondrion;cytoplasm;organelle;macromolecular complex;mitochondrial membrane part;membrane-bounded organelle;organelle membrane;organelle inner membrane;intracellular organelle;proton-transporting two-sector ATPase complex, catalytic domain;proton-transporting ATP synthase comple…	K02136	ATPeF1G:F-type H+-transporting ATPase subunit gamma;ATPeF1G:F-type H+-transporting ATPase subunit gamma;	Metabolic pathways - Aspergillus nidulans ;Oxidative phosphorylation - Aspergillus nidulans ;	IPR023633;	"ATPase, F1 complex, gamma subunit domain";
B8NHK7	1	CADAFLAP00007579	719	3.59211	0.00035318	0.278388	0.535714	8	Cluster 17	3.73333	.........YK..........	mitochondria		nucleoside phosphate binding;molecular_function;binding;heterocyclic compound binding;small molecule binding;organic cyclic compound binding;nucleotide binding;catalytic activity;oxidoreductase activity;oxidoreductase activity, acting on NAD(P)H;cofactor binding;quinone binding;coenzyme binding;NAD binding;		K03935	NDUFS2:NADH dehydrogenase (ubiquinone) Fe-S protein 2 [EC:1.6.5.3 1.6.99.3];NDUFS2:NADH dehydrogenase (ubiquinone) Fe-S protein 2 [EC:1.6.5.3 1.6.99.3];	Metabolic pathways - Aspergillus nidulans ;Oxidative phosphorylation - Aspergillus nidulans ;	IPR001135;IPR029014;	"NADH-quinone oxidoreductase, subunit D";NiFe hydrogenase-like;
B8NRF2	3	CADAFLAP00010782	1613	3.59211	0.00039381	0.278388	0.577778	10	Cluster 17	3.66667	..........KH.........	mitochondria	biological_process;cellular process;metabolic process;cellular metabolic process;generation of precursor metabolites and energy;phosphorylation;phosphate-containing compound metabolic process;phosphorus metabolic process;oxidative phosphorylation;nitrogen compound metabolic process;cellular nitrogen compound metabolic process;cellular aromatic compound metabolic process;organic cyclic compound me…	molecular_function;catalytic activity;oxidoreductase activity, acting on NAD(P)H;oxidoreductase activity;NADH dehydrogenase activity;binding;oxidoreductase activity, acting on NAD(P)H, quinone or similar = compound as acceptor;NADH dehydrogenase (quinone) activity;NADH dehydrogenase (ubiquinone) activity;electron carrier activity;metal cluster binding;iron-sulfur cluster binding;	cellular_component;membrane;	K03934	NDUFS1:NADH dehydrogenase (ubiquinone) Fe-S protein 1 [EC:1.6.5.3 1.6.99.3];NDUFS1:NADH dehydrogenase (ubiquinone) Fe-S protein 1 [EC:1.6.5.3 1.6.99.3];	Metabolic pathways - Aspergillus nidulans ;Oxidative phosphorylation - Aspergillus nidulans ;	IPR006656;IPR015405;IPR012675;IPR001041;IPR019574;IPR006963;	Molybdopterin oxidoreductase;"NADH-quinone oxidoreductase, chain G, C-terminal";Beta-grasp domain;2Fe-2S ferredoxin-type iron-sulfur binding domain;"NADH:ubiquinone oxidoreductase, subunit G, iron-sulphur binding";"Molybdopterin oxidoreductase, 4Fe-4S domain";
B8NPF9	2	CADAFLAP00010089	3187	3.12281	0.00688765	0.320225	0.2	5	Cluster 18	1.66667	..........KY.........	chloroplast	biological_process;cellular process;single-organism process;single-organism cellular process;biological regulation;regulation of biological quality;homeostatic process;cellular homeostasis;regulation of cellular process;regulation of biological process;cell redox homeostasis;	molecular_function;intramolecular oxidoreductase activity;intramolecular oxidoreductase activity, transposing S-S bonds;catalytic activity;isomerase activity;protein disulfide isomerase activity;	cellular_component;cell part;cell;intracellular;intracellular part;cytoplasm;cytoplasmic part;organelle;membrane-bounded organelle;intracellular organelle;intracellular membrane-bounded organelle;endoplasmic reticulum;endomembrane system;	K09580	PDIA1:protein disulfide-isomerase A1 [EC:5.3.4.1];	Protein processing in endoplasmic reticulum - Aspergillus nidulans ;	IPR013766;IPR012336;IPR005788;	Thioredoxin domain;Thioredoxin-like fold;Disulphide isomerase;
B8NKS4	3	CADAFLAP00009013	3191	3.26316	0.00151394	0.306452	0.333333	4	Cluster 18	1.66667	..........K.F........	chloroplast	biological_process;response to stimulus;response to stress;response to oxidative stress;cellular process;single-organism process;single-organism cellular process;biological regulation;regulation of biological quality;homeostatic process;cellular homeostasis;cellular response to stimulus;cellular response to stress;cellular response to chemical stimulus;response to chemical;cellular response to ox…	molecular_function;intramolecular oxidoreductase activity;intramolecular oxidoreductase activity, transposing S-S bonds;catalytic activity;isomerase activity;protein disulfide isomerase activity;oxidoreductase activity, acting on a sulfur group of donors;oxidoreductase activity;disulfide oxidoreductase activity;protein disulfide oxidoreductase activity;	cellular_component;cell part;cell;intracellular;intracellular part;cytoplasm;cytoplasmic part;organelle;membrane-bounded organelle;intracellular organelle;intracellular membrane-bounded organelle;endoplasmic reticulum;endomembrane system;	K09584	PDIA6:protein disulfide-isomerase A6 [EC:5.3.4.1];	Protein processing in endoplasmic reticulum - Aspergillus nidulans ;	IPR005788;IPR011679;IPR012336;IPR013766;	Disulphide isomerase;"Endoplasmic reticulum, protein ERp29, C-terminal";Thioredoxin-like fold;Thioredoxin domain;
B8NI45	3	CADAFLAP00007875	4038	4	0.0001641	0.25	0.166667	4	Cluster 18	2	........L.K..........	cytosol		molecular_function;catalytic activity;oxidoreductase activity;					IPR023753;	"Pyridine nucleotide-disulphide oxidoreductase, FAD/NAD(P)-binding domain";
B8NGG2	1	CADAFLAP00007467	1267	5.55482	0	0.180024	1	2	Cluster 19	2	........F.K..........	chloroplast	biological_process;establishment of localization;localization;transport;macromolecule localization;cellular macromolecule localization;cellular process;single-organism process;single-organism cellular process;intracellular transport;protein transport;establishment of protein localization;cellular localization;protein localization;establishment of localization in cell;cellular protein localization…	molecular_function;structural molecule activity;	Golgi apparatus;cell;cellular_component;endomembrane system;intracellular membrane-bounded organelle;intracellular;cytoplasmic part;Golgi apparatus part;cytoplasm;membrane;organelle;organelle membrane;intracellular organelle part;cell part;membrane-bounded organelle;intracellular organelle;intracellular part;organelle part;Golgi membrane;cytosol;membrane-bounded vesicle;vesicle;vesicle membrane;t…	K14005	SEC31:protein transport protein SEC31;	Protein processing in endoplasmic reticulum - Aspergillus nidulans ;	IPR017986;IPR015943;	WD40-repeat-containing domain;WD40/YVTN repeat-like-containing domain;
B8MY76	1	CADAFLAP00000795	1268	4.55921	0.00875265	0.219336	0.333333	3	Cluster 19	2	..........KY.........	chloroplast	biological_process;establishment of localization;localization;transport;macromolecule localization;cellular macromolecule localization;cellular process;single-organism process;single-organism cellular process;intracellular transport;protein transport;establishment of protein localization;cellular localization;protein localization;establishment of localization in cell;cellular protein localization…	molecular_function;binding;cation binding;ion binding;transition metal ion binding;metal ion binding;zinc ion binding;	cellular_component;cell part;cell;intracellular;intracellular part;cytoplasm;endomembrane system;membrane;organelle;membrane-bounded organelle;organelle membrane;membrane-bounded vesicle;organelle part;vesicle;vesicle membrane;transport vesicle;ER to Golgi transport vesicle;coated vesicle;intracellular membrane-bounded organelle;cytoplasmic vesicle part;intracellular organelle;cytoplasmic vesicle…	K14006	SEC23:protein transport protein SEC23;	Protein processing in endoplasmic reticulum - Aspergillus nidulans ;	IPR007123;IPR002035;IPR029006;IPR012990;IPR006895;IPR006896;IPR006900;	Gelsolin-like domain;"von Willebrand factor, type A";ADF-H/Gelsolin-like domain;Sec23/Sec24 beta-sandwich;"Zinc finger, Sec23/Sec24-type";"Sec23/Sec24, trunk domain";"Sec23/Sec24, helical domain";
B8MZM3	2	CADAFLAP00001292	1938	5.55482	0	0.180024	1	2	Cluster 19	2	........F.K..........	nuclear	biological_process;cellular component assembly;protein complex subunit organization;cellular component biogenesis;protein complex biogenesis;macromolecular complex assembly;macromolecular complex subunit organization;cellular component organization or biogenesis;cellular component organization;protein complex assembly;establishment of localization;localization;transport;macromolecule localization…	molecular_function;binding;cation binding;ion binding;transition metal ion binding;metal ion binding;zinc ion binding;	Golgi apparatus;cell;cellular_component;endomembrane system;intracellular membrane-bounded organelle;intracellular;cytoplasmic part;Golgi apparatus part;cytoplasm;membrane;organelle;organelle membrane;intracellular organelle part;cell part;membrane-bounded organelle;intracellular organelle;intracellular part;organelle part;Golgi membrane;cytosol;membrane-bounded vesicle;vesicle;vesicle membrane;t…	K14007	SEC24:protein transport protein SEC24;	Protein processing in endoplasmic reticulum - Aspergillus nidulans ;	IPR012990;IPR006895;IPR006896;IPR006900;IPR002035;IPR007123;IPR029006;	Sec23/Sec24 beta-sandwich;"Zinc finger, Sec23/Sec24-type";"Sec23/Sec24, trunk domain";"Sec23/Sec24, helical domain";"von Willebrand factor, type A";Gelsolin-like domain;ADF-H/Gelsolin-like domain;
B8N391	1	CADAFLAP00002079	1897	4.38158	0.00037881	0.228228	0.333333	3	Cluster 20	2	..........KH.........	nuclear	biological_process;establishment of localization;localization;transport;		cellular_component;cell part;cell;intracellular;organelle;membrane-bounded organelle;intracellular organelle;intracellular part;intracellular membrane-bounded organelle;nucleus;organelle envelope;envelope;endomembrane system;nuclear part;intracellular organelle part;organelle part;nuclear envelope;intrinsic to membrane;protein complex;pore complex;membrane;macromolecular complex;membrane part;int…	K14297	NUP98:nuclear pore complex protein Nup98-Nup96;	RNA transport - Aspergillus nidulans ;	IPR007230;IPR021967;	"Peptidase S59, nucleoporin";Nuclear protein 96;
B8MWG9	1	CADAFLAP00001637	1898	3.67982	0.0050403	0.271752	0.166667	4	Cluster 20	2	.........FK..........	nuclear	biological_process;cell cycle;cellular process;single-organism process;single-organism cellular process;cell cycle process;cell cycle checkpoint;mitotic cell cycle;chromosome organization;organelle organization;cellular component organization or biogenesis;cellular component organization;transcription-dependent tethering of RNA polymerase II gene DNA at = nuclear periphery;posttranscriptional tet…		cellular_component;cell part;cell;intracellular;organelle;membrane-bounded organelle;intracellular organelle;intracellular part;intracellular membrane-bounded organelle;nucleus;organelle envelope;envelope;endomembrane system;nuclear part;intracellular organelle part;organelle part;nuclear envelope;intrinsic to membrane;protein complex;pore complex;membrane;macromolecular complex;membrane part;int…	K14298	RAE1:mRNA export factor;	RNA transport - Aspergillus nidulans ;	IPR015943;IPR017986;	WD40/YVTN repeat-like-containing domain;WD40-repeat-containing domain;
B8MXB1	1	CADAFLAP00000480	2910	4.21711	0.00039169	0.237129	0.333333	3	Cluster 20	2	........I.K..........	chloroplast	biological_process;establishment of localization;localization;transport;cellular localization;cellular process;single-organism process;single-organism cellular process;cytoplasmic transport;establishment of localization in cell;intracellular transport;nuclear transport;nucleocytoplasmic transport;	molecular_function;structural molecule activity;structural constituent of nuclear pore;	cellular_component;cell part;cell;intracellular;organelle;membrane-bounded organelle;intracellular organelle;intracellular part;intracellular membrane-bounded organelle;nucleus;organelle envelope;envelope;endomembrane system;nuclear part;intracellular organelle part;organelle part;nuclear envelope;intrinsic to membrane;protein complex;pore complex;membrane;macromolecular complex;membrane part;int…	K14312	NUP155:nuclear pore complex protein Nup155;	RNA transport - Aspergillus nidulans ;	IPR007187;IPR011047;IPR014908;	"Nucleoporin, Nup133/Nup155-like, C-terminal";Quinonprotein alcohol dehydrogenase-like superfamily;"Nucleoporin, Nup133/Nup155-like, N-terminal";
B8NRE5	1	CADAFLAP00010775	2479	4.5636	0.00206055	0.219125	0.333333	4	Cluster 21	1.66667	........V.K..........	extracellular	nitrogen compound metabolic process;cellular nitrogen compound metabolic process;biological_process;cellular aromatic compound metabolic process;organic cyclic compound metabolic process;cellular process;metabolic process;organic substance metabolic process;cellular metabolic process;primary metabolic process;heterocycle metabolic process;nucleobase-containing compound metabolic process;cellular …	nucleoside phosphate binding;molecular_function;binding;heterocyclic compound binding;small molecule binding;organic cyclic compound binding;nucleotide binding;carbohydrate derivative binding;nucleoside binding;purine nucleoside binding;catalytic activity;pyrophosphatase activity;nucleoside-triphosphatase activity;hydrolase activity, acting on acid anhydrides;hydrolase activity;hydrolase activity…	Golgi apparatus;cell;cellular_component;endomembrane system;intracellular membrane-bounded organelle;intracellular;cytoplasmic part;Golgi apparatus part;cytoplasm;membrane;organelle;organelle membrane;intracellular organelle part;cell part;membrane-bounded organelle;intracellular organelle;intracellular part;organelle part;Golgi membrane;pre-autophagosomal structure;nucleus;mitochondrion;endoplas…				IPR027417;IPR005225;	P-loop containing nucleoside triphosphate hydrolase;Small GTP-binding protein domain;
B8NFX0	5	CADAFLAP00007278	2480	5.35526	0	0.186732	1	2	Cluster 21	2	..........KH.........	chloroplast	biological_process;establishment of localization;localization;transport;macromolecule localization;protein localization;organic substance transport;establishment of protein localization;protein transport;vesicle-mediated transport;	molecular_function;nucleoside-triphosphatase regulator activity;small GTPase regulator activity;enzyme regulator activity;GTPase regulator activity;GDP-dissociation inhibitor activity;Rab GDP-dissociation inhibitor activity;	cellular_component;cell part;cell;intracellular;intracellular part;cytoplasm;cytoplasmic part;cytosol;cell division site;				;	;
B8MYJ0	1	CADAFLAP00000909	2929	4.41667	0.00358684	0.226415	0.333333	4	Cluster 21	1.66667	........V.K..........	nuclear	biological_process;cell cycle;cellular process;single-organism process;single-organism cellular process;mitotic cell cycle;cytokinesis;cell cycle process;cell division;mitotic cytokinesis;establishment of localization;localization;transport;single-organism transport;cellular localization;establishment of localization in cell;vesicle-mediated transport;secretion by cell;secretion;exocytosis;cellul…	nucleoside phosphate binding;molecular_function;binding;heterocyclic compound binding;small molecule binding;organic cyclic compound binding;nucleotide binding;carbohydrate derivative binding;nucleoside binding;purine nucleoside binding;purine ribonucleotide binding;anion binding;ribonucleotide binding;ion binding;ribonucleoside binding;purine ribonucleoside triphosphate binding;guanyl nucleotide…	cellular_component;cell part;cell;intracellular;organelle;membrane-bounded organelle;intracellular organelle;intracellular part;intracellular membrane-bounded organelle;nucleus;cytoplasm;cytoplasmic part;cytosol;	K07904	RAB11A:Ras-related protein Rab-11A;	Endocytosis - Aspergillus nidulans ;	IPR005225;IPR027417;	Small GTP-binding protein domain;P-loop containing nucleoside triphosphate hydrolase;
B8N002	1	TIF34	175	3.11842	0.00322644	0.320675	0.7463	44		34	..........K.F........	cytosol	gene expression;organic substance biosynthetic process;cellular macromolecule metabolic process;cellular component biogenesis;translation;macromolecular complex subunit organization;translational initiation;cellular component assembly;cellular macromolecule biosynthetic process;ribonucleoprotein complex assembly;ribonucleoprotein complex biogenesis;ribonucleoprotein complex subunit organization;c…	molecular_function;binding;heterocyclic compound binding;organic cyclic compound binding;nucleic acid binding;RNA binding;translation factor activity, nucleic acid binding;translation initiation factor activity;	cellular_component;cell part;cell;intracellular;organelle;membrane-bounded organelle;intracellular organelle;intracellular part;intracellular membrane-bounded organelle;nucleus;cytoplasm;cytoplasmic part;cytosol;intracellular non-membrane-bounded organelle;macromolecular complex;non-membrane-bounded organelle;ribonucleoprotein complex;ribosome;protein complex;eukaryotic translation initiation fac…	K03246	EIF3I:translation initiation factor 3 subunit I;	RNA transport - Aspergillus nidulans ;	IPR015943;IPR017986;	WD40/YVTN repeat-like-containing domain;WD40-repeat-containing domain;
B8NV78	1	CADAFLAP00012108	309	4.0307	0.00143268	0.248096	0.3	5		1.06667	..........K.Y........	nuclear	biological_process;metabolic process;organic substance metabolic process;primary metabolic process;carbohydrate metabolic process;oligosaccharide metabolic process;cellular carbohydrate metabolic process;single-organism carbohydrate metabolic process;cellular process;cellular metabolic process;disaccharide metabolic process;trehalose metabolic process;oligosaccharide biosynthetic process;organic …	molecular_function;catalytic activity;phosphoric ester hydrolase activity;phosphatase activity;hydrolase activity;hydrolase activity, acting on ester bonds;carbohydrate phosphatase activity;trehalose-phosphatase activity;	cellular_component;cell part;cell;intracellular;intracellular part;cytoplasm;cytoplasmic part;protein complex;catalytic complex;macromolecular complex;alpha,alpha-trehalose-phosphate synthase complex (UDP-forming);transferase complex;				IPR003337;IPR023214;IPR001830;	Trehalose-phosphatase;HAD-like domain;"Glycosyl transferase, family 20";
B8N0C2	1	CADAFLAP00001541	310	3.96491	0.00185879	0.252212	0.333333	4		1.66667	........F.K..........	cytosol	biological_process;metabolic process;organic substance metabolic process;primary metabolic process;carbohydrate metabolic process;oligosaccharide metabolic process;cellular carbohydrate metabolic process;single-organism carbohydrate metabolic process;cellular process;cellular metabolic process;disaccharide metabolic process;trehalose metabolic process;oligosaccharide biosynthetic process;organic …	molecular_function;catalytic activity;UDP-glucosyltransferase activity;alpha,alpha-trehalose-phosphate synthase (UDP-forming) activity;transferase activity, transferring glycosyl groups;transferase activity;UDP-glycosyltransferase activity;transferase activity, transferring hexosyl groups;glucosyltransferase activity;					IPR012766;IPR001830;	"Alpha,alpha-trehalose-phosphate synthase";"Glycosyl transferase, family 20";
B8NAT6	3	CADAFLAP00005638	325	3.14474	0.00628103	0.317992	0.245614	19		3.10606	..........KY.........	mitochondria	biological_process;cellular process;single-organism process;single-organism cellular process;biological regulation;regulation of biological quality;homeostatic process;cellular homeostasis;regulation of cellular process;regulation of biological process;cell redox homeostasis;	nucleoside phosphate binding;molecular_function;binding;heterocyclic compound binding;small molecule binding;organic cyclic compound binding;nucleotide binding;catalytic activity;oxidoreductase activity, acting on a sulfur group of donors;oxidoreductase activity, acting on a sulfur group of donors, = NAD(P) as acceptor;oxidoreductase activity, acting on NAD(P)H;oxidoreductase activity;dihydrolipo…	cellular_component;cell part;cell;intracellular;intracellular part;cytoplasm;cytoplasmic part;organelle;membrane-bounded organelle;intracellular organelle;intracellular membrane-bounded organelle;mitochondrion;				IPR023753;IPR016156;IPR004099;	"Pyridine nucleotide-disulphide oxidoreductase, FAD/NAD(P)-binding domain";"FAD/NAD-linked reductase, dimerisation domain";"Pyridine nucleotide-disulphide oxidoreductase, dimerisation domain";
B8NWD0	1	CADAFLAP00012539	458	4.18202	0.00094246	0.239119	0.3	5		1.06667	........L.K..........	cytosol	carbohydrate biosynthetic process;biological_process;organic substance biosynthetic process;polysaccharide metabolic process;single-organism carbohydrate metabolic process;biosynthetic process;macromolecule biosynthetic process;carbohydrate metabolic process;metabolic process;organic substance metabolic process;macromolecule metabolic process;primary metabolic process;polysaccharide biosynthetic …	molecular_function;catalytic activity;transferase activity, transferring hexosyl groups;transferase activity, transferring glycosyl groups;transferase activity;1,4-alpha-glucan branching enzyme activity;binding;ion binding;cation binding;	cellular_component;cell part;cell;intracellular;intracellular part;cytoplasm;	K00700	glgB:1,4-alpha-glucan branching enzyme [EC:2.4.1.18];glgB:1,4-alpha-glucan branching enzyme [EC:2.4.1.18];glgB:1,4-alpha-glucan branching enzyme [EC:2.4.1.18];	Metabolic pathways - Aspergillus nidulans ;Biosynthesis of secondary metabolites - Aspergillus nidulans ;Starch and sucrose metabolism - Aspergillus nidulans ;	IPR017853;IPR006048;IPR013781;IPR013780;	Glycoside hydrolase superfamily;"Alpha-amylase/branching enzyme, C-terminal all beta";"Glycoside hydrolase, catalytic domain";"Glycosyl hydrolase, family 13, all-beta";
B8N691	1	CADAFLAP00003740	459	3.44298	0.0128431	0.290446	0.285714	8		2.7	..........KH.........	cytosol	biological_process;organic substance catabolic process;carbohydrate catabolic process;polysaccharide metabolic process;carbohydrate metabolic process;metabolic process;catabolic process;macromolecule catabolic process;organic substance metabolic process;macromolecule metabolic process;primary metabolic process;polysaccharide catabolic process;cellular polysaccharide metabolic process;cellular car…	molecular_function;catalytic activity;transferase activity, transferring hexosyl groups;transferase activity, transferring glycosyl groups;transferase activity;phosphorylase activity;binding;glycogen phosphorylase activity;cofactor binding;anion binding;ion binding;pyridoxal phosphate binding;organic cyclic compound binding;heterocyclic compound binding;	cellular_component;cell part;cell;intracellular;intracellular part;cytoplasm;	K00688	E2.4.1.1:starch phosphorylase [EC:2.4.1.1];E2.4.1.1:starch phosphorylase [EC:2.4.1.1];E2.4.1.1:starch phosphorylase [EC:2.4.1.1];E2.4.1.1:starch phosphorylase [EC:2.4.1.1];	Metabolic pathways - Aspergillus nidulans ;Biosynthesis of secondary metabolites - Aspergillus nidulans ;Starch and sucrose metabolism - Aspergillus nidulans ;Insulin resistance - Aspergillus nidulans ;
B8NPG7	1	CADAFLAP00010097	704	3.69298	0	0.270784	1	2		2	..........KH.........	cytosol	nitrogen compound metabolic process;cellular aromatic compound metabolic process;organic substance biosynthetic process;histidine metabolic process;small molecule biosynthetic process;oxoacid metabolic process;small molecule metabolic process;cellular nitrogen compound metabolic process;organic acid biosynthetic process;single-organism metabolic process;single-organism biosynthetic process;imidaz…	molecular_function;catalytic activity;hydrolase activity;hydrolase activity, acting on carbon-nitrogen (but not peptide) = bonds;hydrolase activity, acting on carbon-nitrogen (but not peptide) = bonds, in linear amides;glutaminase activity;	cellular_component;cell part;cell;intracellular;organelle;membrane-bounded organelle;intracellular organelle;intracellular part;intracellular membrane-bounded organelle;nucleus;cytoplasm;cytoplasmic part;cytosol;	K01663	HIS7:glutamine amidotransferase / cyclase [EC:2.4.2.- 4.1.3.-];HIS7:glutamine amidotransferase / cyclase [EC:2.4.2.- 4.1.3.-];HIS7:glutamine amidotransferase / cyclase [EC:2.4.2.- 4.1.3.-];HIS7:glutamine amidotransferase / cyclase [EC:2.4.2.- 4.1.3.-];	Metabolic pathways - Aspergillus nidulans ;Biosynthesis of secondary metabolites - Aspergillus nidulans ;Biosynthesis of amino acids - Aspergillus nidulans ;Histidine metabolism - Aspergillus nidulans ;	IPR013785;IPR011060;	Aldolase-type TIM barrel;Ribulose-phosphate binding barrel;
B8NL81	9	CADAFLAP00008603	880	2.89693	0.0293872	0.345193	0.0947368	20		2.14286		cytosol	lipid metabolic process;cellular process;small molecule metabolic process;organic acid metabolic process;oxoacid metabolic process;biological_process;monocarboxylic acid metabolic process;single-organism metabolic process;metabolic process;fatty acid metabolic process;organic substance metabolic process;carboxylic acid metabolic process;cellular lipid metabolic process;cellular metabolic process;…	molecular_function;binding;cation binding;ion binding;metal ion binding;magnesium ion binding;catalytic activity;transferase activity, transferring acyl groups other than = amino-acyl groups;transferase activity, transferring acyl groups;transferase activity;fatty acid synthase activity;3-oxoacyl-[acyl-carrier-protein] synthase activity;oxidoreductase activity;oxidoreductase activity, acting on C…	cellular_component;cell part;cell;intracellular;intracellular part;cytoplasm;cytoplasmic part;organelle;membrane-bounded organelle;intracellular organelle;intracellular membrane-bounded organelle;mitochondrion;cytosol;cytosolic part;protein complex;macromolecular complex;fatty acid synthase complex;	K00667	FAS2:fatty acid synthase subunit alpha, fungi type [EC:2.3.1.86];FAS2:fatty acid synthase subunit alpha, fungi type [EC:2.3.1.86];FAS2:fatty acid synthase subunit alpha, fungi type [EC:2.3.1.86];	Metabolic pathways - Aspergillus nidulans ;Fatty acid metabolism - Aspergillus nidulans ;Fatty acid biosynthesis - Aspergillus nidulans ;	IPR004568;IPR008278;IPR014031;IPR014030;IPR016039;IPR016035;IPR016040;IPR001227;	Phosphopantetheine-protein transferase domain;4'-phosphopantetheinyl transferase superfamily;"Beta-ketoacyl synthase, C-terminal";"Beta-ketoacyl synthase, N-terminal";Thiolase-like;Acyl transferase/acyl hydrolase/lysophospholipase;NAD(P)-binding domain;Acyl transferase domain;
B8NRV2	2	CADAFLAP00011085	987	3.40132	0.00046433	0.294004	0.666667	4		3		cytosol	biological_process;single-organism metabolic process;cellular process;metabolic process;small molecule metabolic process;organic substance metabolic process;cellular metabolic process;organic acid metabolic process;nitrogen compound metabolic process;cellular nitrogen compound metabolic process;cellular aromatic compound metabolic process;organic cyclic compound metabolic process;primary metaboli…	nucleoside phosphate binding;molecular_function;binding;heterocyclic compound binding;small molecule binding;organic cyclic compound binding;nucleotide binding;cation binding;ion binding;metal ion binding;magnesium ion binding;carbohydrate derivative binding;nucleoside binding;purine nucleoside binding;nucleic acid binding;RNA binding;catalytic activity;ligase activity;ligase activity, forming ca…	cellular_component;cell part;cell;intracellular;organelle;membrane-bounded organelle;intracellular organelle;intracellular part;intracellular membrane-bounded organelle;nucleus;cytoplasm;cytoplasmic part;cytosol;protein complex;catalytic complex;macromolecular complex;phenylalanine-tRNA ligase complex;	K01890	FARSB:phenylalanyl-tRNA synthetase beta chain [EC:6.1.1.20];	Aminoacyl-tRNA biosynthesis - Aspergillus nidulans ;	IPR020825;IPR005147;IPR005146;IPR009061;	"Phenylalanyl-tRNA synthetase, B3/B4";"tRNA synthetase, B5-domain";B3/B4 tRNA-binding domain;Putative DNA-binding domain;
B8NLJ7	2	CADAFLAP00008898	988	3.96053	6.392e-05	0.252492	0.4	5		3	..........KY.........	cytosol	biological_process;single-organism metabolic process;cellular process;metabolic process;small molecule metabolic process;organic substance metabolic process;cellular metabolic process;organic acid metabolic process;nitrogen compound metabolic process;cellular nitrogen compound metabolic process;cellular aromatic compound metabolic process;organic cyclic compound metabolic process;primary metaboli…	molecular_function;binding;heterocyclic compound binding;RNA binding;organic cyclic compound binding;nucleic acid binding;tRNA binding;nucleoside phosphate binding;small molecule binding;nucleotide binding;carbohydrate derivative binding;nucleoside binding;purine nucleoside binding;catalytic activity;ligase activity;ligase activity, forming carbon-oxygen bonds;ligase activity, forming aminoacyl-t…	cellular_component;cell part;cell;intracellular;intracellular part;cytoplasm;cytoplasmic part;cytosol;protein complex;catalytic complex;macromolecular complex;phenylalanine-tRNA ligase complex;	K01889	FARSA:phenylalanyl-tRNA synthetase alpha chain [EC:6.1.1.20];	Aminoacyl-tRNA biosynthesis - Aspergillus nidulans ;	IPR002319;IPR006195;	Phenylalanyl-tRNA synthetase;"Aminoacyl-tRNA synthetase, class II";
B8N8V0	1	CADAFLAP00004630	1012	2.37281	0.156276	0.421442	0.0843254	64		1.47619	........I.K..........	plasma membrane	biological_process;single-organism metabolic process;cellular process;metabolic process;small molecule metabolic process;organic substance metabolic process;cellular metabolic process;organic acid metabolic process;nitrogen compound metabolic process;cellular nitrogen compound metabolic process;cellular aromatic compound metabolic process;organic cyclic compound metabolic process;primary metaboli…	nucleoside phosphate binding;molecular_function;binding;heterocyclic compound binding;small molecule binding;organic cyclic compound binding;nucleotide binding;carbohydrate derivative binding;nucleoside binding;purine nucleoside binding;catalytic activity;carbon-nitrogen ligase activity, with glutamine as amido-N-donor;ligase activity;ligase activity, forming carbon-nitrogen bonds;GMP synthase (g…	cellular_component;cell part;cell;intracellular;intracellular part;cytoplasm;cytoplasmic part;organelle;membrane-bounded organelle;intracellular organelle;intracellular membrane-bounded organelle;mitochondrion;cytosol;membrane;intrinsic to membrane;membrane part;integral to membrane;	K11541	URA2:carbamoyl-phosphate synthase / aspartate carbamoyltransferase [EC:6.3.5.5 2.1.3.2];URA2:carbamoyl-phosphate synthase / aspartate carbamoyltransferase [EC:6.3.5.5 2.1.3.2];URA2:carbamoyl-phosphate synthase / aspartate carbamoyltransferase [EC:6.3.5.5 2.1.3.2];	Metabolic pathways - Aspergillus nidulans ;Pyrimidine metabolism - Aspergillus nidulans ;Alanine, aspartate and glutamate metabolism - Aspergillus nidulans ;	IPR013815;IPR013816;IPR020846;IPR002474;IPR017926;IPR016185;IPR005479;IPR005483;IPR005480;IPR011607;IPR011761;IPR006132;IPR006131;IPR029062;	"ATP-grasp fold, subdomain 1";"ATP-grasp fold, subdomain 2";Major facilitator superfamily domain;"Carbamoyl-phosphate synthase, small subunit N-terminal domain";Glutamine amidotransferase;Pre-ATP-grasp domain;"Carbamoyl-phosphate synthetase large subunit-like, ATP-binding domain";"Carbamoyl-phosphate synthase large subunit, CPSase domain";"Carbamoyl-phosphate synthetase, large subunit oligomerisa…
B8NSD9	1	CADAFLAP00010794	1086	3.67763	0.00213403	0.271914	0.133333	6		1.66667	..........K....R.....	chloroplast	biological_process;single-organism metabolic process;cellular process;metabolic process;small molecule metabolic process;organic substance metabolic process;cellular metabolic process;organic acid metabolic process;nitrogen compound metabolic process;organonitrogen compound metabolic process;oxoacid metabolic process;carboxylic acid metabolic process;primary metabolic process;cellular amino acid …	nucleoside phosphate binding;molecular_function;binding;heterocyclic compound binding;small molecule binding;organic cyclic compound binding;nucleotide binding;catalytic activity;oxidoreductase activity;oxidoreductase activity, acting on CH-OH group of donors;oxidoreductase activity, acting on the CH-OH group of donors, NAD = or NADP as acceptor;phosphoglycerate dehydrogenase activity;carboxylic …	cellular_component;cell part;cell;intracellular;intracellular part;cytoplasm;cytoplasmic part;cytosol;	K00058	serA:D-3-phosphoglycerate dehydrogenase [EC:1.1.1.95];serA:D-3-phosphoglycerate dehydrogenase [EC:1.1.1.95];serA:D-3-phosphoglycerate dehydrogenase [EC:1.1.1.95];serA:D-3-phosphoglycerate dehydrogenase [EC:1.1.1.95];serA:D-3-phosphoglycerate dehydrogenase [EC:1.1.1.95];serA:D-3-phosphoglycerate dehydrogenase [EC:1.1.1.95];	Metabolic pathways - Aspergillus nidulans ;Biosynthesis of antibiotics - Aspergillus nidulans ;Biosynthesis of amino acids - Aspergillus nidulans ;Carbon metabolism - Aspergillus nidulans ;Glycine, serine and threonine metabolism - Aspergillus nidulans ;Methane metabolism - Aspergillus nidulans ;	IPR016040;IPR006140;IPR006139;IPR002912;	NAD(P)-binding domain;"D-isomer specific 2-hydroxyacid dehydrogenase, NAD-binding domain";"D-isomer specific 2-hydroxyacid dehydrogenase, catalytic domain";ACT domain;
B8N7T9	2	CADAFLAP00004269	1087	3.39035	0.00221613	0.294955	0	3		0.5	........F.K..........	cytosol	biological_process;single-organism metabolic process;cellular process;metabolic process;small molecule metabolic process;organic substance metabolic process;cellular metabolic process;organic acid metabolic process;nitrogen compound metabolic process;cellular nitrogen compound metabolic process;cellular aromatic compound metabolic process;organic cyclic compound metabolic process;primary metaboli…	molecular_function;catalytic activity;transferase activity, transferring nitrogenous groups;transaminase activity;transferase activity;O-phospho-L-serine:2-oxoglutarate aminotransferase activity;binding;cofactor binding;anion binding;ion binding;pyridoxal phosphate binding;organic cyclic compound binding;heterocyclic compound binding;	cellular_component;cell part;cell;intracellular;intracellular part;cytoplasm;cytoplasmic part;cytosol;	K00831	serC:phosphoserine aminotransferase [EC:2.6.1.52];serC:phosphoserine aminotransferase [EC:2.6.1.52];serC:phosphoserine aminotransferase [EC:2.6.1.52];serC:phosphoserine aminotransferase [EC:2.6.1.52];serC:phosphoserine aminotransferase [EC:2.6.1.52];serC:phosphoserine aminotransferase [EC:2.6.1.52];serC:phosphoserine aminotransferase [EC:2.6.1.52];	Metabolic pathways - Aspergillus nidulans ;Biosynthesis of antibiotics - Aspergillus nidulans ;Biosynthesis of amino acids - Aspergillus nidulans ;Carbon metabolism - Aspergillus nidulans ;Glycine, serine and threonine metabolism - Aspergillus nidulans ;Methane metabolism - Aspergillus nidulans ;Vitamin B6 metabolism - Aspergillus nidulans ;	IPR000192;IPR015424;IPR015422;IPR015421;	Aminotransferase class V domain;Pyridoxal phosphate-dependent transferase;"Pyridoxal phosphate-dependent transferase, major region, subdomain 2";"Pyridoxal phosphate-dependent transferase, major region, subdomain 1";
B8N211	15	CADAFLAP00002780	1146	3.26535	0.00055918	0.306246	0.52381	7		5	........I.K..........	mitochondria	biological_process;organelle organization;cellular process;single-organism process;single-organism cellular process;mitochondrion organization;cellular component organization or biogenesis;cellular component organization;mitochondrial genome maintenance;single-organism metabolic process;metabolic process;small molecule metabolic process;organic substance metabolic process;cellular metabolic proce…	molecular_function;binding;heterocyclic compound binding;organic cyclic compound binding;nucleic acid binding;DNA binding;structure-specific DNA binding;double-stranded DNA binding;single-stranded DNA binding;catalytic activity;carbon-oxygen lyase activity;hydro-lyase activity;lyase activity;aconitate hydratase activity;metal cluster binding;iron-sulfur cluster binding;4 iron, 4 sulfur cluster bi…	cellular_component;cell part;cell;intracellular;intracellular part;cytoplasm;cytoplasmic part;organelle;membrane-bounded organelle;intracellular organelle;intracellular membrane-bounded organelle;mitochondrion;membrane-enclosed lumen;intracellular organelle lumen;organelle lumen;mitochondrial part;intracellular organelle part;organelle part;mitochondrial matrix;cytosol;nucleoid;intracellular non-…	K01681	ACO:aconitate hydratase [EC:4.2.1.3];ACO:aconitate hydratase [EC:4.2.1.3];ACO:aconitate hydratase [EC:4.2.1.3];ACO:aconitate hydratase [EC:4.2.1.3];ACO:aconitate hydratase [EC:4.2.1.3];ACO:aconitate hydratase [EC:4.2.1.3];ACO:aconitate hydratase [EC:4.2.1.3];ACO:aconitate hydratase [EC:4.2.1.3];	Metabolic pathways - Aspergillus nidulans ;Biosynthesis of secondary metabolites - Aspergillus nidulans ;Biosynthesis of antibiotics - Aspergillus nidulans ;Biosynthesis of amino acids - Aspergillus nidulans ;Carbon metabolism - Aspergillus nidulans ;2-Oxocarboxylic acid metabolism - Aspergillus nidulans ;Glyoxylate and dicarboxylate metabolism - Aspergillus nidulans ;Citrate cycle (TCA cycle) - …	IPR001030;IPR015932;IPR015931;IPR015928;IPR000573;	"Aconitase/3-isopropylmalate dehydratase large subunit, alpha/beta/alpha domain";"Aconitase/3-isopropylmalate dehydratase large subunit, alpha/beta/alpha, subdomain 2";"Aconitase/3-isopropylmalate dehydratase large subunit, alpha/beta/alpha, subdomain 1/3";"Aconitase/3-isopropylmalate dehydratase, swivel";"Aconitase A/isopropylmalate dehydratase small subunit, swivel domain";
B8NIU9	1	CADAFLAP00008401	1156	3.17982	0.00285797	0.314483	0.786232	24		15.6561	.........FK..........	cytosol	gene expression;organic substance biosynthetic process;cellular macromolecule metabolic process;cellular component biogenesis;translation;macromolecular complex subunit organization;translational initiation;cellular component assembly;cellular macromolecule biosynthetic process;ribonucleoprotein complex assembly;ribonucleoprotein complex biogenesis;ribonucleoprotein complex subunit organization;c…	molecular_function;binding;heterocyclic compound binding;organic cyclic compound binding;nucleic acid binding;RNA binding;translation factor activity, nucleic acid binding;translation initiation factor activity;	cellular_component;cell part;cell;intracellular;organelle;membrane-bounded organelle;intracellular organelle;intracellular part;intracellular membrane-bounded organelle;nucleus;cytoplasm;cytoplasmic part;cytosol;protein complex;macromolecular complex;eukaryotic translation initiation factor 3 complex;translation preinitiation complex;ribonucleoprotein complex;eukaryotic 43S preinitiation complex;…	K03247	EIF3H:translation initiation factor 3 subunit H;	RNA transport - Aspergillus nidulans ;	IPR000555;	JAB1/MPN/MOV34 metalloenzyme domain;
B8NMC7	1	CADAFLAP00009244	1237	3.47588	0	0.287697	1	2		2	........F.K..........	nuclear	nitrogen compound metabolic process;organic substance biosynthetic process;cellular aromatic compound metabolic process;regulation of nitrogen compound metabolic process;cellular macromolecule metabolic process;nucleic acid metabolic process;regulation of metabolic process;regulation of primary metabolic process;regulation of nucleobase-containing compound metabolic process;cellular nitrogen comp…		cellular_component;cell part;cell;intracellular;organelle;membrane-bounded organelle;intracellular organelle;intracellular part;intracellular membrane-bounded organelle;nucleus;cytoplasm;cytoplasmic part;cytosol;				IPR008978;IPR007052;	HSP20-like chaperone;CS domain;
B8N5A6	6	CADAFLAP00004119	1257	2.44298	0.0980273	0.409336	0.127907	44		2.74737	........F.K..........	cytosol	biological_process;single-organism metabolic process;cellular process;metabolic process;small molecule metabolic process;organic substance metabolic process;cellular metabolic process;organic acid metabolic process;nitrogen compound metabolic process;organonitrogen compound metabolic process;oxoacid metabolic process;carboxylic acid metabolic process;primary metabolic process;cellular amino acid …	nucleoside phosphate binding;molecular_function;binding;heterocyclic compound binding;small molecule binding;organic cyclic compound binding;nucleotide binding;catalytic activity;cation binding;ion binding;transition metal ion binding;metal ion binding;iron ion binding;coenzyme binding;cofactor binding;anion binding;ribonucleotide binding;carbohydrate derivative binding;FMN binding;oxidoreductase…	cellular_component;cell part;cell;intracellular;intracellular part;cytoplasm;cytoplasmic part;organelle;membrane-bounded organelle;intracellular organelle;intracellular membrane-bounded organelle;mitochondrion;cytosol;	K00264	GLT1:glutamate synthase (NADPH/NADH) [EC:1.4.1.13 1.4.1.14];GLT1:glutamate synthase (NADPH/NADH) [EC:1.4.1.13 1.4.1.14];GLT1:glutamate synthase (NADPH/NADH) [EC:1.4.1.13 1.4.1.14];GLT1:glutamate synthase (NADPH/NADH) [EC:1.4.1.13 1.4.1.14];GLT1:glutamate synthase (NADPH/NADH) [EC:1.4.1.13 1.4.1.14];GLT1:glutamate synthase (NADPH/NADH) [EC:1.4.1.13 1.4.1.14];	Metabolic pathways - Aspergillus nidulans ;Biosynthesis of secondary metabolites - Aspergillus nidulans ;Biosynthesis of antibiotics - Aspergillus nidulans ;Biosynthesis of amino acids - Aspergillus nidulans ;Alanine, aspartate and glutamate metabolism - Aspergillus nidulans ;Nitrogen metabolism - Aspergillus nidulans ;	IPR023753;IPR028261;IPR013785;IPR017932;IPR009051;IPR016040;IPR002932;IPR029055;IPR002489;IPR006982;	"Pyridine nucleotide-disulphide oxidoreductase, FAD/NAD(P)-binding domain";Dihydroprymidine dehydrogenase domain II;Aldolase-type TIM barrel;Glutamine amidotransferase type 2 domain;Alpha-helical ferredoxin;NAD(P)-binding domain;Glutamate synthase domain;"Nucleophile aminohydrolases, N-terminal";"Glutamate synthase, alpha subunit, C-terminal";"Glutamate synthase, central-N";
B8NA36	5	CADAFLAP00005066	1331	2.875	0.0117585	0.347826	0.333333	22		2.77143	........F.K..........	cytosol	biological_process;single-organism metabolic process;cellular process;metabolic process;small molecule metabolic process;organic substance metabolic process;cellular metabolic process;organic acid metabolic process;nitrogen compound metabolic process;organonitrogen compound metabolic process;oxoacid metabolic process;carboxylic acid metabolic process;primary metabolic process;cellular amino acid …	molecular_function;catalytic activity;oxidoreductase activity;oxidoreductase activity, acting on the CH-NH2 group of donors;oxidoreductase activity, acting on the CH-NH2 group of donors, NAD = or NADP as acceptor;	cellular_component;cell part;cell;intracellular;intracellular part;cytoplasm;cytoplasmic part;cytosol;	K00262	E1.4.1.4:glutamate dehydrogenase (NADP+) [EC:1.4.1.4];E1.4.1.4:glutamate dehydrogenase (NADP+) [EC:1.4.1.4];E1.4.1.4:glutamate dehydrogenase (NADP+) [EC:1.4.1.4];E1.4.1.4:glutamate dehydrogenase (NADP+) [EC:1.4.1.4];	Metabolic pathways - Aspergillus nidulans ;Alanine, aspartate and glutamate metabolism - Aspergillus nidulans ;Arginine biosynthesis - Aspergillus nidulans ;Nitrogen metabolism - Aspergillus nidulans ;	IPR016040;IPR006097;IPR006096;	NAD(P)-binding domain;"Glutamate/phenylalanine/leucine/valine dehydrogenase, dimerisation domain";"Glutamate/phenylalanine/leucine/valine dehydrogenase, C-terminal";
B8N676	1	CADAFLAP00003725	1333	2.9386	0.00531566	0.340299	0.222222	9		1.85714	..........KY.........	nuclear	cellular macromolecule catabolic process;nitrogen compound metabolic process;cellular aromatic compound metabolic process;organic substance catabolic process;nucleic acid metabolic process;cellular macromolecule metabolic process;cellular nitrogen compound metabolic process;macromolecule metabolic process;cellular metabolic process;heterocycle metabolic process;primary metabolic process;aromatic …	nucleoside phosphate binding;molecular_function;binding;heterocyclic compound binding;small molecule binding;organic cyclic compound binding;nucleotide binding;carbohydrate derivative binding;nucleoside binding;purine nucleoside binding;nucleic acid binding;DNA binding;catalytic activity;pyrophosphatase activity;nucleoside-triphosphatase activity;hydrolase activity, acting on acid anhydrides;hydr…	cellular_component;cell part;cell;intracellular;intracellular part;cytoplasm;cytoplasmic part;cytosol;	K14326	UPF1:regulator of nonsense transcripts 1 [EC:3.6.4.-];UPF1:regulator of nonsense transcripts 1 [EC:3.6.4.-];	RNA transport - Aspergillus nidulans ;mRNA surveillance pathway - Aspergillus nidulans ;	IPR003593;IPR027417;IPR018999;IPR014001;	AAA+ ATPase domain;P-loop containing nucleoside triphosphate hydrolase;"RNA helicase UPF1, UPF2-interacting domain";"Helicase superfamily 1/2, ATP-binding domain";
B8NKP5	2	CADAFLAP00008984	1353	3.57018	0.00025713	0.280098	0	2		0.666667	..........K.F........	nuclear	biological_process;cellular process;metabolic process;catabolic process;cellular catabolic process;cellular metabolic process;autophagy;single-organism process;single-organism cellular process;cellular component organization or biogenesis;cellular component organization;organelle organization;cytoskeleton organization;actin filament-based process;actin cytoskeleton organization;protein complex su…	nucleoside phosphate binding;molecular_function;binding;heterocyclic compound binding;small molecule binding;organic cyclic compound binding;nucleotide binding;carbohydrate derivative binding;nucleoside binding;purine nucleoside binding;catalytic activity;kinase activity;phosphotransferase activity, alcohol group as acceptor;transferase activity;transferase activity, transferring phosphorus-conta…	cellular_component;cell part;cell;intracellular;organelle;membrane-bounded organelle;intracellular organelle;intracellular part;intracellular membrane-bounded organelle;nucleus;cytoplasm;intracellular non-membrane-bounded organelle;non-membrane-bounded organelle;cytoskeleton;site of polarized growth;	K18050	PRKCE:novel protein kinase C epsilon type [EC:2.7.11.13];	Insulin resistance - Aspergillus nidulans ;	IPR002290;IPR011009;IPR000008;IPR002219;IPR000719;IPR017892;IPR000961;	"Serine/threonine/dual specificity protein kinase, catalytic domain";Protein kinase-like domain;C2 domain;"Protein kinase C-like, phorbol ester/diacylglycerol-binding domain";Protein kinase domain;"Protein kinase, C-terminal";"AGC-kinase, C-terminal";
B8N4M7	3	CADAFLAP00003105	1354	3.46272	0.00851527	0.28879	0	4		0.4	........L.K..........	cytosol	biological_process;cellular process;single-organism process;single-organism cellular process;cell communication;cellular response to stimulus;regulation of cellular process;signaling;regulation of biological process;biological regulation;single organism signaling;response to stimulus;signal transduction;intracellular signal transduction;small GTPase mediated signal transduction;	nucleoside phosphate binding;molecular_function;binding;heterocyclic compound binding;small molecule binding;organic cyclic compound binding;nucleotide binding;carbohydrate derivative binding;nucleoside binding;purine nucleoside binding;purine ribonucleotide binding;anion binding;ribonucleotide binding;ion binding;ribonucleoside binding;purine ribonucleoside triphosphate binding;guanyl nucleotide…	cellular_component;cell part;cell;intracellular;membrane;	K04513	RHOA:Ras homolog gene family, member A;RHOA:Ras homolog gene family, member A;	Endocytosis - Aspergillus nidulans ;MAPK signaling pathway - yeast - Aspergillus nidulans ;	IPR005225;IPR027417;	Small GTP-binding protein domain;P-loop containing nucleoside triphosphate hydrolase;
B8NDQ4	3	CADAFLAP00006154	1388	2.69079	0.0279758	0.371638	0.54334	44		27.9356	........L.K..........	chloroplast		molecular_function;binding;heterocyclic compound binding;organic cyclic compound binding;nucleic acid binding;RNA binding;translation factor activity, nucleic acid binding;translation elongation factor activity;					IPR001662;IPR010987;IPR012336;IPR004045;IPR004046;	"Translation elongation factor EF1B, gamma chain, conserved";"Glutathione S-transferase, C-terminal-like";Thioredoxin-like fold;"Glutathione S-transferase, N-terminal";"Glutathione S-transferase, C-terminal";
B8N4L8	1	CADAFLAP00003096	1425	3.10746	0.00149801	0.321807	0.333333	4		1.66667	..........KY.........	nuclear	biological_process;single-organism metabolic process;cellular process;metabolic process;small molecule metabolic process;organic substance metabolic process;cellular metabolic process;organic acid metabolic process;nitrogen compound metabolic process;organonitrogen compound metabolic process;oxoacid metabolic process;carboxylic acid metabolic process;primary metabolic process;cellular amino acid …	molecular_function;catalytic activity;carbon-oxygen lyase activity;carbon-oxygen lyase activity, acting on phosphates;lyase activity;chorismate synthase activity;oxidoreductase activity;oxidoreductase activity, acting on the CH-NH group of donors;oxidoreductase activity, acting on the CH-NH group of donors, NAD = or NADP as acceptor;riboflavin reductase (NADPH) activity;	cellular_component;cell part;cell;intracellular;organelle;membrane-bounded organelle;intracellular organelle;intracellular part;intracellular membrane-bounded organelle;nucleus;cytoplasm;cytoplasmic part;cytosol;	K01736	aroC:chorismate synthase [EC:4.2.3.5];aroC:chorismate synthase [EC:4.2.3.5];aroC:chorismate synthase [EC:4.2.3.5];aroC:chorismate synthase [EC:4.2.3.5];aroC:chorismate synthase [EC:4.2.3.5];	Metabolic pathways - Aspergillus nidulans ;Biosynthesis of secondary metabolites - Aspergillus nidulans ;Biosynthesis of antibiotics - Aspergillus nidulans ;Biosynthesis of amino acids - Aspergillus nidulans ;Phenylalanine, tyrosine and tryptophan biosynthesis - Aspergillus nidulans ;	;	;
B8N3I8	1	CADAFLAP00002266	1439	3.36184	0.0102562	0.297456	0.25	9		4	..........K.F........	nuclear	biological_process;macromolecule localization;localization;RNA localization;nitrogen compound transport;cellular process;single-organism process;single-organism cellular process;RNA transport;intracellular transport;nucleobase-containing compound transport;nucleic acid transport;establishment of localization;establishment of RNA localization;nucleocytoplasmic transport;cellular localization;cytop…	nucleoside phosphate binding;molecular_function;binding;heterocyclic compound binding;small molecule binding;organic cyclic compound binding;nucleotide binding;nucleic acid binding;RNA binding;single-stranded RNA binding;enzyme regulator activity;enzyme inhibitor activity;poly-purine tract binding;mRNA binding;poly(A) RNA binding;ribonuclease inhibitor activity;	cellular_component;cell part;cell;intracellular;organelle;membrane-bounded organelle;intracellular organelle;intracellular part;intracellular membrane-bounded organelle;nucleus;cytoplasm;cytoplasmic part;cytosol;intracellular non-membrane-bounded organelle;macromolecular complex;non-membrane-bounded organelle;ribonucleoprotein complex;ribosome;ribonucleoprotein granule;cytoplasmic stress granule;	K13126	PABPC:polyadenylate-binding protein;PABPC:polyadenylate-binding protein;PABPC:polyadenylate-binding protein;	RNA transport - Aspergillus nidulans ;mRNA surveillance pathway - Aspergillus nidulans ;RNA degradation - Aspergillus nidulans ;	IPR002004;IPR000504;IPR012677;	Polyadenylate-binding protein/Hyperplastic disc protein;RNA recognition motif domain;Nucleotide-binding alpha-beta plait domain;
B8MYJ6	1	CADAFLAP00000915	1474	4.41447	0.00438596	0.226528	0.333333	3		2	........V.K..........	cytosol	carbohydrate biosynthetic process;biological_process;organic substance biosynthetic process;polysaccharide metabolic process;single-organism carbohydrate metabolic process;biosynthetic process;macromolecule biosynthetic process;carbohydrate metabolic process;metabolic process;organic substance metabolic process;macromolecule metabolic process;primary metabolic process;polysaccharide biosynthetic …	molecular_function;catalytic activity;glycogen debranching enzyme activity;transferase activity, transferring hexosyl groups;transferase activity, transferring glycosyl groups;transferase activity;4-alpha-glucanotransferase activity;hydrolase activity;hydrolase activity, acting on glycosyl bonds;glucosidase activity;hydrolase activity, hydrolyzing O-glycosyl compounds;alpha-glucosidase activity;a…	cellular_component;cell part;cell;intracellular;intracellular part;cytoplasm;	K01196	AGL:glycogen debranching enzyme [EC:2.4.1.25 3.2.1.33];AGL:glycogen debranching enzyme [EC:2.4.1.25 3.2.1.33];	Metabolic pathways - Aspergillus nidulans ;Starch and sucrose metabolism - Aspergillus nidulans ;	IPR008928;IPR029436;IPR017853;IPR013781;	Six-hairpin glycosidase-like;"Eukaryotic glycogen debranching enzyme, N-terminal domain";Glycoside hydrolase superfamily;"Glycoside hydrolase, catalytic domain";
B8NK50	5	CADAFLAP00008523	1489	4.16667	0.0008074	0.24	0.3	5		1.06667	.........FK..........	chloroplast	nitrogen compound metabolic process;cellular aromatic compound metabolic process;cellular process;nucleotide-sugar metabolic process;nucleobase-containing small molecule metabolic process;phosphate-containing compound metabolic process;carbohydrate derivative metabolic process;small molecule metabolic process;phosphorus metabolic process;cellular nitrogen compound metabolic process;biological_pro…	molecular_function;catalytic activity;nucleotidyltransferase activity;uridylyltransferase activity;UTP-monosaccharide-1-phosphate uridylyltransferase activity;transferase activity;transferase activity, transferring phosphorus-containing groups;UTP:glucose-1-phosphate uridylyltransferase activity;		K00963	UGP2:UTP--glucose-1-phosphate uridylyltransferase [EC:2.7.7.9];UGP2:UTP--glucose-1-phosphate uridylyltransferase [EC:2.7.7.9];UGP2:UTP--glucose-1-phosphate uridylyltransferase [EC:2.7.7.9];UGP2:UTP--glucose-1-phosphate uridylyltransferase [EC:2.7.7.9];UGP2:UTP--glucose-1-phosphate uridylyltransferase [EC:2.7.7.9];UGP2:UTP--glucose-1-phosphate uridylyltransferase [EC:2.7.7.9];	Metabolic pathways - Aspergillus nidulans ;Biosynthesis of antibiotics - Aspergillus nidulans ;Starch and sucrose metabolism - Aspergillus nidulans ;Amino sugar and nucleotide sugar metabolism - Aspergillus nidulans ;Pentose and glucuronate interconversions - Aspergillus nidulans ;Galactose metabolism - Aspergillus nidulans ;	IPR029044;	Nucleotide-diphospho-sugar transferases;
B8N442	3	CADAFLAP00002740	1502	3.63158	0.0058271	0.275362	0.166667	4		2	..........K.Y........	cytosol	biological_process;establishment of localization;localization;transport;macromolecule localization;cellular macromolecule localization;cellular process;single-organism process;single-organism cellular process;intracellular transport;protein transport;establishment of protein localization;cellular localization;protein localization;establishment of localization in cell;cellular protein localization…	nucleoside phosphate binding;molecular_function;binding;heterocyclic compound binding;small molecule binding;organic cyclic compound binding;nucleotide binding;carbohydrate derivative binding;nucleoside binding;purine nucleoside binding;catalytic activity;pyrophosphatase activity;nucleoside-triphosphatase activity;hydrolase activity, acting on acid anhydrides;hydrolase activity;hydrolase activity…	cellular_component;cell part;cell;intracellular;organelle;membrane-bounded organelle;intracellular organelle;intracellular part;intracellular membrane-bounded organelle;nucleus;cytoplasm;cytoplasmic part;cytosol;	K07936	RAN:GTP-binding nuclear protein Ran;RAN:GTP-binding nuclear protein Ran;	RNA transport - Aspergillus nidulans ;Ribosome biogenesis in eukaryotes - Aspergillus nidulans ;	IPR005225;IPR027417;	Small GTP-binding protein domain;P-loop containing nucleoside triphosphate hydrolase;
B8NQW9	1	CADAFLAP00010419	1562	3.13377	0.0017115	0.319104	0.5	8		4	........I.K..........	cytosol		molecular_function;catalytic activity;		K01687	ilvD:dihydroxy-acid dehydratase [EC:4.2.1.9];ilvD:dihydroxy-acid dehydratase [EC:4.2.1.9];ilvD:dihydroxy-acid dehydratase [EC:4.2.1.9];ilvD:dihydroxy-acid dehydratase [EC:4.2.1.9];ilvD:dihydroxy-acid dehydratase [EC:4.2.1.9];ilvD:dihydroxy-acid dehydratase [EC:4.2.1.9];ilvD:dihydroxy-acid dehydratase [EC:4.2.1.9];	Metabolic pathways - Aspergillus nidulans ;Biosynthesis of secondary metabolites - Aspergillus nidulans ;Biosynthesis of antibiotics - Aspergillus nidulans ;Biosynthesis of amino acids - Aspergillus nidulans ;2-Oxocarboxylic acid metabolism - Aspergillus nidulans ;Pantothenate and CoA biosynthesis - Aspergillus nidulans ;Valine, leucine and isoleucine biosynthesis - Aspergillus nidulans ;	IPR015928;	"Aconitase/3-isopropylmalate dehydratase, swivel";
B8NEC1	4	CADAFLAP00006639	1563	3.26754	0.00082276	0.30604	0.6	6		4	........Y.K..........	mitochondria	biological_process;organelle organization;cellular process;single-organism process;single-organism cellular process;mitochondrion organization;cellular component organization or biogenesis;cellular component organization;mitochondrial genome maintenance;single-organism metabolic process;metabolic process;small molecule metabolic process;organic substance metabolic process;cellular metabolic proce…	molecular_function;binding;heterocyclic compound binding;organic cyclic compound binding;nucleic acid binding;DNA binding;structure-specific DNA binding;double-stranded DNA binding;catalytic activity;oxidoreductase activity;oxidoreductase activity, acting on CH-OH group of donors;oxidoreductase activity, acting on the CH-OH group of donors, NAD = or NADP as acceptor;ketol-acid reductoisomerase ac…	cellular_component;cell part;cell;intracellular;intracellular part;cytoplasm;cytoplasmic part;organelle;membrane-bounded organelle;intracellular organelle;intracellular membrane-bounded organelle;mitochondrion;membrane-enclosed lumen;intracellular organelle lumen;organelle lumen;mitochondrial part;intracellular organelle part;organelle part;mitochondrial matrix;nucleoid;intracellular non-membrane…	K00053	ilvC:ketol-acid reductoisomerase [EC:1.1.1.86];ilvC:ketol-acid reductoisomerase [EC:1.1.1.86];ilvC:ketol-acid reductoisomerase [EC:1.1.1.86];ilvC:ketol-acid reductoisomerase [EC:1.1.1.86];ilvC:ketol-acid reductoisomerase [EC:1.1.1.86];ilvC:ketol-acid reductoisomerase [EC:1.1.1.86];ilvC:ketol-acid reductoisomerase [EC:1.1.1.86];	Metabolic pathways - Aspergillus nidulans ;Biosynthesis of secondary metabolites - Aspergillus nidulans ;Biosynthesis of antibiotics - Aspergillus nidulans ;Biosynthesis of amino acids - Aspergillus nidulans ;2-Oxocarboxylic acid metabolism - Aspergillus nidulans ;Pantothenate and CoA biosynthesis - Aspergillus nidulans ;Valine, leucine and isoleucine biosynthesis - Aspergillus nidulans ;	IPR008927;IPR013328;IPR000506;IPR013116;	6-phosphogluconate dehydrogenase C-terminal domain-like;"6-phosphogluconate dehydrogenase, domain 2";Acetohydroxy acid isomeroreductase C-terminal;"Acetohydroxy acid isomeroreductase, NADPH-binding domain";
B8NXT5	1	CADAFLAP00013015	1674	3.53947	0	0.282528	0	1		0	..........K.F........	cytosol	biological_process;cellular process;cellular macromolecule metabolic process;metabolic process;organic substance metabolic process;cellular protein metabolic process;protein metabolic process;macromolecule metabolic process;cellular metabolic process;primary metabolic process;protein folding;		cellular_component;cell part;cell;intracellular;organelle;membrane-bounded organelle;intracellular organelle;intracellular part;intracellular membrane-bounded organelle;nucleus;cytoplasm;cytoplasmic part;cytosol;				IPR013026;IPR011990;	Tetratricopeptide repeat-containing domain;Tetratricopeptide-like helical domain;
B8MZ86	1	CADAFLAP00001155	1678	3.91009	0.0028915	0.255749	0.166667	4		2	..........K.F........	cytosol	biological_process;single-organism metabolic process;metabolic process;organic hydroxy compound metabolic process;small molecule metabolic process;organic substance metabolic process;alcohol metabolic process;cellular component assembly;protein complex subunit organization;cellular component biogenesis;protein complex biogenesis;macromolecular complex assembly;macromolecular complex subunit organ…	molecular_function;guanyl-nucleotide exchange factor activity;Ras guanyl-nucleotide exchange factor activity;Ran guanyl-nucleotide exchange factor activity;transporter activity;substrate-specific transporter activity;protein transporter activity;	cell;nucleus;cellular_component;nuclear lumen;exosome (RNase complex);membrane-enclosed lumen;intracellular membrane-bounded organelle;intracellular;protein complex;intracellular organelle lumen;organelle lumen;organelle;macromolecular complex;nuclear part;membrane-bounded organelle;intracellular organelle part;cell part;intracellular organelle;intracellular part;organelle part;nuclear exosome (R…	K14293	KPNB1:importin subunit beta-1;	RNA transport - Aspergillus nidulans ;	IPR016024;IPR011989;IPR001494;	Armadillo-type fold;Armadillo-like helical;"Importin-beta, N-terminal domain";
B8NS30	1	CADAFLAP00011252	1719	3.50877	0.00022075	0.285	0.428571	7		2.4	..........KY.........	mitochondria	biological_process;metabolic process;catabolic process;cellular process;cellular metabolic process;cellular catabolic process;single-organism metabolic process;small molecule metabolic process;single-organism catabolic process;small molecule catabolic process;single-organism process;single-organism cellular process;cellular ketone body metabolic process;ketone body catabolic process;organic subst…	molecular_function;catalytic activity;transferase activity, transferring sulfur-containing groups;CoA-transferase activity;transferase activity;3-oxoacid CoA-transferase activity;	cellular_component;cell part;cell;intracellular;intracellular part;cytoplasm;cytoplasmic part;organelle;membrane-bounded organelle;intracellular organelle;intracellular membrane-bounded organelle;mitochondrion;	K01027	OXCT:3-oxoacid CoA-transferase [EC:2.8.3.5];OXCT:3-oxoacid CoA-transferase [EC:2.8.3.5];OXCT:3-oxoacid CoA-transferase [EC:2.8.3.5];	Valine, leucine and isoleucine degradation - Aspergillus nidulans ;Butanoate metabolism - Aspergillus nidulans ;Synthesis and degradation of ketone bodies - Aspergillus nidulans ;	IPR012791;IPR012792;	"3-oxoacid CoA-transferase, subunit B";"3-oxoacid CoA-transferase, subunit A";
B8NEN9	2	CADAFLAP00006846	1727	3.53289	0.00238586	0.283054	0	2		0.666667	........Y.K..........	endoplasmic reticulum	biological_process;establishment of localization;localization;transport;macromolecule localization;cellular macromolecule localization;cellular process;single-organism process;single-organism cellular process;intracellular transport;protein transport;establishment of protein localization;cellular localization;protein localization;establishment of localization in cell;cellular protein localization…	molecular_function;transporter activity;substrate-specific transmembrane transporter activity;protein transporter activity;transmembrane transporter activity;substrate-specific transporter activity;macromolecule transmembrane transporter activity;protein transmembrane transporter activity;active transmembrane transporter activity;primary active transmembrane transporter activity;P-P-bond-hydrolys…	cellular_component;cell part;cell;intracellular;intracellular part;cytoplasm;cytoplasmic part;organelle;membrane-bounded organelle;intracellular organelle;intracellular membrane-bounded organelle;mitochondrion;organelle envelope;envelope;mitochondrial part;intracellular organelle part;organelle part;mitochondrial envelope;organelle outer membrane;mitochondrial membrane;membrane;outer membrane;org…				IPR011990;IPR013026;	Tetratricopeptide-like helical domain;Tetratricopeptide repeat-containing domain;
B8N000	4	CADAFLAP00001419	1758	3.26535	0.00013833	0.306246	0.688889	10		5.16667		mitochondria	biological_process;single-organism metabolic process;cellular process;metabolic process;small molecule metabolic process;organic substance metabolic process;cellular metabolic process;organic acid metabolic process;generation of precursor metabolites and energy;aerobic respiration;cellular respiration;energy derivation by oxidation of organic compounds;primary metabolic process;oxidation-reductio…	nucleoside phosphate binding;molecular_function;binding;heterocyclic compound binding;small molecule binding;organic cyclic compound binding;nucleotide binding;cation binding;ion binding;metal ion binding;magnesium ion binding;catalytic activity;oxidoreductase activity;oxidoreductase activity, acting on CH-OH group of donors;oxidoreductase activity, acting on the CH-OH group of donors, NAD = or N…		K00031	IDH1:isocitrate dehydrogenase [EC:1.1.1.42];IDH1:isocitrate dehydrogenase [EC:1.1.1.42];IDH1:isocitrate dehydrogenase [EC:1.1.1.42];IDH1:isocitrate dehydrogenase [EC:1.1.1.42];IDH1:isocitrate dehydrogenase [EC:1.1.1.42];IDH1:isocitrate dehydrogenase [EC:1.1.1.42];IDH1:isocitrate dehydrogenase [EC:1.1.1.42];IDH1:isocitrate dehydrogenase [EC:1.1.1.42];IDH1:isocitrate dehydrogenase [EC:1.1.1.42];	Metabolic pathways - Aspergillus nidulans ;Biosynthesis of secondary metabolites - Aspergillus nidulans ;Biosynthesis of antibiotics - Aspergillus nidulans ;Biosynthesis of amino acids - Aspergillus nidulans ;Carbon metabolism - Aspergillus nidulans ;Peroxisome - Aspergillus nidulans ;2-Oxocarboxylic acid metabolism - Aspergillus nidulans ;Citrate cycle (TCA cycle) - Aspergillus nidulans ;Glutath…	IPR024084;	Isopropylmalate dehydrogenase-like domain;
B8N3H7	1	CADAFLAP00002255	1764	3.3136	1.127e-05	0.301787	0.948718	13		10.859		cytosol	gene expression;organic substance biosynthetic process;biosynthetic process;macromolecule biosynthetic process;cellular macromolecule metabolic process;cellular process;biological_process;cellular macromolecule biosynthetic process;metabolic process;organic substance metabolic process;cellular biosynthetic process;cellular protein metabolic process;macromolecule metabolic process;cellular metabol…	molecular_function;binding;heterocyclic compound binding;organic cyclic compound binding;nucleic acid binding;RNA binding;translation factor activity, nucleic acid binding;translation elongation factor activity;ribonucleoprotein complex binding;ribosome binding;					IPR012340;IPR008991;IPR014722;IPR020189;	"Nucleic acid-binding, OB-fold";Translation protein SH3-like domain;Ribosomal protein L2 domain 2;"Translation elongation factor, IF5A C-terminal";
B8MXR5	2	CADAFLAP00000634	1787	3.63816	5.888e-05	0.274864	0.9	5		3.73333	..........KH.........	chloroplast	nitrogen compound metabolic process;cellular nitrogen compound metabolic process;biological_process;cellular aromatic compound metabolic process;organic cyclic compound metabolic process;cellular process;metabolic process;organic substance metabolic process;cellular metabolic process;primary metabolic process;heterocycle metabolic process;nucleobase-containing compound metabolic process;organonit…	molecular_function;catalytic activity;transporter activity;ion transmembrane transporter activity;substrate-specific transmembrane transporter activity;transmembrane transporter activity;substrate-specific transporter activity;cation transmembrane transporter activity;inorganic cation transmembrane transporter activity;monovalent inorganic cation transmembrane transporter activity;hydrogen ion tr…	mitochondrial inner membrane;mitochondrial envelope;envelope;intracellular membrane-bounded organelle;intracellular;mitochondrion;cytoplasm;organelle;macromolecular complex;mitochondrial membrane part;organelle inner membrane;membrane-bounded organelle;organelle membrane;intracellular organelle;proton-transporting ATP synthase complex;organelle envelope;proton-transporting two-sector ATPase compl…	K02127	ATPeF0B:F-type H+-transporting ATPase subunit b;ATPeF0B:F-type H+-transporting ATPase subunit b;	Metabolic pathways - Aspergillus nidulans ;Oxidative phosphorylation - Aspergillus nidulans ;	;	;
B8NH60	2	CADAFLAP00007163	1816	3.76754	0.00530078	0.265425	0.361111	9		1.46667	..........KH.........	chloroplast	actin filament-based process;organelle organization;actin cytoskeleton organization;cellular process;single-organism process;cellular component biogenesis;single-organism cellular process;biological_process;cellular component assembly;cortical cytoskeleton organization;cortical actin cytoskeleton organization;cytoskeleton organization;cellular component organization or biogenesis;cellular compone…	nucleoside phosphate binding;molecular_function;binding;heterocyclic compound binding;small molecule binding;organic cyclic compound binding;nucleotide binding;carbohydrate derivative binding;nucleoside binding;purine nucleoside binding;purine ribonucleotide binding;anion binding;ribonucleotide binding;ion binding;ribonucleoside binding;purine ribonucleoside triphosphate binding;adenyl ribonucleo…	cellular_component;cell part;cell;intracellular;intracellular part;cytoplasm;cytoplasmic part;cytosol;intracellular non-membrane-bounded organelle;organelle;non-membrane-bounded organelle;intracellular organelle;cytoskeleton;cytoskeletal part;actin cytoskeleton;protein complex;macromolecular complex;intracellular organelle part;organelle part;Arp2/3 protein complex;cell periphery;cell cortex;cell…
B8MYD7	2	CADAFLAP00000856	1817	3.83333	0.00371066	0.26087	0.6	5		2.2	..........K.Y........	cytoskeleton	biological_process;organelle organization;cellular process;single-organism process;cytoskeleton organization;single-organism cellular process;microtubule-based process;cellular component organization or biogenesis;cellular component organization;microtubule cytoskeleton organization;establishment of localization;localization;transport;vesicle-mediated transport;endocytosis;receptor-mediated endoc…	molecular_function;structural molecule activity;	cellular_component;cell part;cell;intracellular;organelle;membrane-bounded organelle;intracellular organelle;intracellular part;intracellular membrane-bounded organelle;nucleus;cytoplasm;cytoplasmic part;cytosol;intracellular non-membrane-bounded organelle;non-membrane-bounded organelle;cytoskeleton;cytoskeletal part;actin cytoskeleton;protein complex;macromolecular complex;intracellular organell…	K05758	ARPC2:actin related protein 2/3 complex, subunit 2;	Endocytosis - Aspergillus nidulans ;
B8NJU1	4	CADAFLAP00008325	1827	3.29167	0.00160771	0.303797	0.333333	6		1.04762	........Y.K..........	cytosol	nitrogen compound metabolic process;cellular nitrogen compound metabolic process;biological_process;cellular aromatic compound metabolic process;organic cyclic compound metabolic process;cellular process;metabolic process;organic substance metabolic process;cellular metabolic process;primary metabolic process;heterocycle metabolic process;nucleobase-containing compound metabolic process;sulfur co…	nucleoside phosphate binding;molecular_function;binding;heterocyclic compound binding;small molecule binding;organic cyclic compound binding;nucleotide binding;carbohydrate derivative binding;nucleoside binding;purine nucleoside binding;catalytic activity;transferase activity, transferring alkyl or aryl (other than = methyl) groups;transferase activity;methionine adenosyltransferase activity;puri…		K00789	metK:S-adenosylmethionine synthetase [EC:2.5.1.6];metK:S-adenosylmethionine synthetase [EC:2.5.1.6];metK:S-adenosylmethionine synthetase [EC:2.5.1.6];metK:S-adenosylmethionine synthetase [EC:2.5.1.6];	Metabolic pathways - Aspergillus nidulans ;Biosynthesis of secondary metabolites - Aspergillus nidulans ;Biosynthesis of amino acids - Aspergillus nidulans ;Cysteine and methionine metabolism - Aspergillus nidulans ;	IPR022630;IPR022636;IPR022629;IPR022628;	"S-adenosylmethionine synthetase, C-terminal";S-adenosylmethionine synthetase superfamily;"S-adenosylmethionine synthetase, central domain";"S-adenosylmethionine synthetase, N-terminal";
B8N9R9	1	CADAFLAP00004949	1842	3.03509	0.00858646	0.32948	0.287879	12		5		cytosol	nitrogen compound metabolic process;cellular nitrogen compound metabolic process;biological_process;cellular aromatic compound metabolic process;organic cyclic compound metabolic process;cellular process;metabolic process;organic substance metabolic process;cellular metabolic process;primary metabolic process;heterocycle metabolic process;nucleobase-containing compound metabolic process;organonit…	molecular_function;catalytic activity;hydrolase activity, acting on carbon-nitrogen (but not peptide) = bonds, in cyclic amidines;hydrolase activity;hydrolase activity, acting on carbon-nitrogen (but not peptide) = bonds;cyclohydrolase activity;IMP cyclohydrolase activity;hydroxymethyl-, formyl- and related transferase activity;transferase activity;transferase activity, transferring one-carbon gr…	cellular_component;cell part;cell;intracellular;intracellular part;cytoplasm;cytoplasmic part;cytosol;	K00602	purH:phosphoribosylaminoimidazolecarboxamide formyltransferase / IMP cyclohydrolase [EC:2.1.2.3 3.5.4.10];purH:phosphoribosylaminoimidazolecarboxamide formyltransferase / IMP cyclohydrolase [EC:2.1.2.3 3.5.4.10];purH:phosphoribosylaminoimidazolecarboxamide formyltransferase / IMP cyclohydrolase [EC:2.1.2.3 3.5.4.10];purH:phosphoribosylaminoimidazolecarboxamide formyltransferase / IMP cyclohydrola…	Metabolic pathways - Aspergillus nidulans ;Biosynthesis of secondary metabolites - Aspergillus nidulans ;Biosynthesis of antibiotics - Aspergillus nidulans ;Purine metabolism - Aspergillus nidulans ;One carbon pool by folate - Aspergillus nidulans ;	IPR016193;IPR011607;IPR024050;IPR024051;	Cytidine deaminase-like;Methylglyoxal synthase-like domain;"AICAR transformylase, insert domain";AICAR transformylase domain;
B8NBZ9	1	CADAFLAP00006051	1849	2.75877	0.0217897	0.36248	0.208333	16		1.93939	.........YK..........	chloroplast	sulfur compound metabolic process;cellular amino acid metabolic process;organonitrogen compound metabolic process;nitrogen compound metabolic process;cellular process;small molecule metabolic process;organic acid metabolic process;oxoacid metabolic process;biological_process;single-organism metabolic process;metabolic process;organic substance metabolic process;carboxylic acid metabolic process;c…	molecular_function;catalytic activity;carbon-oxygen lyase activity;hydro-lyase activity;lyase activity;cystathionine beta-synthase activity;	cellular_component;cell part;cell;intracellular;intracellular part;cytoplasm;cytoplasmic part;organelle;membrane-bounded organelle;intracellular organelle;intracellular membrane-bounded organelle;mitochondrion;	K01697	E4.2.1.22:cystathionine beta-synthase [EC:4.2.1.22];E4.2.1.22:cystathionine beta-synthase [EC:4.2.1.22];E4.2.1.22:cystathionine beta-synthase [EC:4.2.1.22];E4.2.1.22:cystathionine beta-synthase [EC:4.2.1.22];E4.2.1.22:cystathionine beta-synthase [EC:4.2.1.22];	Metabolic pathways - Aspergillus nidulans ;Biosynthesis of antibiotics - Aspergillus nidulans ;Biosynthesis of amino acids - Aspergillus nidulans ;Glycine, serine and threonine metabolism - Aspergillus nidulans ;Cysteine and methionine metabolism - Aspergillus nidulans ;	IPR000644;IPR001926;	CBS domain;Tryptophan synthase beta subunit-like PLP-dependent enzyme;
B8NA84	1	CADAFLAP00005114	1853	3.73026	2.786e-05	0.268078	0.5	4		3	........V.K..........	mitochondria	biological_process;single-organism metabolic process;cellular process;metabolic process;small molecule metabolic process;organic substance metabolic process;cellular metabolic process;organic acid metabolic process;nitrogen compound metabolic process;organonitrogen compound metabolic process;oxoacid metabolic process;carboxylic acid metabolic process;primary metabolic process;cellular amino acid …	molecular_function;catalytic activity;transferase activity, transferring nitrogenous groups;transaminase activity;transferase activity;branched-chain-amino-acid transaminase activity;L-leucine transaminase activity;L-valine transaminase activity;L-isoleucine transaminase activity;	cellular_component;cell part;cell;intracellular;intracellular part;cytoplasm;cytoplasmic part;organelle;membrane-bounded organelle;intracellular organelle;intracellular membrane-bounded organelle;mitochondrion;membrane-enclosed lumen;intracellular organelle lumen;organelle lumen;mitochondrial part;intracellular organelle part;organelle part;mitochondrial matrix;cytosol;	K00826	E2.6.1.42:branched-chain amino acid aminotransferase [EC:2.6.1.42];E2.6.1.42:branched-chain amino acid aminotransferase [EC:2.6.1.42];E2.6.1.42:branched-chain amino acid aminotransferase [EC:2.6.1.42];E2.6.1.42:branched-chain amino acid aminotransferase [EC:2.6.1.42];E2.6.1.42:branched-chain amino acid aminotransferase [EC:2.6.1.42];E2.6.1.42:branched-chain amino acid aminotransferase [EC:2.6.1.4…	Metabolic pathways - Aspergillus nidulans ;Biosynthesis of secondary metabolites - Aspergillus nidulans ;Biosynthesis of antibiotics - Aspergillus nidulans ;Biosynthesis of amino acids - Aspergillus nidulans ;2-Oxocarboxylic acid metabolism - Aspergillus nidulans ;Valine, leucine and isoleucine degradation - Aspergillus nidulans ;Pantothenate and CoA biosynthesis - Aspergillus nidulans ;Valine, l…
B8N7U5	1	CADAFLAP00004275	1908	3.79825	0.00233949	0.263279	0.428571	7		2.14286	.........YK..........	mitochondria	biological_process;cellular process;single-organism process;single-organism cellular process;cellular component organization or biogenesis;cellular component organization;organelle organization;cytoskeleton organization;actin filament-based process;actin cytoskeleton organization;protein complex subunit organization;macromolecular complex subunit organization;actin filament organization;microtubu…		cellular_component;cell part;cell;intracellular;intracellular part;cytoplasm;cytoskeletal part;cell division site;actin cytoskeleton;cell periphery;cytoplasmic part;intracellular non-membrane-bounded organelle;organelle;cell division site part;cell cortex part;non-membrane-bounded organelle;intracellular organelle part;intracellular organelle;organelle part;cytoskeleton;cell cortex;contractile ri…				IPR015943;IPR017986;IPR015048;	WD40/YVTN repeat-like-containing domain;WD40-repeat-containing domain;Domain of unknown function DUF1899;
B8NLJ1	1	CADAFLAP00008803	1925	4.76096	0	0.210041	1	3		3	........V.K..........	mitochondria	actin filament-based process;organelle organization;actin cytoskeleton organization;cellular process;single-organism process;cellular component biogenesis;single-organism cellular process;biological_process;cellular component assembly;cortical cytoskeleton organization;cortical actin cytoskeleton organization;cytoskeleton organization;cellular component organization or biogenesis;cellular compone…	molecular_function;structural molecule activity;	cellular_component;cell part;cell;intracellular;organelle;membrane-bounded organelle;intracellular organelle;intracellular part;intracellular membrane-bounded organelle;nucleus;cytoplasm;cytoplasmic part;cytosol;intracellular non-membrane-bounded organelle;non-membrane-bounded organelle;cytoskeleton;cytoskeletal part;actin cytoskeleton;protein complex;macromolecular complex;intracellular organell…	K05755	ARPC4:actin related protein 2/3 complex, subunit 4;	Endocytosis - Aspergillus nidulans ;
B8NBK0	4	CADAFLAP00005902	1927	2.80921	0.0125761	0.355972	0.186813	14		1.6	........L.K..........	mitochondria	biological_process;cellular process;cellular macromolecule metabolic process;metabolic process;organic substance metabolic process;cellular protein metabolic process;protein metabolic process;macromolecule metabolic process;cellular metabolic process;primary metabolic process;protein folding;'de novo' protein folding;cellular component assembly;protein complex subunit organization;cellular compon…	nucleoside phosphate binding;molecular_function;binding;heterocyclic compound binding;small molecule binding;organic cyclic compound binding;nucleotide binding;carbohydrate derivative binding;nucleoside binding;purine nucleoside binding;nucleic acid binding;DNA binding;sequence-specific DNA binding;DNA replication origin binding;structure-specific DNA binding;single-stranded DNA binding;catalytic…	cellular_component;cell part;cell;intracellular;intracellular part;cytoplasm;cytoplasmic part;organelle;membrane-bounded organelle;intracellular organelle;intracellular membrane-bounded organelle;mitochondrion;organelle envelope;envelope;mitochondrial part;intracellular organelle part;organelle part;mitochondrial envelope;organelle envelope lumen;membrane-enclosed lumen;mitochondrial intermembran…	K04077	groEL:chaperonin GroEL;	RNA degradation - Aspergillus nidulans ;	IPR027409;IPR027413;	GroEL-like apical domain;GroEL-like equatorial domain;
B8NB48	1	CADAFLAP00005750	1971	4.00439	0	0.249726	1	6		6	..........KY.........	cytosol	gene expression;organic substance biosynthetic process;cellular macromolecule metabolic process;cellular component biogenesis;translation;macromolecular complex subunit organization;translational initiation;cellular component assembly;cellular macromolecule biosynthetic process;ribonucleoprotein complex assembly;ribonucleoprotein complex biogenesis;ribonucleoprotein complex subunit organization;c…	molecular_function;binding;heterocyclic compound binding;organic cyclic compound binding;nucleic acid binding;RNA binding;translation factor activity, nucleic acid binding;translation initiation factor activity;	cellular_component;cell part;cell;intracellular;intracellular part;cytoplasm;protein complex;cytoplasmic part;macromolecular complex;eukaryotic translation initiation factor 3 complex;translation preinitiation complex;ribonucleoprotein complex;eukaryotic 43S preinitiation complex;eukaryotic 48S preinitiation complex;				;	;
B8NSE2	1	CADAFLAP00010797	2022	3.47588	0.00129287	0.287697	0.333333	3		2	........I.K..........	nuclear	nitrogen compound metabolic process;cellular aromatic compound metabolic process;cellular macromolecule metabolic process;DNA conformation change;nucleic acid metabolic process;cellular process;DNA metabolic process;cellular nitrogen compound metabolic process;biological_process;nucleobase-containing compound metabolic process;organic cyclic compound metabolic process;metabolic process;organic su…		cellular_component;cell part;cell;intracellular;organelle;membrane-bounded organelle;intracellular organelle;intracellular part;intracellular membrane-bounded organelle;nucleus;
B8MYW2	4	CADAFLAP00001031	2077	3.02193	4.571e-05	0.330914	0.976923	40		39	..........K.F........	cytosol	gene expression;organic substance biosynthetic process;biosynthetic process;macromolecule biosynthetic process;cellular macromolecule metabolic process;cellular process;translation;biological_process;cellular macromolecule biosynthetic process;metabolic process;organic substance metabolic process;cellular biosynthetic process;cellular protein metabolic process;macromolecule metabolic process;cell…		cellular_component;cell part;cell;intracellular;organelle;membrane-bounded organelle;intracellular organelle;intracellular part;intracellular membrane-bounded organelle;nucleus;cytoplasm;cytoplasmic part;mitochondrion;cytosol;				IPR011057;IPR011323;	Mss4-like;Mss4/translationally controlled tumour-associated TCTP;
B8N4V5	1	CADAFLAP00003699	2105	3.62939	0.00084449	0.275529	0.571429	7		3.73333	..........K.H........	chloroplast	biological_process;metabolic process;organic substance metabolic process;primary metabolic process;carbohydrate metabolic process;nitrogen compound metabolic process;cellular nitrogen compound metabolic process;cellular aromatic compound metabolic process;organic cyclic compound metabolic process;cellular process;cellular metabolic process;heterocycle metabolic process;nucleobase-containing compo…	molecular_function;catalytic activity;intramolecular oxidoreductase activity;intramolecular oxidoreductase activity, interconverting aldoses = and ketoses;isomerase activity;mannose-6-phosphate isomerase activity;binding;cation binding;ion binding;transition metal ion binding;metal ion binding;zinc ion binding;		K01809	manA:mannose-6-phosphate isomerase [EC:5.3.1.8];manA:mannose-6-phosphate isomerase [EC:5.3.1.8];manA:mannose-6-phosphate isomerase [EC:5.3.1.8];manA:mannose-6-phosphate isomerase [EC:5.3.1.8];	Metabolic pathways - Aspergillus nidulans ;Biosynthesis of secondary metabolites - Aspergillus nidulans ;Amino sugar and nucleotide sugar metabolism - Aspergillus nidulans ;Fructose and mannose metabolism - Aspergillus nidulans ;	IPR011051;IPR014710;	RmlC-like cupin domain;RmlC-like jelly roll fold;
B8N3B8	3	CADAFLAP00002106	2108	3.72368	0.00072258	0.268551	0.583333	9		6	........V.K..........	cytoskeleton	biological_process;metabolic process;organic substance metabolic process;primary metabolic process;carbohydrate metabolic process;single-organism carbohydrate metabolic process;monosaccharide metabolic process;hexose metabolic process;glucose metabolic process;single-organism metabolic process;organic hydroxy compound metabolic process;small molecule metabolic process;alcohol metabolic process;al…	molecular_function;catalytic activity;hydrolase activity;hydrolase activity, acting on ester bonds;phosphoric ester hydrolase activity;phosphatase activity;carbohydrate phosphatase activity;sugar-phosphatase activity;fructose 1,6-bisphosphate 1-phosphatase activity;	cellular_component;cell part;cell;intracellular;organelle;membrane-bounded organelle;intracellular organelle;intracellular part;intracellular membrane-bounded organelle;nucleus;cytoplasm;cytoplasmic part;cytosol;periplasmic space;	K03841	FBP:fructose-1,6-bisphosphatase I [EC:3.1.3.11];FBP:fructose-1,6-bisphosphatase I [EC:3.1.3.11];FBP:fructose-1,6-bisphosphatase I [EC:3.1.3.11];FBP:fructose-1,6-bisphosphatase I [EC:3.1.3.11];FBP:fructose-1,6-bisphosphatase I [EC:3.1.3.11];FBP:fructose-1,6-bisphosphatase I [EC:3.1.3.11];FBP:fructose-1,6-bisphosphatase I [EC:3.1.3.11];FBP:fructose-1,6-bisphosphatase I [EC:3.1.3.11];	Metabolic pathways - Aspergillus nidulans ;Biosynthesis of secondary metabolites - Aspergillus nidulans ;Biosynthesis of antibiotics - Aspergillus nidulans ;Carbon metabolism - Aspergillus nidulans ;Glycolysis / Gluconeogenesis - Aspergillus nidulans ;Fructose and mannose metabolism - Aspergillus nidulans ;Pentose phosphate pathway - Aspergillus nidulans ;Methane metabolism - Aspergillus nidulans…	;	;
B8NFW5	1	CADAFLAP00007273	2118	4.1557	2.353e-05	0.240633	0.666667	4		3	.........YK..........	cytosol	biological_process;metabolic process;organic substance metabolic process;primary metabolic process;carbohydrate metabolic process;	molecular_function;catalytic activity;intramolecular oxidoreductase activity;intramolecular oxidoreductase activity, interconverting aldoses = and ketoses;isomerase activity;ribose-5-phosphate isomerase activity;		K01808	rpiB:ribose 5-phosphate isomerase B [EC:5.3.1.6];rpiB:ribose 5-phosphate isomerase B [EC:5.3.1.6];rpiB:ribose 5-phosphate isomerase B [EC:5.3.1.6];rpiB:ribose 5-phosphate isomerase B [EC:5.3.1.6];rpiB:ribose 5-phosphate isomerase B [EC:5.3.1.6];rpiB:ribose 5-phosphate isomerase B [EC:5.3.1.6];rpiB:ribose 5-phosphate isomerase B [EC:5.3.1.6];	Metabolic pathways - Aspergillus nidulans ;Biosynthesis of secondary metabolites - Aspergillus nidulans ;Biosynthesis of antibiotics - Aspergillus nidulans ;Biosynthesis of amino acids - Aspergillus nidulans ;Carbon metabolism - Aspergillus nidulans ;Fructose and mannose metabolism - Aspergillus nidulans ;Pentose phosphate pathway - Aspergillus nidulans ;	;	;
B8NPE5	2	CADAFLAP00010075	2123	3.83553	5.62e-06	0.26072	0.833333	4		2.7	..........KY.........	chloroplast	biological_process;cellular process;single-organism process;single-organism cellular process;cellular component organization or biogenesis;cellular component organization;organelle organization;cytoskeleton organization;actin filament-based process;actin cytoskeleton organization;protein complex subunit organization;macromolecular complex subunit organization;actin filament organization;regulatio…		cellular_component;cell part;cell;intracellular;organelle;membrane-bounded organelle;intracellular organelle;intracellular part;intracellular membrane-bounded organelle;nucleus;cytoplasm;cytoplasmic part;cytosol;intracellular non-membrane-bounded organelle;non-membrane-bounded organelle;cytoskeleton;cytoskeletal part;actin cytoskeleton;protein complex;macromolecular complex;intracellular organell…				IPR015943;IPR017986;	WD40/YVTN repeat-like-containing domain;WD40-repeat-containing domain;
B8NDA6	4	CADAFLAP00006276	2189	4.01754	1.205e-05	0.248908	0.6	5		2.7	..........K.F........	mitochondria	biological_process;single-organism metabolic process;cellular process;metabolic process;small molecule metabolic process;organic substance metabolic process;cellular metabolic process;organic acid metabolic process;nitrogen compound metabolic process;organonitrogen compound metabolic process;oxoacid metabolic process;carboxylic acid metabolic process;primary metabolic process;cellular amino acid …	molecular_function;catalytic activity;transferase activity, transferring nitrogenous groups;transaminase activity;transferase activity;4-aminobutyrate transaminase activity;binding;cofactor binding;anion binding;ion binding;pyridoxal phosphate binding;organic cyclic compound binding;heterocyclic compound binding;	cellular_component;cell part;cell;intracellular;intracellular part;cytoplasm;cytoplasmic part;cytosol;	K13524	ABAT:4-aminobutyrate aminotransferase / (S)-3-amino-2-methylpropionate transaminase [EC:2.6.1.19 2.6.1.22];ABAT:4-aminobutyrate aminotransferase / (S)-3-amino-2-methylpropionate transaminase [EC:2.6.1.19 2.6.1.22];ABAT:4-aminobutyrate aminotransferase / (S)-3-amino-2-methylpropionate transaminase [EC:2.6.1.19 2.6.1.22];ABAT:4-aminobutyrate aminotransferase / (S)-3-amino-2-methylpropionate transam…	Metabolic pathways - Aspergillus nidulans ;Valine, leucine and isoleucine degradation - Aspergillus nidulans ;Alanine, aspartate and glutamate metabolism - Aspergillus nidulans ;beta-Alanine metabolism - Aspergillus nidulans ;Butanoate metabolism - Aspergillus nidulans ;Propanoate metabolism - Aspergillus nidulans ;	IPR015424;IPR015422;IPR015421;	Pyridoxal phosphate-dependent transferase;"Pyridoxal phosphate-dependent transferase, major region, subdomain 2";"Pyridoxal phosphate-dependent transferase, major region, subdomain 1";
[truncated: 164 more rows]

## Sheet: network
#node1	node2	node1_string_internal_id	node2_string_internal_id	node1_external_id	node2_external_id	neighborhood_on_chromosome	gene_fusion	phylogenetic_cooccurrence	homology	coexpression	experimentally_determined_interaction	database_annotated	automated_textmining	combined_score
CADAFLAP00013010	CADAFLAP00000805	686497	674292	5059.CADAFLAP00013010	5059.CADAFLAP00000805	0	0	0	0	0.999	0	0.667	0.151	0.999
CADAFLAP00012538	CADAFLAP00000784	686025	674271	5059.CADAFLAP00012538	5059.CADAFLAP00000784	0.532	0	0.492	0	0.96	0.935	0.342	0.541	0.999
CADAFLAP00006624	CADAFLAP00002320	680111	675807	5059.CADAFLAP00006624	5059.CADAFLAP00002320	0	0	0	0	0.989	0.86	0.666	0.127	0.999
CADAFLAP00001554	CADAFLAP00001154	675041	674641	5059.CADAFLAP00001554	5059.CADAFLAP00001154	0.532	0	0	0	0.99	0.885	0.573	0.447	0.999
CADAFLAP00010806	CADAFLAP00008342	684293	681829	5059.CADAFLAP00010806	5059.CADAFLAP00008342	0.532	0	0	0	0.983	0.885	0.509	0.4	0.999
CADAFLAP00011839	CADAFLAP00005738	685326	679225	5059.CADAFLAP00011839	5059.CADAFLAP00005738	0	0	0	0	0.999	0.883	0.687	0.088	0.999
CADAFLAP00011853	CADAFLAP00001154	685340	674641	5059.CADAFLAP00011853	5059.CADAFLAP00001154	0.532	0	0	0	0.999	0.872	0.673	0.459	0.999
CADAFLAP00004973	CADAFLAP00000805	678460	674292	5059.CADAFLAP00004973	5059.CADAFLAP00000805	0	0	0	0	0.999	0.877	0.674	0.516	0.999
CADAFLAP00008810	CADAFLAP00005526	682297	679013	5059.CADAFLAP00008810	5059.CADAFLAP00005526	0	0	0	0	0.985	0.864	0.696	0.4	0.999
CADAFLAP00003157	CADAFLAP00000466	676644	673953	5059.CADAFLAP00003157	5059.CADAFLAP00000466	0	0	0	0	0.949	0.886	0.83	0.508	0.999
CADAFLAP00004932	CADAFLAP00002245	678419	675732	5059.CADAFLAP00004932	5059.CADAFLAP00002245	0	0	0	0	0.999	0.724	0.478	0.105	0.999
[truncated: 3,959 more rows]
